# Supplementary material for: The evolution of convex trade-offs enables the transition towards multicellularity
Source: Nat Commun. 2021 Jul 9;12:4222. doi: 10.1038/s41467-021-24503-z (PMC8270964; doi:10.1038/s41467-021-24503-z)
Supplement: Supplementary file 4 — Supplementary Data 1 [file 41467_2021_24503_MOESM4_ESM.csv]

GeneID	SinglecellVSCellgroups_LogFold	SinglecellVSCellgroups_Padj	SinglecellVSCellgroups_signal	SinglecellVSCellgroups(Treatment)_LogFold	SinglecellVSCellgroups(Treatment)_Padj	SinglecellVSCellgroups_signal	ControlVSRotifer_LogFold	ControlVSRotifer_Padj	ControlVSRotifer_signal	ControlvsNitrogen_LogFold	ControlvsNitrogen_Padj	ControlVSNitrogen_signal	RotifervsNitrogen_LogFold	RotifervsNitrogen_Padj	RotiferVSNitrogen_signal	Common with Herron et al.
Cre03.g173100	4,833993521	6,41E-51	Upregulated in Cell groups	0,106891164	0,992984569	Upregulated in Cell groups (batch by Treatment)	-0,243047611	0,999951388	Downregulated in Rotifer	0,39720054	0,99994538	Upregulated in Nitrogen	-0,607185081	0,999994886	Downregulated in Nitrogen	x
Cre13.g606652	5,790705215	1,88E-50	Upregulated in Cell groups	-0,631097652	0,820952292	Downregulated in Cell groups (batch by Treatment)	-0,44500884	0,999951388	Downregulated in Rotifer	-0,498420173	0,99994538	Downregulated in Nitrogen	0,086892734	0,999994886	Upregulated in Nitrogen	x
Cre10.g432150	4,412565872	1,85E-35	Upregulated in Cell groups	0,199863175	0,97353633	Upregulated in Cell groups (batch by Treatment)	0,009214325	0,999951388	Upregulated in Rotifer	-0,298028212	0,99994538	Downregulated in Nitrogen	0,340088657	0,999994886	Upregulated in Nitrogen	x
Cre13.g568316	4,005488053	1,84E-25	Upregulated in Cell groups	0,627541394	0,811406625	Upregulated in Cell groups (batch by Treatment)	0,228832482	0,999951388	Upregulated in Rotifer	0,355813935	0,99994538	Upregulated in Nitrogen	-0,094421473	0,999994886	Downregulated in Nitrogen	x
Cre14.g625251	2,817479711	3,15E-25	Upregulated in Cell groups	0,028796082	0,998935771	Upregulated in Cell groups (batch by Treatment)	-0,141865714	0,999951388	Downregulated in Rotifer	0,011783574	0,99994538	Upregulated in Nitrogen	-0,122148518	0,999994886	Downregulated in Nitrogen	x
Cre09.g397401	5,663906912	3,16E-21	Upregulated in Cell groups	-0,000385704	0,99982162	Downregulated in Cell groups (batch by Treatment)	0,272336667	0,999951388	Upregulated in Rotifer	-0,092502521	0,99994538	Downregulated in Nitrogen	0,399389365	0,999994886	Upregulated in Nitrogen	x
Cre02.g143400	2,416141931	3,14E-19	Upregulated in Cell groups	0,031169475	0,998587546	Upregulated in Cell groups (batch by Treatment)	-0,075925772	0,999951388	Downregulated in Rotifer	0,003112288	0,99994538	Upregulated in Nitrogen	-0,048524748	0,999994886	Downregulated in Nitrogen	x
Cre04.g227700	-3,394922104	3,52E-17	Downregulated in Cell groups	0,332109043	0,960527627	Upregulated in Cell groups (batch by Treatment)	0,256551549	0,999951388	Upregulated in Rotifer	0,029613566	0,99994538	Upregulated in Nitrogen	0,24246423	0,999994886	Upregulated in Nitrogen	x
Cre03.g200200	2,357952484	4,15E-17	Upregulated in Cell groups	0,101638352	0,991804878	Upregulated in Cell groups (batch by Treatment)	0,015492567	0,999951388	Upregulated in Rotifer	-0,210775646	0,99994538	Downregulated in Nitrogen	0,25702316	0,999994886	Upregulated in Nitrogen	x
Cre16.g684939	2,549550631	7,71E-17	Upregulated in Cell groups	0,265273171	0,959245746	Upregulated in Cell groups (batch by Treatment)	0,089121739	0,999951388	Upregulated in Rotifer	0,230925511	0,99994538	Upregulated in Nitrogen	-0,110457422	0,999994886	Downregulated in Nitrogen	x
Cre11.g467736	2,399363818	2,44E-15	Upregulated in Cell groups	-0,185708451	0,979490068	Downregulated in Cell groups (batch by Treatment)	-0,115715762	0,999951388	Downregulated in Rotifer	0,128354743	0,99994538	Upregulated in Nitrogen	-0,213790297	0,999994886	Downregulated in Nitrogen	x
Cre03.g150101	2,956323527	2,56E-15	Upregulated in Cell groups	0,014617672	0,999805459	Upregulated in Cell groups (batch by Treatment)	-0,38056221	0,999951388	Downregulated in Rotifer	-0,127387715	0,99994538	Downregulated in Nitrogen	-0,220971998	0,999994886	Downregulated in Nitrogen	x
Cre12.g527250	2,650850753	2,56E-15	Upregulated in Cell groups	0,054502379	0,992984569	Upregulated in Cell groups (batch by Treatment)	0,089807714	0,999951388	Upregulated in Rotifer	-0,54553298	0,99994538	Downregulated in Nitrogen	0,666621162	0,999994886	Upregulated in Nitrogen	x
Cre01.g042700	2,738536374	5,15E-13	Upregulated in Cell groups	-0,056202612	0,993653172	Downregulated in Cell groups (batch by Treatment)	0,319869842	0,999951388	Upregulated in Rotifer	-0,328502337	0,99994538	Downregulated in Nitrogen	0,679134145	0,999994886	Upregulated in Nitrogen	x
Cre17.g723800	-2,877532445	5,78E-13	Downregulated in Cell groups	-0,153814821	0,989326892	Downregulated in Cell groups (batch by Treatment)	0,244691294	0,999951388	Upregulated in Rotifer	-0,055153725	0,99994538	Downregulated in Nitrogen	0,316362775	0,999994886	Upregulated in Nitrogen	x
Cre02.g142627	2,813263047	8,78E-13	Upregulated in Cell groups	-0,286659219	0,960575057	Downregulated in Cell groups (batch by Treatment)	0,088763422	0,999951388	Upregulated in Rotifer	0,615899533	0,99994538	Upregulated in Nitrogen	-0,496518018	0,999994886	Downregulated in Nitrogen	x
Cre12.g541400	-6,469876693	6,50E-12	Downregulated in Cell groups	-0,170181851	0,992984569	Downregulated in Cell groups (batch by Treatment)	-0,162410765	0,999951388	Downregulated in Rotifer	-1,71181602	0,99994538	Downregulated in Nitrogen	1,564473666	0,999994886	Upregulated in Nitrogen	x
Cre14.g610750	-2,443312313	7,03E-12	Downregulated in Cell groups	-0,105717774	0,992984569	Downregulated in Cell groups (batch by Treatment)	-0,260764523	0,999951388	Downregulated in Rotifer	0,260300488	0,99994538	Upregulated in Nitrogen	-0,503911769	0,999994886	Downregulated in Nitrogen	x
Cre14.g630859	-3,27617106	3,34E-11	Downregulated in Cell groups	0,314357207	0,965485098	Upregulated in Cell groups (batch by Treatment)	0,400359505	0,999951388	Upregulated in Rotifer	0,328339735	0,99994538	Upregulated in Nitrogen	0,089646601	0,999994886	Upregulated in Nitrogen	x
Cre12.g493200	2,6006884	3,49E-11	Upregulated in Cell groups	-0,450056861	0,918650998	Downregulated in Cell groups (batch by Treatment)	-0,430645937	0,999951388	Downregulated in Rotifer	0,053315643	0,99994538	Upregulated in Nitrogen	-0,452694922	0,999994886	Downregulated in Nitrogen	x
Cre07.g316725	2,49874829	3,98E-11	Upregulated in Cell groups	0,090139538	0,992984569	Upregulated in Cell groups (batch by Treatment)	-0,085030485	0,999951388	Downregulated in Rotifer	-0,13503607	0,99994538	Downregulated in Nitrogen	0,080685138	0,999994886	Upregulated in Nitrogen	x
Cre13.g568000	1,816834968	7,02E-11	Upregulated in Cell groups	0,099155157	0,992984569	Upregulated in Cell groups (batch by Treatment)	0,02516589	0,999951388	Upregulated in Rotifer	-0,114125242	0,99994538	Downregulated in Nitrogen	0,168847056	0,999994886	Upregulated in Nitrogen	x
Cre16.g652250	-3,277674895	1,01E-10	Downregulated in Cell groups	0,345493646	0,960384989	Upregulated in Cell groups (batch by Treatment)	-0,110754041	0,999951388	Downregulated in Rotifer	0,959721332	0,99994538	Upregulated in Nitrogen	-1,053806248	0,999994886	Downregulated in Nitrogen	x
Cre02.g080500	-2,169206433	1,39E-10	Downregulated in Cell groups	0,219551407	0,972195841	Upregulated in Cell groups (batch by Treatment)	0,289999527	0,999951388	Upregulated in Rotifer	-0,109402169	0,99994538	Downregulated in Nitrogen	0,417740326	0,999994886	Upregulated in Nitrogen	x
Cre08.g381750	-3,425730712	1,88E-10	Downregulated in Cell groups	0,427517331	0,906788682	Upregulated in Cell groups (batch by Treatment)	0,575543996	0,999951388	Upregulated in Rotifer	1,365035932	0,99994538	Upregulated in Nitrogen	-0,773357079	0,999994886	Downregulated in Nitrogen	x
Cre11.g477000	1,849248434	4,29E-10	Upregulated in Cell groups	0,237526755	0,960575057	Upregulated in Cell groups (batch by Treatment)	0,079781038	0,999951388	Upregulated in Rotifer	-0,043950267	0,99994538	Downregulated in Nitrogen	0,153683816	0,999994886	Upregulated in Nitrogen	x
Cre16.g659700	-3,824046629	5,70E-10	Downregulated in Cell groups	0,48760777	0,951402451	Upregulated in Cell groups (batch by Treatment)	-0,93907453	0,999951388	Downregulated in Rotifer	-0,867201962	0,99994538	Downregulated in Nitrogen	-0,056234466	0,999994886	Downregulated in Nitrogen	x
Cre02.g097213	2,12835847	6,29E-10	Upregulated in Cell groups	0,004018516	0,999805459	Upregulated in Cell groups (batch by Treatment)	-0,185902795	0,999951388	Downregulated in Rotifer	0,111590399	0,99994538	Upregulated in Nitrogen	-0,266999658	0,999994886	Downregulated in Nitrogen	x
Cre06.g254650	2,189404273	1,02E-09	Upregulated in Cell groups	-0,206193324	0,97962495	Downregulated in Cell groups (batch by Treatment)	-0,24092096	0,999951388	Downregulated in Rotifer	-0,106506744	0,99994538	Downregulated in Nitrogen	-0,104315314	0,999994886	Downregulated in Nitrogen	x
Cre03.g152701	3,3535125	4,27E-09	Upregulated in Cell groups	-0,291291291	0,97962495	Downregulated in Cell groups (batch by Treatment)	0,302124466	0,999951388	Upregulated in Rotifer	0,334678403	0,99994538	Upregulated in Nitrogen	0,000363504	0,999994886	Upregulated in Nitrogen	x
Cre14.g624000	-1,892496291	6,21E-09	Downregulated in Cell groups	0,409620823	0,884690396	Upregulated in Cell groups (batch by Treatment)	0,399419369	0,999951388	Upregulated in Rotifer	-0,076221374	0,99994538	Downregulated in Nitrogen	0,494085209	0,999994886	Upregulated in Nitrogen	x
Cre13.g568350	3,210700142	9,72E-09	Upregulated in Cell groups	0,448976285	0,918650998	Upregulated in Cell groups (batch by Treatment)	-0,1667568	0,999951388	Downregulated in Rotifer	-0,808214866	0,99994538	Downregulated in Nitrogen	0,673386209	0,999994886	Upregulated in Nitrogen	x
Cre04.g227050	1,899655759	2,56E-08	Upregulated in Cell groups	-0,182114117	0,97649734	Downregulated in Cell groups (batch by Treatment)	-0,02639147	0,999951388	Downregulated in Rotifer	0,424323196	0,99994538	Upregulated in Nitrogen	-0,42147032	0,999994886	Downregulated in Nitrogen	x
Cre08.g368300	1,996974992	4,50E-08	Upregulated in Cell groups	-0,105619144	0,992984569	Downregulated in Cell groups (batch by Treatment)	0,173236202	0,999951388	Upregulated in Rotifer	0,376256366	0,99994538	Upregulated in Nitrogen	-0,173792087	0,999994886	Downregulated in Nitrogen	x
Cre13.g567075	3,413744918	5,42E-08	Upregulated in Cell groups	-0,084629308	0,994023535	Downregulated in Cell groups (batch by Treatment)	-0,419790918	0,999951388	Downregulated in Rotifer	-0,10164598	0,99994538	Downregulated in Nitrogen	-0,28460471	0,999994886	Downregulated in Nitrogen	x
Cre02.g088250	3,220594908	8,52E-08	Upregulated in Cell groups	-0,435635626	0,960575057	Downregulated in Cell groups (batch by Treatment)	-0,422978527	0,999951388	Downregulated in Rotifer	0,303152873	0,99994538	Upregulated in Nitrogen	-0,693078315	0,999994886	Downregulated in Nitrogen	x
Cre01.g040701	-1,726007357	3,79E-07	Downregulated in Cell groups	-0,139127114	0,987617489	Downregulated in Cell groups (batch by Treatment)	-0,193158614	0,999951388	Downregulated in Rotifer	0,312272832	0,99994538	Upregulated in Nitrogen	-0,485417117	0,999994886	Downregulated in Nitrogen	x
Cre16.g688600	2,18569358	4,30E-07	Upregulated in Cell groups	-0,85480986	0,505986159	Downregulated in Cell groups (batch by Treatment)	-0,810339943	0,999951388	Downregulated in Rotifer	-0,019109093	0,99994538	Downregulated in Nitrogen	-0,761129814	0,999994886	Downregulated in Nitrogen	x
Cre17.g728550	1,997575272	5,16E-07	Upregulated in Cell groups	-0,241146861	0,965485098	Downregulated in Cell groups (batch by Treatment)	-0,248879378	0,999951388	Downregulated in Rotifer	0,452449143	0,99994538	Upregulated in Nitrogen	-0,671702588	0,999994886	Downregulated in Nitrogen	x
Cre11.g480116	2,447559388	1,17E-06	Upregulated in Cell groups	-0,616183188	0,884690396	Downregulated in Cell groups (batch by Treatment)	-0,541269893	0,999951388	Downregulated in Rotifer	-0,64445513	0,99994538	Downregulated in Nitrogen	0,13337123	0,999994886	Upregulated in Nitrogen	x
Cre01.g008800	1,885558614	1,29E-06	Upregulated in Cell groups	0,413057912	0,918650998	Upregulated in Cell groups (batch by Treatment)	0,135033129	0,999951388	Upregulated in Rotifer	-0,160946063	0,99994538	Downregulated in Nitrogen	0,326505154	0,999994886	Upregulated in Nitrogen	x
Cre09.g397438	1,66372321	1,39E-06	Upregulated in Cell groups	-0,063583967	0,993204892	Downregulated in Cell groups (batch by Treatment)	-0,095667044	0,999951388	Downregulated in Rotifer	0,064234395	0,99994538	Upregulated in Nitrogen	-0,131469374	0,999994886	Downregulated in Nitrogen	x
Cre16.g684450	-2,618121247	4,30E-06	Downregulated in Cell groups	-0,615385629	0,915439632	Downregulated in Cell groups (batch by Treatment)	-0,934562049	0,999951388	Downregulated in Rotifer	0,534132938	0,99994538	Upregulated in Nitrogen	-1,4494067	0,999994886	Downregulated in Nitrogen	x
Cre17.g723750	-2,687258529	4,88E-06	Downregulated in Cell groups	-0,190307902	0,987617489	Downregulated in Cell groups (batch by Treatment)	-0,022267999	0,999951388	Downregulated in Rotifer	0,065653099	0,99994538	Upregulated in Nitrogen	-0,07245668	0,999994886	Downregulated in Nitrogen	x
Cre23.g754647	2,962305921	9,50E-06	Upregulated in Cell groups	0,527257668	0,956358096	Upregulated in Cell groups (batch by Treatment)	0,359903707	0,999951388	Upregulated in Rotifer	1,29722108	0,99994538	Upregulated in Nitrogen	-0,909119528	0,999994886	Downregulated in Nitrogen	x
Cre06.g256050	-2,522824032	1,54E-05	Downregulated in Cell groups	-0,130966097	0,992984569	Downregulated in Cell groups (batch by Treatment)	-0,732132674	0,999951388	Downregulated in Rotifer	-0,790484098	0,99994538	Downregulated in Nitrogen	0,075246912	0,999994886	Upregulated in Nitrogen	x
Cre02.g145600	1,333746685	1,72E-05	Upregulated in Cell groups	-0,170850433	0,97962495	Downregulated in Cell groups (batch by Treatment)	-0,178894209	0,999951388	Downregulated in Rotifer	-0,244580891	0,99994538	Downregulated in Nitrogen	0,094433119	0,999994886	Upregulated in Nitrogen	x
Cre15.g634500	2,336640419	1,95E-05	Upregulated in Cell groups	0,494895675	0,926358942	Upregulated in Cell groups (batch by Treatment)	-0,124970264	0,999951388	Downregulated in Rotifer	0,044584777	0,99994538	Upregulated in Nitrogen	-0,137261752	0,999994886	Downregulated in Nitrogen	x
Cre13.g572600	-4,200447776	2,31E-05	Downregulated in Cell groups	-1,718795185	0,686414346	Downregulated in Cell groups (batch by Treatment)	-2,422249768	0,999951388	Downregulated in Rotifer	-2,63931147	0,99994538	Downregulated in Nitrogen	0,231027185	0,999994886	Upregulated in Nitrogen	x
Cre12.g516750	1,357064672	2,90E-05	Upregulated in Cell groups	0,17829659	0,979490068	Upregulated in Cell groups (batch by Treatment)	0,180960323	0,999951388	Upregulated in Rotifer	0,01251654	0,99994538	Upregulated in Nitrogen	0,196184947	0,999994886	Upregulated in Nitrogen	x
Cre16.g680700	-2,474850835	3,20E-05	Downregulated in Cell groups	0,8862249	0,691988527	Upregulated in Cell groups (batch by Treatment)	1,394615287	0,999951388	Upregulated in Rotifer	0,418030415	0,99994538	Upregulated in Nitrogen	0,996349757	0,999994886	Upregulated in Nitrogen	x
Cre03.g205450	-2,097391676	3,48E-05	Downregulated in Cell groups	-0,341730376	0,96719107	Downregulated in Cell groups (batch by Treatment)	-0,214838935	0,999951388	Downregulated in Rotifer	0,330890925	0,99994538	Upregulated in Nitrogen	-0,527384196	0,999994886	Downregulated in Nitrogen	x
Cre05.g248250	2,120337242	4,22E-05	Upregulated in Cell groups	-0,166982673	0,990267619	Downregulated in Cell groups (batch by Treatment)	0,135369674	0,999951388	Upregulated in Rotifer	-0,599727038	0,99994538	Downregulated in Nitrogen	0,764940154	0,999994886	Upregulated in Nitrogen	x
Cre06.g287400	-3,539567504	4,44E-05	Downregulated in Cell groups	-2,427473925	0,050892739	Downregulated in Cell groups (batch by Treatment)	-3,26602449	0,659301785	Downregulated in Rotifer	-1,628014905	0,99994538	Downregulated in Nitrogen	-1,621604956	0,999994886	Downregulated in Nitrogen	x
Cre06.g278229	4,269144977	4,44E-05	Upregulated in Cell groups	-2,602281382	NA	Downregulated in Cell groups (batch by Treatment)	-2,155541372	0,999951388	Downregulated in Rotifer	-0,910153401	0,99994538	Downregulated in Nitrogen	-1,212140433	0,999994886	Downregulated in Nitrogen	x
Cre03.g150151	2,299054127	4,84E-05	Upregulated in Cell groups	-0,730856394	0,846953799	Downregulated in Cell groups (batch by Treatment)	-0,754164484	0,999951388	Downregulated in Rotifer	-0,845382691	0,99994538	Downregulated in Nitrogen	0,121129771	0,999994886	Upregulated in Nitrogen	x
Cre17.g734757	3,646896235	5,62E-05	Upregulated in Cell groups	1,192044201	0,932209284	Upregulated in Cell groups (batch by Treatment)	-0,099690071	0,999951388	Downregulated in Rotifer	0,320456149	0,99994538	Upregulated in Nitrogen	-0,386539032	0,999994886	Downregulated in Nitrogen	x
Cre04.g222402	3,656621561	7,90E-05	Upregulated in Cell groups	1,795879024	0,308823754	Upregulated in Cell groups (batch by Treatment)	0,743208721	0,999951388	Upregulated in Rotifer	-0,671349047	0,99994538	Downregulated in Nitrogen	1,446884337	0,999994886	Upregulated in Nitrogen	x
Cre16.g671950	-1,669082508	0,000103391	Downregulated in Cell groups	0,123243377	0,990267619	Upregulated in Cell groups (batch by Treatment)	0,116524101	0,999951388	Upregulated in Rotifer	-0,519762043	0,99994538	Downregulated in Nitrogen	0,655801863	0,999994886	Upregulated in Nitrogen	x
Cre16.g695950	1,299242398	0,000104333	Upregulated in Cell groups	0,005613679	0,999805459	Upregulated in Cell groups (batch by Treatment)	-0,026638628	0,999951388	Downregulated in Rotifer	0,027297166	0,99994538	Upregulated in Nitrogen	-0,024554564	0,999994886	Downregulated in Nitrogen	x
Cre06.g278298	1,695053068	0,000107049	Upregulated in Cell groups	0,195377825	0,980736236	Upregulated in Cell groups (batch by Treatment)	0,299149835	0,999951388	Upregulated in Rotifer	0,640195374	0,99994538	Upregulated in Nitrogen	-0,312369182	0,999994886	Downregulated in Nitrogen	x
Cre16.g684400	1,32171098	0,000161652	Upregulated in Cell groups	0,058678593	0,992984569	Upregulated in Cell groups (batch by Treatment)	0,10237365	0,999951388	Upregulated in Rotifer	-0,17417734	0,99994538	Downregulated in Nitrogen	0,305874038	0,999994886	Upregulated in Nitrogen	x
Cre06.g311550	1,421021979	0,000166619	Upregulated in Cell groups	0,192834661	0,979490068	Upregulated in Cell groups (batch by Treatment)	0,045218956	0,999951388	Upregulated in Rotifer	0,269187124	0,99994538	Upregulated in Nitrogen	-0,194413119	0,999994886	Downregulated in Nitrogen	x
Cre03.g197100	1,204410601	0,000183068	Upregulated in Cell groups	-0,165283336	0,979490068	Downregulated in Cell groups (batch by Treatment)	-0,076996448	0,999951388	Downregulated in Rotifer	0,15691968	0,99994538	Upregulated in Nitrogen	-0,205882048	0,999994886	Downregulated in Nitrogen	x
Cre12.g549450	-3,742276305	0,000185371	Downregulated in Cell groups	0,748515927	0,944261932	Upregulated in Cell groups (batch by Treatment)	-1,171320655	0,999951388	Downregulated in Rotifer	-1,621477793	0,99994538	Downregulated in Nitrogen	0,46647128	0,999994886	Upregulated in Nitrogen	x
Cre14.g611350	-2,156426033	0,000187198	Downregulated in Cell groups	0,45777381	0,936954547	Upregulated in Cell groups (batch by Treatment)	0,948971922	0,999951388	Upregulated in Rotifer	-0,0783306	0,99994538	Downregulated in Nitrogen	1,047309717	0,999994886	Upregulated in Nitrogen	x
Cre07.g319701	1,129516554	0,000193151	Upregulated in Cell groups	-0,188733651	0,968330311	Downregulated in Cell groups (batch by Treatment)	-0,215259739	0,999951388	Downregulated in Rotifer	0,095009328	0,99994538	Upregulated in Nitrogen	-0,282089313	0,999994886	Downregulated in Nitrogen	x
Cre14.g611100	-2,043559253	0,000267919	Downregulated in Cell groups	-0,187620529	0,989326892	Downregulated in Cell groups (batch by Treatment)	0,28138175	0,999951388	Upregulated in Rotifer	-0,45368316	0,99994538	Downregulated in Nitrogen	0,754003794	0,999994886	Upregulated in Nitrogen	x
Cre08.g366300	2,132638372	0,000292044	Upregulated in Cell groups	-0,541359266	0,918650998	Downregulated in Cell groups (batch by Treatment)	-0,006538419	0,999951388	Downregulated in Rotifer	-0,796413965	0,99994538	Downregulated in Nitrogen	0,820013509	0,999994886	Upregulated in Nitrogen	x
Cre06.g252401	-2,964543812	0,000379404	Downregulated in Cell groups	-1,114299701	0,813681223	Downregulated in Cell groups (batch by Treatment)	-1,801965474	0,999951388	Downregulated in Rotifer	-2,2469878	0,99994538	Downregulated in Nitrogen	0,460545985	0,999994886	Upregulated in Nitrogen	x
Cre12.g545600	-1,511596155	0,000401326	Downregulated in Cell groups	-0,083838824	0,992984569	Downregulated in Cell groups (batch by Treatment)	-0,039769542	0,999951388	Downregulated in Rotifer	-0,045996269	0,99994538	Downregulated in Nitrogen	0,026515833	0,999994886	Upregulated in Nitrogen	x
Cre11.g467721	-2,338917801	0,000568726	Downregulated in Cell groups	0,890970505	0,807156738	Upregulated in Cell groups (batch by Treatment)	1,41438876	0,999951388	Upregulated in Rotifer	-0,361130984	0,99994538	Downregulated in Nitrogen	1,793463717	0,999994886	Upregulated in Nitrogen	x
Cre12.g495957	6,472255503	0,000602865	Upregulated in Cell groups	0,513832672	NA	Upregulated in Cell groups (batch by Treatment)	0,39737321	NA	Upregulated in Rotifer	-1,521004534	0,99994538	Downregulated in Nitrogen	1,951147053	0,999994886	Upregulated in Nitrogen	x
Cre01.g055477	1,375422979	0,000734228	Upregulated in Cell groups	0,537172359	0,848699125	Upregulated in Cell groups (batch by Treatment)	0,378250984	0,999951388	Upregulated in Rotifer	0,118151695	0,99994538	Upregulated in Nitrogen	0,289589401	0,999994886	Upregulated in Nitrogen	x
Cre16.g689001	1,561112857	0,000792134	Upregulated in Cell groups	-0,836938191	0,536071667	Downregulated in Cell groups (batch by Treatment)	-0,716227928	0,999951388	Downregulated in Rotifer	-0,499970297	0,99994538	Downregulated in Nitrogen	-0,187562033	0,999994886	Downregulated in Nitrogen	x
Cre01.g049826	1,857404033	0,000862748	Upregulated in Cell groups	0,973763966	0,314148584	Upregulated in Cell groups (batch by Treatment)	0,821230949	0,999951388	Upregulated in Rotifer	-0,216725387	0,99994538	Downregulated in Nitrogen	1,067996126	0,999994886	Upregulated in Nitrogen	x
Cre06.g305800	1,892708602	0,001028752	Upregulated in Cell groups	0,772906628	0,843533641	Upregulated in Cell groups (batch by Treatment)	0,244172438	0,999951388	Upregulated in Rotifer	0,344825807	0,99994538	Upregulated in Nitrogen	-0,071210375	0,999994886	Downregulated in Nitrogen	x
Cre09.g393913	1,848464668	0,001096479	Upregulated in Cell groups	-0,355807981	0,960310491	Downregulated in Cell groups (batch by Treatment)	-0,438701415	0,999951388	Downregulated in Rotifer	0,166853992	0,99994538	Upregulated in Nitrogen	-0,573885667	0,999994886	Downregulated in Nitrogen	x
Cre10.g465050	1,027920495	0,001150764	Upregulated in Cell groups	0,021268224	0,999215687	Upregulated in Cell groups (batch by Treatment)	-0,008784538	0,999951388	Downregulated in Rotifer	0,032826511	0,99994538	Upregulated in Nitrogen	-0,013822355	0,999994886	Downregulated in Nitrogen	x
Cre10.g462000	-1,886244559	0,001216271	Downregulated in Cell groups	-0,60027684	0,918650998	Downregulated in Cell groups (batch by Treatment)	-0,951373048	0,999951388	Downregulated in Rotifer	0,080632403	0,99994538	Upregulated in Nitrogen	-1,013060643	0,999994886	Downregulated in Nitrogen	x
Cre11.g468100	2,136160187	0,001253404	Upregulated in Cell groups	-0,950979002	0,795858533	Downregulated in Cell groups (batch by Treatment)	-0,799983675	0,999951388	Downregulated in Rotifer	-0,897467436	0,99994538	Downregulated in Nitrogen	0,127307649	0,999994886	Upregulated in Nitrogen	x
Cre10.g452200	-1,136858	0,001270989	Downregulated in Cell groups	0,045647893	0,996883873	Upregulated in Cell groups (batch by Treatment)	-0,00514693	0,999951388	Downregulated in Rotifer	0,052827874	0,99994538	Upregulated in Nitrogen	-0,0365077	0,999994886	Downregulated in Nitrogen	x
Cre15.g634550	1,715764133	0,001561766	Upregulated in Cell groups	-0,001215887	0,999805459	Downregulated in Cell groups (batch by Treatment)	-0,408621455	0,999951388	Downregulated in Rotifer	-0,61526961	0,99994538	Downregulated in Nitrogen	0,237946251	0,999994886	Upregulated in Nitrogen	x
Cre12.g548201	1,273348032	0,001610465	Upregulated in Cell groups	0,143739517	0,990267619	Upregulated in Cell groups (batch by Treatment)	0,16408846	0,999951388	Upregulated in Rotifer	0,26459283	0,99994538	Upregulated in Nitrogen	-0,071489141	0,999994886	Downregulated in Nitrogen	x
Cre21.g752197	2,023613018	0,001637395	Upregulated in Cell groups	-0,35704291	0,965485098	Downregulated in Cell groups (batch by Treatment)	-0,369903777	0,999951388	Downregulated in Rotifer	0,867293953	0,99994538	Upregulated in Nitrogen	-1,208689092	0,999994886	Downregulated in Nitrogen	x
Cre01.g016350	2,21763623	0,001798869	Upregulated in Cell groups	-1,126507795	0,657168784	Downregulated in Cell groups (batch by Treatment)	-0,465738464	0,999951388	Downregulated in Rotifer	-0,314953817	0,99994538	Downregulated in Nitrogen	-0,122565801	0,999994886	Downregulated in Nitrogen	x
Cre07.g329950	1,282190635	0,001827473	Upregulated in Cell groups	0,49109463	0,87677931	Upregulated in Cell groups (batch by Treatment)	0,381304061	0,999951388	Upregulated in Rotifer	0,468569161	0,99994538	Upregulated in Nitrogen	-0,059784214	0,999994886	Downregulated in Nitrogen	x
Cre04.g217968	1,593971897	0,002048349	Upregulated in Cell groups	-0,05192726	0,997434366	Downregulated in Cell groups (batch by Treatment)	-0,23791763	0,999951388	Downregulated in Rotifer	0,470285894	0,99994538	Upregulated in Nitrogen	-0,680270713	0,999994886	Downregulated in Nitrogen	x
Cre08.g368500	1,217523792	0,002060906	Upregulated in Cell groups	-0,089789677	0,992984569	Downregulated in Cell groups (batch by Treatment)	-0,176648463	0,999951388	Downregulated in Rotifer	0,222665463	0,99994538	Upregulated in Nitrogen	-0,370150333	0,999994886	Downregulated in Nitrogen	x
Cre02.g090750	1,1724274	0,002065676	Upregulated in Cell groups	0,2046881	0,97645619	Upregulated in Cell groups (batch by Treatment)	0,136385669	0,999951388	Upregulated in Rotifer	0,19606889	0,99994538	Upregulated in Nitrogen	-0,03065022	0,999994886	Downregulated in Nitrogen	x
Cre11.g467781	1,313177163	0,002142394	Upregulated in Cell groups	-0,361457559	0,932209284	Downregulated in Cell groups (batch by Treatment)	-0,390054321	0,999951388	Downregulated in Rotifer	-0,043113171	0,99994538	Downregulated in Nitrogen	-0,317127552	0,999994886	Downregulated in Nitrogen	x
Cre12.g500715	-2,375234771	0,002219771	Downregulated in Cell groups	0,022447199	NA	Upregulated in Cell groups (batch by Treatment)	-0,439804107	0,999951388	Downregulated in Rotifer	0,604924096	0,99994538	Upregulated in Nitrogen	-1,024437609	0,999994886	Downregulated in Nitrogen	x
Cre07.g343250	1,414762266	0,00233437	Upregulated in Cell groups	-0,321040412	0,960575057	Downregulated in Cell groups (batch by Treatment)	-0,224553279	0,999951388	Downregulated in Rotifer	0,031604227	0,99994538	Upregulated in Nitrogen	-0,226215394	0,999994886	Downregulated in Nitrogen	x
Cre10.g442050	-1,176111086	0,002472984	Downregulated in Cell groups	0,17762319	0,97962495	Upregulated in Cell groups (batch by Treatment)	0,106497183	0,999951388	Upregulated in Rotifer	-0,319220111	0,99994538	Downregulated in Nitrogen	0,445068283	0,999994886	Upregulated in Nitrogen	x
Cre09.g400516	-1,43411278	0,002859251	Downregulated in Cell groups	0,005961129	0,999805459	Upregulated in Cell groups (batch by Treatment)	0,150240403	0,999951388	Upregulated in Rotifer	0,184495013	0,99994538	Upregulated in Nitrogen	-0,015976592	0,999994886	Downregulated in Nitrogen	x
Cre10.g465000	1,267646419	0,003045269	Upregulated in Cell groups	-0,080986892	0,992984569	Downregulated in Cell groups (batch by Treatment)	-0,066503249	0,999951388	Downregulated in Rotifer	0,325838956	0,99994538	Upregulated in Nitrogen	-0,364553575	0,999994886	Downregulated in Nitrogen	x
Cre17.g718700	-4,234204798	0,003088736	Downregulated in Cell groups	1,162710337	NA	Upregulated in Cell groups (batch by Treatment)	1,368011695	NA	Upregulated in Rotifer	0,346177846	0,99994538	Upregulated in Nitrogen	1,039759365	0,999994886	Upregulated in Nitrogen	x
Cre02.g087324	1,276156322	0,003583107	Upregulated in Cell groups	-0,012091808	0,999805459	Downregulated in Cell groups (batch by Treatment)	0,008044023	0,999951388	Upregulated in Rotifer	0,642525433	0,99994538	Upregulated in Nitrogen	-0,607945558	0,999994886	Downregulated in Nitrogen	x
Cre04.g222350	2,970013136	0,003683097	Upregulated in Cell groups	2,461859388	0,058349843	Upregulated in Cell groups (batch by Treatment)	1,111097089	0,999951388	Upregulated in Rotifer	0,054573829	0,99994538	Upregulated in Nitrogen	1,08868517	0,999994886	Upregulated in Nitrogen	x
Cre14.g628533	2,033393888	0,00440773	Upregulated in Cell groups	0,459407846	NA	Upregulated in Cell groups (batch by Treatment)	0,804663922	0,999951388	Upregulated in Rotifer	0,517376702	0,99994538	Upregulated in Nitrogen	0,314325455	0,999994886	Upregulated in Nitrogen	x
Cre08.g373348	1,687759244	0,004421737	Upregulated in Cell groups	0,68079795	0,834303074	Upregulated in Cell groups (batch by Treatment)	0,290069873	0,999951388	Upregulated in Rotifer	0,837374919	0,99994538	Upregulated in Nitrogen	-0,517130742	0,999994886	Downregulated in Nitrogen	x
Cre06.g305850	1,502679093	0,004460166	Upregulated in Cell groups	0,166007224	0,987744438	Upregulated in Cell groups (batch by Treatment)	-0,072296754	0,999951388	Downregulated in Rotifer	-0,578247025	0,99994538	Downregulated in Nitrogen	0,534359344	0,999994886	Upregulated in Nitrogen	x
Cre14.g631900	-1,102947791	0,004503399	Downregulated in Cell groups	0,195454268	0,979490068	Upregulated in Cell groups (batch by Treatment)	0,143946337	0,999951388	Upregulated in Rotifer	0,042937076	0,99994538	Upregulated in Nitrogen	0,12024803	0,999994886	Upregulated in Nitrogen	x
Cre09.g405950	-1,038952051	0,004512153	Downregulated in Cell groups	-0,173491159	0,97962495	Downregulated in Cell groups (batch by Treatment)	-0,234453033	0,999951388	Downregulated in Rotifer	-0,032146361	0,99994538	Downregulated in Nitrogen	-0,181436489	0,999994886	Downregulated in Nitrogen	x
Cre19.g750797	1,24089313	0,004569591	Upregulated in Cell groups	-0,498774172	0,865966556	Downregulated in Cell groups (batch by Treatment)	-0,568588476	0,999951388	Downregulated in Rotifer	-0,433698645	0,99994538	Downregulated in Nitrogen	-0,107599009	0,999994886	Downregulated in Nitrogen	x
Cre01.g038100	-1,421344173	0,004796442	Downregulated in Cell groups	0,070511037	0,992984569	Upregulated in Cell groups (batch by Treatment)	0,124222998	0,999951388	Upregulated in Rotifer	-0,637040603	0,99994538	Downregulated in Nitrogen	0,779382158	0,999994886	Upregulated in Nitrogen	x
Cre02.g099950	-0,991782745	0,005128072	Downregulated in Cell groups	0,183310933	0,97695012	Upregulated in Cell groups (batch by Treatment)	0,227243141	0,999951388	Upregulated in Rotifer	0,052439173	0,99994538	Upregulated in Nitrogen	0,196899705	0,999994886	Upregulated in Nitrogen	x
Cre16.g664251	1,431139214	0,005707525	Upregulated in Cell groups	0,382530362	0,960384989	Upregulated in Cell groups (batch by Treatment)	0,099967532	0,999951388	Upregulated in Rotifer	0,261546027	0,99994538	Upregulated in Nitrogen	-0,133060297	0,999994886	Downregulated in Nitrogen	x
Cre17.g740100	1,257206356	0,005932494	Upregulated in Cell groups	0,075173048	0,992984569	Upregulated in Cell groups (batch by Treatment)	0,103493025	0,999951388	Upregulated in Rotifer	-0,559744517	0,99994538	Downregulated in Nitrogen	0,692385216	0,999994886	Upregulated in Nitrogen	x
Cre10.g453700	-1,627009268	0,006820406	Downregulated in Cell groups	0,955594081	0,686465714	Upregulated in Cell groups (batch by Treatment)	1,186066462	0,999951388	Upregulated in Rotifer	0,609952239	0,99994538	Upregulated in Nitrogen	0,597464249	0,999994886	Upregulated in Nitrogen	x
Cre12.g497700	1,343162103	0,006847796	Upregulated in Cell groups	0,51493023	0,918650998	Upregulated in Cell groups (batch by Treatment)	0,511802531	0,999951388	Upregulated in Rotifer	0,222500795	0,99994538	Upregulated in Nitrogen	0,317770207	0,999994886	Upregulated in Nitrogen	x
Cre13.g563200	1,356397623	0,007027473	Upregulated in Cell groups	-0,346821927	0,960277511	Downregulated in Cell groups (batch by Treatment)	-0,555930331	0,999951388	Downregulated in Rotifer	0,083054235	0,99994538	Upregulated in Nitrogen	-0,60961561	0,999994886	Downregulated in Nitrogen	x
Cre02.g118300	1,517118783	0,00720939	Upregulated in Cell groups	-0,464297714	0,899518666	Downregulated in Cell groups (batch by Treatment)	-0,372668165	0,999951388	Downregulated in Rotifer	0,435237319	0,99994538	Upregulated in Nitrogen	-0,777806479	0,999994886	Downregulated in Nitrogen	x
Cre12.g501450	1,177294816	0,008111046	Upregulated in Cell groups	0,021473936	0,999769328	Upregulated in Cell groups (batch by Treatment)	-0,035238121	0,999951388	Downregulated in Rotifer	-0,007878477	0,99994538	Downregulated in Nitrogen	0,002343723	0,999994886	Upregulated in Nitrogen	x
Cre14.g621050	-2,161971269	0,008632936	Downregulated in Cell groups	0,156011451	NA	Upregulated in Cell groups (batch by Treatment)	0,81531168	0,999951388	Upregulated in Rotifer	0,232247197	0,99994538	Upregulated in Nitrogen	0,604726242	0,999994886	Upregulated in Nitrogen	x
Cre10.g420850	1,394058328	0,008774163	Upregulated in Cell groups	-0,662467253	0,819851335	Downregulated in Cell groups (batch by Treatment)	-0,420275086	0,999951388	Downregulated in Rotifer	-0,594866405	0,99994538	Downregulated in Nitrogen	0,202536986	0,999994886	Upregulated in Nitrogen	x
Cre16.g661550	1,100608662	0,009090095	Upregulated in Cell groups	-0,437528438	0,879867422	Downregulated in Cell groups (batch by Treatment)	-0,481505625	0,999951388	Downregulated in Rotifer	0,102048348	0,99994538	Upregulated in Nitrogen	-0,555080123	0,999994886	Downregulated in Nitrogen	x
Cre11.g467793	1,441748071	0,009368737	Upregulated in Cell groups	-0,000969191	0,999805459	Downregulated in Cell groups (batch by Treatment)	-0,13816833	0,999951388	Downregulated in Rotifer	0,596356365	0,99994538	Upregulated in Nitrogen	-0,705451041	0,999994886	Downregulated in Nitrogen	x
Cre12.g500700	-1,994212851	0,009796486	Downregulated in Cell groups	-0,863751601	NA	Downregulated in Cell groups (batch by Treatment)	-1,352031547	0,999951388	Downregulated in Rotifer	-0,372287561	0,99994538	Downregulated in Nitrogen	-0,960762187	0,999994886	Downregulated in Nitrogen	x
Cre06.g254300	-3,837078884	0,011667325	Downregulated in Cell groups	0,5831904	NA	Upregulated in Cell groups (batch by Treatment)	-0,109703816	NA	Downregulated in Rotifer	0,326073673	0,99994538	Upregulated in Nitrogen	-0,414848419	0,999994886	Downregulated in Nitrogen	x
Cre06.g277300	0,908480372	0,011881765	Upregulated in Cell groups	0,228994325	0,964031043	Upregulated in Cell groups (batch by Treatment)	0,160372816	0,999951388	Upregulated in Rotifer	0,1324763	0,99994538	Upregulated in Nitrogen	0,056066434	0,999994886	Upregulated in Nitrogen	x
Cre12.g541550	-5,139128708	0,013025543	Downregulated in Cell groups	2,303432365	NA	Upregulated in Cell groups (batch by Treatment)	2,051910134	NA	Upregulated in Rotifer	0,042260766	NA	Upregulated in Nitrogen	2,036442733	0,999994886	Upregulated in Nitrogen	x
Cre04.g217971	2,0949042	0,013627891	Upregulated in Cell groups	-1,741183798	0,368999288	Downregulated in Cell groups (batch by Treatment)	-0,897079685	0,999951388	Downregulated in Rotifer	-0,642648912	0,99994538	Downregulated in Nitrogen	-0,225606671	0,999994886	Downregulated in Nitrogen	x
Cre01.g052250	-1,0842312	0,015596664	Downregulated in Cell groups	0,276693809	0,963857011	Upregulated in Cell groups (batch by Treatment)	0,445711085	0,999951388	Upregulated in Rotifer	0,222182145	0,99994538	Upregulated in Nitrogen	0,245806285	0,999994886	Upregulated in Nitrogen	x
Cre17.g717500	1,48610658	0,016665184	Upregulated in Cell groups	-0,185115754	0,985382515	Downregulated in Cell groups (batch by Treatment)	-0,266792183	0,999951388	Downregulated in Rotifer	0,958347646	0,99994538	Upregulated in Nitrogen	-1,198318987	0,999994886	Downregulated in Nitrogen	x
Cre16.g649250	1,16564235	0,017149031	Upregulated in Cell groups	0,114046967	0,992233212	Upregulated in Cell groups (batch by Treatment)	0,113013283	0,999951388	Upregulated in Rotifer	0,783010277	0,99994538	Upregulated in Nitrogen	-0,643277366	0,999994886	Downregulated in Nitrogen	x
Cre02.g098800	-1,893348991	0,017425069	Downregulated in Cell groups	1,500101773	0,43951451	Upregulated in Cell groups (batch by Treatment)	1,90458088	0,999951388	Upregulated in Rotifer	1,050390741	0,99994538	Upregulated in Nitrogen	0,872523025	0,999994886	Upregulated in Nitrogen	x
Cre02.g089450	0,983242	0,01749937	Upregulated in Cell groups	0,330174088	0,936256611	Upregulated in Cell groups (batch by Treatment)	0,211171848	0,999951388	Upregulated in Rotifer	-0,193208199	0,99994538	Downregulated in Nitrogen	0,432379857	0,999994886	Upregulated in Nitrogen	x
Cre12.g499000	0,97417696	0,017543273	Upregulated in Cell groups	-0,203555015	0,972200791	Downregulated in Cell groups (batch by Treatment)	-0,179020051	0,999951388	Downregulated in Rotifer	0,177309582	0,99994538	Upregulated in Nitrogen	-0,328055648	0,999994886	Downregulated in Nitrogen	x
Cre03.g194150	1,035120901	0,01903656	Upregulated in Cell groups	-0,312199642	0,951402451	Downregulated in Cell groups (batch by Treatment)	-0,320323636	0,999951388	Downregulated in Rotifer	-0,009266606	0,99994538	Downregulated in Nitrogen	-0,282002823	0,999994886	Downregulated in Nitrogen	x
Cre08.g376300	0,851214095	0,019418334	Upregulated in Cell groups	-0,006476309	0,999805459	Downregulated in Cell groups (batch by Treatment)	-0,119182932	0,999951388	Downregulated in Rotifer	-0,072790163	0,99994538	Downregulated in Nitrogen	-0,018261283	0,999994886	Downregulated in Nitrogen	x
Cre04.g217918	1,161295505	0,019687192	Upregulated in Cell groups	0,302498712	0,963090379	Upregulated in Cell groups (batch by Treatment)	0,229061057	0,999951388	Upregulated in Rotifer	0,428016145	0,99994538	Upregulated in Nitrogen	-0,169627523	0,999994886	Downregulated in Nitrogen	x
Cre03.g197000	0,981409693	0,019695098	Upregulated in Cell groups	-0,239162978	0,963501515	Downregulated in Cell groups (batch by Treatment)	-0,279082796	0,999951388	Downregulated in Rotifer	0,083131355	0,99994538	Upregulated in Nitrogen	-0,333473198	0,999994886	Downregulated in Nitrogen	x
Cre16.g674065	-2,460934177	0,021937921	Downregulated in Cell groups	-2,363463114	0,050892739	Downregulated in Cell groups (batch by Treatment)	-1,849457525	0,999951388	Downregulated in Rotifer	0,097021418	0,99994538	Upregulated in Nitrogen	-1,930580696	0,999994886	Downregulated in Nitrogen	x
Cre04.g219000	0,959397614	0,022576843	Upregulated in Cell groups	-0,37036136	0,926358942	Downregulated in Cell groups (batch by Treatment)	-0,235366984	0,999951388	Downregulated in Rotifer	-0,105333241	0,99994538	Downregulated in Nitrogen	-0,102792738	0,999994886	Downregulated in Nitrogen	x
Cre07.g347400	1,254027593	0,022901955	Upregulated in Cell groups	-0,117674209	0,992233212	Downregulated in Cell groups (batch by Treatment)	-0,18555382	0,999951388	Downregulated in Rotifer	0,457077632	0,99994538	Upregulated in Nitrogen	-0,612575681	0,999994886	Downregulated in Nitrogen	x
Cre17.g703550	-2,952781551	0,023160161	Downregulated in Cell groups	-1,317570989	NA	Downregulated in Cell groups (batch by Treatment)	-2,046838748	0,999951388	Downregulated in Rotifer	-2,57536028	0,99994538	Downregulated in Nitrogen	0,545503471	0,999994886	Upregulated in Nitrogen	x
Cre05.g232350	1,004634248	0,024583146	Upregulated in Cell groups	0,131564665	0,989098085	Upregulated in Cell groups (batch by Treatment)	0,112893485	0,999951388	Upregulated in Rotifer	0,610686382	0,99994538	Upregulated in Nitrogen	-0,470641602	0,999994886	Downregulated in Nitrogen	x
Cre21.g752147	1,425328276	0,025394271	Upregulated in Cell groups	0,067303435	NA	Upregulated in Cell groups (batch by Treatment)	0,423255131	0,999951388	Upregulated in Rotifer	0,3089509	0,99994538	Upregulated in Nitrogen	0,141397258	0,999994886	Upregulated in Nitrogen	x
Cre17.g740300	-3,097719422	0,026965251	Downregulated in Cell groups	-2,562516235	NA	Downregulated in Cell groups (batch by Treatment)	-2,868096976	0,931451509	Downregulated in Rotifer	-3,969406718	0,364857937	Downregulated in Nitrogen	1,116921295	0,999994886	Upregulated in Nitrogen	x
Cre03.g209505	-0,816898292	0,027098009	Downregulated in Cell groups	-0,163310188	0,97962495	Downregulated in Cell groups (batch by Treatment)	-0,240194379	0,999951388	Downregulated in Rotifer	-0,070304744	0,99994538	Downregulated in Nitrogen	-0,148610621	0,999994886	Downregulated in Nitrogen	x
Cre06.g267800	0,935855421	0,02817402	Upregulated in Cell groups	0,188489901	0,97962495	Upregulated in Cell groups (batch by Treatment)	0,083866267	0,999951388	Upregulated in Rotifer	-0,000927801	0,99994538	Downregulated in Nitrogen	0,113753782	0,999994886	Upregulated in Nitrogen	x
Cre03.g191300	1,445722045	0,028676175	Upregulated in Cell groups	-0,447335728	0,906788682	Downregulated in Cell groups (batch by Treatment)	-0,261055092	0,999951388	Downregulated in Rotifer	-1,270843337	0,99994538	Downregulated in Nitrogen	1,038002924	0,999994886	Upregulated in Nitrogen	x
Cre05.g243850	-1,199195466	0,02904022	Downregulated in Cell groups	-0,626759975	0,884422885	Downregulated in Cell groups (batch by Treatment)	-0,470217985	0,999951388	Downregulated in Rotifer	-0,016544359	0,99994538	Downregulated in Nitrogen	-0,433763502	0,999994886	Downregulated in Nitrogen	x
Cre09.g406600	-0,807782732	0,029891389	Downregulated in Cell groups	0,206848566	0,968032797	Upregulated in Cell groups (batch by Treatment)	0,284820569	0,999951388	Upregulated in Rotifer	-0,012818114	0,99994538	Downregulated in Nitrogen	0,319636728	0,999994886	Upregulated in Nitrogen	x
Cre12.g489002	1,290946795	0,031611735	Upregulated in Cell groups	-0,631754642	0,865966556	Downregulated in Cell groups (batch by Treatment)	-0,5052147	0,999951388	Downregulated in Rotifer	0,484611515	0,99994538	Upregulated in Nitrogen	-0,962348847	0,999994886	Downregulated in Nitrogen	x
Cre03.g157950	-2,093885519	0,032365061	Downregulated in Cell groups	0,176095195	NA	Upregulated in Cell groups (batch by Treatment)	0,627005866	0,999951388	Upregulated in Rotifer	-0,934714446	0,99994538	Downregulated in Nitrogen	1,577532826	0,999994886	Upregulated in Nitrogen	x
Cre06.g259200	-2,131332281	0,033201945	Downregulated in Cell groups	-1,467297294	0,555680758	Downregulated in Cell groups (batch by Treatment)	-1,945180756	0,999951388	Downregulated in Rotifer	-2,18850259	0,99994538	Downregulated in Nitrogen	0,261906984	0,999994886	Upregulated in Nitrogen	x
Cre12.g534000	-1,629496388	0,034300768	Downregulated in Cell groups	0,668548145	NA	Upregulated in Cell groups (batch by Treatment)	0,896548589	0,999951388	Upregulated in Rotifer	0,245612544	0,99994538	Upregulated in Nitrogen	0,672140763	0,999994886	Upregulated in Nitrogen	x
Cre12.g497950	-2,244553832	0,034383011	Downregulated in Cell groups	-2,543992764	0,020151597	Downregulated in Cell groups (batch by Treatment)	-2,7328229	0,695847599	Downregulated in Rotifer	-2,233624608	0,99994538	Downregulated in Nitrogen	-0,483130732	0,999994886	Downregulated in Nitrogen	x
Cre14.g611484	-0,899461246	0,034589845	Downregulated in Cell groups	0,316220462	0,947318395	Upregulated in Cell groups (batch by Treatment)	0,306412839	0,999951388	Upregulated in Rotifer	0,454872728	0,99994538	Upregulated in Nitrogen	-0,125772587	0,999994886	Downregulated in Nitrogen	x
Cre17.g701050	1,225692906	0,034908064	Upregulated in Cell groups	-0,320157748	0,960575057	Downregulated in Cell groups (batch by Treatment)	-0,482157622	0,999951388	Downregulated in Rotifer	-0,056397213	0,99994538	Downregulated in Nitrogen	-0,395029122	0,999994886	Downregulated in Nitrogen	x
Cre14.g610150	-1,969128116	0,035072046	Downregulated in Cell groups	-0,401334705	0,96408015	Downregulated in Cell groups (batch by Treatment)	-0,908242811	0,999951388	Downregulated in Rotifer	1,080524026	0,99994538	Upregulated in Nitrogen	-1,970534987	0,999994886	Downregulated in Nitrogen	x
Cre11.g479350	-1,04534348	0,036145406	Downregulated in Cell groups	-0,044220204	0,997415758	Downregulated in Cell groups (batch by Treatment)	-0,206379018	0,999951388	Downregulated in Rotifer	-0,634402839	0,99994538	Downregulated in Nitrogen	0,44799799	0,999994886	Upregulated in Nitrogen	x
Cre17.g702950	-1,082532141	0,036769173	Downregulated in Cell groups	-0,4910845	0,918650998	Downregulated in Cell groups (batch by Treatment)	-0,335077666	0,999951388	Downregulated in Rotifer	-0,107541642	0,99994538	Downregulated in Nitrogen	-0,204901172	0,999994886	Downregulated in Nitrogen	x
Cre16.g662600	1,68438625	0,038650763	Upregulated in Cell groups	0,093634763	NA	Upregulated in Cell groups (batch by Treatment)	-0,15263773	0,999951388	Downregulated in Rotifer	0,905931072	0,99994538	Upregulated in Nitrogen	-1,02759343	0,999994886	Downregulated in Nitrogen	x
Cre17.g720150	1,156637592	0,03887354	Upregulated in Cell groups	0,069423674	0,99517922	Upregulated in Cell groups (batch by Treatment)	0,168805143	0,999951388	Upregulated in Rotifer	-0,401930839	0,99994538	Downregulated in Nitrogen	0,597227861	0,999994886	Upregulated in Nitrogen	x
Cre14.g633789	-1,552802312	0,040582426	Downregulated in Cell groups	-1,33595292	0,532638254	Downregulated in Cell groups (batch by Treatment)	-1,171130678	0,999951388	Downregulated in Rotifer	-0,753704746	0,99994538	Downregulated in Nitrogen	-0,39894434	0,999994886	Downregulated in Nitrogen	x
Cre08.g366700	0,93244371	0,040666987	Upregulated in Cell groups	0,397992693	0,918650998	Upregulated in Cell groups (batch by Treatment)	0,237300737	0,999951388	Upregulated in Rotifer	-0,12528808	0,99994538	Downregulated in Nitrogen	0,390979687	0,999994886	Upregulated in Nitrogen	x
Cre07.g329100	0,890028476	0,040761259	Upregulated in Cell groups	-0,401103291	0,896341912	Downregulated in Cell groups (batch by Treatment)	-0,456905953	0,999951388	Downregulated in Rotifer	-0,624125649	0,99994538	Downregulated in Nitrogen	0,194884009	0,999994886	Upregulated in Nitrogen	x
Cre17.g698233	-2,288525462	0,040916285	Downregulated in Cell groups	-1,44690363	0,686414346	Downregulated in Cell groups (batch by Treatment)	-2,257624019	0,999951388	Downregulated in Rotifer	-2,526211864	0,99994538	Downregulated in Nitrogen	0,287090499	0,999994886	Upregulated in Nitrogen	x
Cre02.g104201	1,033305926	0,042277155	Upregulated in Cell groups	0,49927919	0,906788682	Upregulated in Cell groups (batch by Treatment)	0,329597024	0,999951388	Upregulated in Rotifer	-0,061947981	0,99994538	Downregulated in Nitrogen	0,419244687	0,999994886	Upregulated in Nitrogen	x
Cre16.g682700	-0,943854257	0,043159159	Downregulated in Cell groups	0,142025192	0,992233212	Upregulated in Cell groups (batch by Treatment)	0,122326261	0,999951388	Upregulated in Rotifer	0,041408439	0,99994538	Upregulated in Nitrogen	0,101493515	0,999994886	Upregulated in Nitrogen	x
Cre16.g685700	-1,459681924	0,043289191	Downregulated in Cell groups	-1,345218281	0,30906274	Downregulated in Cell groups (batch by Treatment)	-1,68541083	0,999951388	Downregulated in Rotifer	-0,847027375	0,99994538	Downregulated in Nitrogen	-0,819772588	0,999994886	Downregulated in Nitrogen	x
Cre16.g649800	1,048853304	0,043391494	Upregulated in Cell groups	0,032565439	0,999119844	Upregulated in Cell groups (batch by Treatment)	-0,14328595	0,999951388	Downregulated in Rotifer	-0,474724435	0,99994538	Downregulated in Nitrogen	0,360733466	0,999994886	Upregulated in Nitrogen	x
Cre01.g045150	-1,309039174	0,043688091	Downregulated in Cell groups	-0,525099928	NA	Downregulated in Cell groups (batch by Treatment)	-0,648717574	0,999951388	Downregulated in Rotifer	-0,297060779	0,99994538	Downregulated in Nitrogen	-0,332482785	0,999994886	Downregulated in Nitrogen	x
Cre08.g384000	-0,919212295	0,044500792	Downregulated in Cell groups	0,186872472	0,980817968	Upregulated in Cell groups (batch by Treatment)	0,145559781	0,999951388	Upregulated in Rotifer	0,01870838	0,99994538	Upregulated in Nitrogen	0,149395216	0,999994886	Upregulated in Nitrogen	x
Cre02.g146000	1,126809369	0,045190277	Upregulated in Cell groups	-0,744888649	0,686414346	Downregulated in Cell groups (batch by Treatment)	-0,785817361	0,999951388	Downregulated in Rotifer	0,106340108	0,99994538	Upregulated in Nitrogen	-0,863388236	0,999994886	Downregulated in Nitrogen	x
Cre09.g386850	-0,92622624	0,04576	Downregulated in Cell groups	0,165394309	0,989326892	Upregulated in Cell groups (batch by Treatment)	0,17572639	0,999951388	Upregulated in Rotifer	-0,080306504	0,99994538	Downregulated in Nitrogen	0,277069731	0,999994886	Upregulated in Nitrogen	x
Cre14.g625600	-1,5562035	0,04637452	Downregulated in Cell groups	0,646696506	0,918650998	Upregulated in Cell groups (batch by Treatment)	0,931313916	0,999951388	Upregulated in Rotifer	-0,34721851	0,99994538	Downregulated in Nitrogen	1,296040107	0,999994886	Upregulated in Nitrogen	x
Cre16.g688633	1,713435938	0,046623717	Upregulated in Cell groups	-1,47695976	0,433993321	Downregulated in Cell groups (batch by Treatment)	-1,283105946	0,999951388	Downregulated in Rotifer	-1,425132022	0,99994538	Downregulated in Nitrogen	0,172827412	0,999994886	Upregulated in Nitrogen	x
Cre11.g467541	0,796867793	0,047503145	Upregulated in Cell groups	-0,047223013	0,995260929	Downregulated in Cell groups (batch by Treatment)	-0,067757707	0,999951388	Downregulated in Rotifer	0,388100267	0,99994538	Upregulated in Nitrogen	-0,429762184	0,999994886	Downregulated in Nitrogen	x
Cre16.g654992	1,473753786	0,049443065	Upregulated in Cell groups	-0,807546838	0,852684745	Downregulated in Cell groups (batch by Treatment)	-0,715069938	0,999951388	Downregulated in Rotifer	0,058336042	0,99994538	Upregulated in Nitrogen	-0,741765637	0,999994886	Downregulated in Nitrogen	x
Cre10.g428300	1,146626662	0,049572311	Upregulated in Cell groups	0,038309936	0,999119844	Upregulated in Cell groups (batch by Treatment)	0,021700605	0,999951388	Upregulated in Rotifer	0,572352182	0,99994538	Upregulated in Nitrogen	-0,52246688	0,999994886	Downregulated in Nitrogen	x
Cre02.g099350	6,774568541	3,06E-79	Upregulated in Cell groups	0,324981609	0,956562711	Upregulated in Cell groups (batch by Treatment)	0,164621272	0,999951388	Upregulated in Rotifer	0,52258413	0,99994538	Upregulated in Nitrogen	-0,324370448	0,999994886	Downregulated in Nitrogen
Cre10.g435750	5,360356694	7,58E-49	Upregulated in Cell groups	0,33458361	0,946861981	Upregulated in Cell groups (batch by Treatment)	-0,009941057	0,999951388	Downregulated in Rotifer	-0,041551044	0,99994538	Downregulated in Nitrogen	0,064908008	0,999994886	Upregulated in Nitrogen
Cre07.g349137	5,140970217	7,47E-44	Upregulated in Cell groups	-0,14725849	0,990267619	Downregulated in Cell groups (batch by Treatment)	-0,056839748	0,999951388	Downregulated in Rotifer	0,086326571	0,99994538	Upregulated in Nitrogen	-0,110069737	0,999994886	Downregulated in Nitrogen
Cre15.g643702	3,292135537	3,23E-37	Upregulated in Cell groups	-0,006355923	0,999805459	Downregulated in Cell groups (batch by Treatment)	-0,105891222	0,999951388	Downregulated in Rotifer	0,141883535	0,99994538	Upregulated in Nitrogen	-0,215699544	0,999994886	Downregulated in Nitrogen
Cre14.g616700	4,937413335	4,62E-35	Upregulated in Cell groups	-0,206768459	0,979738846	Downregulated in Cell groups (batch by Treatment)	0,169691484	0,999951388	Upregulated in Rotifer	0,430529788	0,99994538	Upregulated in Nitrogen	-0,227496743	0,999994886	Downregulated in Nitrogen
Cre09.g399250	-7,280693587	9,12E-34	Downregulated in Cell groups	0,912875905	0,736521999	Upregulated in Cell groups (batch by Treatment)	0,915399137	0,999951388	Upregulated in Rotifer	0,525682913	0,99994538	Upregulated in Nitrogen	0,404416934	0,999994886	Upregulated in Nitrogen
Cre02.g141826	4,906753611	7,39E-33	Upregulated in Cell groups	0,100328425	0,992984569	Upregulated in Cell groups (batch by Treatment)	0,027027197	0,999951388	Upregulated in Rotifer	-0,395414577	0,99994538	Downregulated in Nitrogen	0,455992883	0,999994886	Upregulated in Nitrogen
Cre01.g064727	4,338464117	2,21E-32	Upregulated in Cell groups	-0,076483887	0,992984569	Downregulated in Cell groups (batch by Treatment)	0,195583342	0,999951388	Upregulated in Rotifer	0,06487232	0,99994538	Upregulated in Nitrogen	0,164016103	0,999994886	Upregulated in Nitrogen
Cre08.g368800	6,850595905	8,30E-32	Upregulated in Cell groups	0,253927923	0,97962495	Upregulated in Cell groups (batch by Treatment)	0,944680058	0,999951388	Upregulated in Rotifer	-0,097112342	0,99994538	Downregulated in Nitrogen	1,07535613	0,999994886	Upregulated in Nitrogen
Cre03.g196250	3,748278255	3,65E-31	Upregulated in Cell groups	-0,25446222	0,960527627	Downregulated in Cell groups (batch by Treatment)	-0,134050624	0,999951388	Downregulated in Rotifer	-0,15988983	0,99994538	Downregulated in Nitrogen	0,057989392	0,999994886	Upregulated in Nitrogen
Cre05.g242750	4,415617767	9,06E-29	Upregulated in Cell groups	-0,371345685	0,948107735	Downregulated in Cell groups (batch by Treatment)	-0,764268561	0,999951388	Downregulated in Rotifer	-0,734611005	0,99994538	Downregulated in Nitrogen	0,00372163	0,999994886	Upregulated in Nitrogen
Cre01.g030100	5,083885728	1,56E-28	Upregulated in Cell groups	0,723975713	0,783125621	Upregulated in Cell groups (batch by Treatment)	0,447070384	0,999951388	Upregulated in Rotifer	0,326215556	0,99994538	Upregulated in Nitrogen	0,153975317	0,999994886	Upregulated in Nitrogen
Cre16.g652483	4,796638141	1,28E-27	Upregulated in Cell groups	-0,163844871	0,989326892	Downregulated in Cell groups (batch by Treatment)	-0,605890909	0,999951388	Downregulated in Rotifer	-0,270210226	0,99994538	Downregulated in Nitrogen	-0,302224807	0,999994886	Downregulated in Nitrogen
Cre17.g747497	3,832369829	1,28E-27	Upregulated in Cell groups	-0,209734242	0,97962495	Downregulated in Cell groups (batch by Treatment)	0,053099659	0,999951388	Upregulated in Rotifer	-0,124843515	0,99994538	Downregulated in Nitrogen	0,210528554	0,999994886	Upregulated in Nitrogen
Cre09.g387350	4,218397451	3,37E-27	Upregulated in Cell groups	-0,554066062	0,874166175	Downregulated in Cell groups (batch by Treatment)	-0,088897977	0,999951388	Downregulated in Rotifer	0,24086138	0,99994538	Upregulated in Nitrogen	-0,29692531	0,999994886	Downregulated in Nitrogen
Cre02.g107950	3,933948636	1,24E-26	Upregulated in Cell groups	-0,320545499	0,956358096	Downregulated in Cell groups (batch by Treatment)	-0,169826585	0,999951388	Downregulated in Rotifer	0,557461251	0,99994538	Upregulated in Nitrogen	-0,695131069	0,999994886	Downregulated in Nitrogen
Cre02.g141786	5,459223934	8,08E-26	Upregulated in Cell groups	-1,142496631	0,65130909	Downregulated in Cell groups (batch by Treatment)	-0,512976608	0,999951388	Downregulated in Rotifer	0,08756297	0,99994538	Upregulated in Nitrogen	-0,567323048	0,999994886	Downregulated in Nitrogen
Cre08.g372450	-4,450134329	5,33E-25	Downregulated in Cell groups	0,811898654	0,686177984	Upregulated in Cell groups (batch by Treatment)	1,269343669	0,999951388	Upregulated in Rotifer	0,403752885	0,99994538	Upregulated in Nitrogen	0,880945045	0,999994886	Upregulated in Nitrogen
Cre04.g217951	3,132877899	1,24E-24	Upregulated in Cell groups	0,053448122	0,993653172	Upregulated in Cell groups (batch by Treatment)	0,012558547	0,999951388	Upregulated in Rotifer	0,247115539	0,99994538	Upregulated in Nitrogen	-0,202546846	0,999994886	Downregulated in Nitrogen
Cre04.g218200	3,225586696	1,26E-24	Upregulated in Cell groups	0,430091073	0,905932588	Upregulated in Cell groups (batch by Treatment)	0,304183476	0,999951388	Upregulated in Rotifer	0,194205257	0,99994538	Upregulated in Nitrogen	0,141860899	0,999994886	Upregulated in Nitrogen
Cre12.g551353	-13,15614732	5,13E-24	Downregulated in Cell groups	-0,627353147	0,916491694	Downregulated in Cell groups (batch by Treatment)	-0,674920353	0,999951388	Downregulated in Rotifer	-0,2981073	0,99994538	Downregulated in Nitrogen	-0,36219596	0,999994886	Downregulated in Nitrogen
Cre02.g104450	3,43951542	8,57E-24	Upregulated in Cell groups	-0,509569359	0,861648513	Downregulated in Cell groups (batch by Treatment)	-0,499421323	0,999951388	Downregulated in Rotifer	0,041596851	0,99994538	Upregulated in Nitrogen	-0,509240973	0,999994886	Downregulated in Nitrogen
Cre02.g095550	3,350668281	3,65E-23	Upregulated in Cell groups	0,508793869	0,854967183	Upregulated in Cell groups (batch by Treatment)	0,395626224	0,999951388	Upregulated in Rotifer	0,131131332	0,99994538	Upregulated in Nitrogen	0,29694532	0,999994886	Upregulated in Nitrogen
Cre17.g719450	2,599389567	1,17E-21	Upregulated in Cell groups	0,019200561	0,999215687	Upregulated in Cell groups (batch by Treatment)	0,048277699	0,999951388	Upregulated in Rotifer	0,00706033	0,99994538	Upregulated in Nitrogen	0,07254013	0,999994886	Upregulated in Nitrogen
Cre06.g292249	4,74385858	9,01E-21	Upregulated in Cell groups	1,295638337	0,12935125	Upregulated in Cell groups (batch by Treatment)	1,007223326	0,999951388	Upregulated in Rotifer	0,350204446	0,99994538	Upregulated in Nitrogen	0,690213468	0,999994886	Upregulated in Nitrogen
Cre01.g052150	3,934937222	1,13E-20	Upregulated in Cell groups	0,049149426	0,997119926	Upregulated in Cell groups (batch by Treatment)	-0,442585128	0,999951388	Downregulated in Rotifer	-0,304157947	0,99994538	Downregulated in Nitrogen	-0,106018374	0,999994886	Downregulated in Nitrogen
Cre12.g516650	3,044314531	3,05E-20	Upregulated in Cell groups	-0,227118126	0,972155207	Downregulated in Cell groups (batch by Treatment)	-0,100063104	0,999951388	Downregulated in Rotifer	-0,378309089	0,99994538	Downregulated in Nitrogen	0,310056044	0,999994886	Upregulated in Nitrogen
Cre09.g410332	3,05590557	3,66E-20	Upregulated in Cell groups	0,290723471	0,95246458	Upregulated in Cell groups (batch by Treatment)	-0,039243185	0,999951388	Downregulated in Rotifer	-0,198460253	0,99994538	Downregulated in Nitrogen	0,191038163	0,999994886	Upregulated in Nitrogen
Cre08.g361950	2,565321342	8,20E-20	Upregulated in Cell groups	-0,049118481	0,994622667	Downregulated in Cell groups (batch by Treatment)	-0,294252454	0,999951388	Downregulated in Rotifer	-0,335743938	0,99994538	Downregulated in Nitrogen	0,072851377	0,999994886	Upregulated in Nitrogen
Cre04.g225700	3,165643995	8,70E-20	Upregulated in Cell groups	-0,471182569	0,893602784	Downregulated in Cell groups (batch by Treatment)	-0,25835825	0,999951388	Downregulated in Rotifer	0,040066878	0,99994538	Upregulated in Nitrogen	-0,266543731	0,999994886	Downregulated in Nitrogen
Cre14.g629241	3,695999722	9,45E-20	Upregulated in Cell groups	0,29150219	0,965485098	Upregulated in Cell groups (batch by Treatment)	0,283962451	0,999951388	Upregulated in Rotifer	0,238022671	0,99994538	Upregulated in Nitrogen	0,078767348	0,999994886	Upregulated in Nitrogen
Cre12.g532151	7,833148001	1,36E-19	Upregulated in Cell groups	-0,030891298	0,999805459	Downregulated in Cell groups (batch by Treatment)	-0,148296028	0,999951388	Downregulated in Rotifer	-0,049098597	0,99994538	Downregulated in Nitrogen	-0,065315223	0,999994886	Downregulated in Nitrogen
Cre16.g651850	4,512338075	1,85E-19	Upregulated in Cell groups	0,049738858	0,998238085	Upregulated in Cell groups (batch by Treatment)	0,658260952	0,999951388	Upregulated in Rotifer	0,069503987	0,99994538	Upregulated in Nitrogen	0,621123881	0,999994886	Upregulated in Nitrogen
Cre06.g283900	3,988960065	2,19E-19	Upregulated in Cell groups	-0,234844762	0,97645619	Downregulated in Cell groups (batch by Treatment)	-0,482634663	0,999951388	Downregulated in Rotifer	0,234584733	0,99994538	Upregulated in Nitrogen	-0,684238615	0,999994886	Downregulated in Nitrogen
Cre02.g108550	-3,728529288	6,24E-19	Downregulated in Cell groups	0,277430267	0,972200791	Upregulated in Cell groups (batch by Treatment)	0,181213029	0,999951388	Upregulated in Rotifer	-0,155382734	0,99994538	Downregulated in Nitrogen	0,351941997	0,999994886	Upregulated in Nitrogen
Cre06.g287450	-3,213634257	6,39E-19	Downregulated in Cell groups	0,144512767	0,989326892	Upregulated in Cell groups (batch by Treatment)	-0,127331183	0,999951388	Downregulated in Rotifer	0,49785285	0,99994538	Upregulated in Nitrogen	-0,608441096	0,999994886	Downregulated in Nitrogen
Cre07.g334150	-6,720429329	2,77E-18	Downregulated in Cell groups	0,001014006	0,999805459	Upregulated in Cell groups (batch by Treatment)	-0,077345061	0,999951388	Downregulated in Rotifer	1,650900477	0,99994538	Upregulated in Nitrogen	-1,713440856	0,999994886	Downregulated in Nitrogen
Cre01.g031650	3,846008868	4,69E-18	Upregulated in Cell groups	0,559523221	0,909203083	Upregulated in Cell groups (batch by Treatment)	0,039060741	0,999951388	Upregulated in Rotifer	-0,310122695	0,99994538	Downregulated in Nitrogen	0,382202224	0,999994886	Upregulated in Nitrogen
Cre14.g616450	2,421519016	5,77E-18	Upregulated in Cell groups	-0,140308532	0,983708341	Downregulated in Cell groups (batch by Treatment)	-0,109395024	0,999951388	Downregulated in Rotifer	0,084140667	0,99994538	Upregulated in Nitrogen	-0,162612547	0,999994886	Downregulated in Nitrogen
Cre09.g389838	3,987490703	8,34E-18	Upregulated in Cell groups	0,817796534	0,686177984	Upregulated in Cell groups (batch by Treatment)	0,247161246	0,999951388	Upregulated in Rotifer	0,042441023	0,99994538	Upregulated in Nitrogen	0,237345327	0,999994886	Upregulated in Nitrogen
Cre15.g643191	8,680310783	1,24E-17	Upregulated in Cell groups	2,953641997	0,837026775	Upregulated in Cell groups (batch by Treatment)	0,356516024	0,999951388	Upregulated in Rotifer	1,175324496	0,99994538	Upregulated in Nitrogen	-0,785074332	0,999994886	Downregulated in Nitrogen
Cre10.g425050	-3,24142606	1,61E-17	Downregulated in Cell groups	0,060860045	0,992984569	Upregulated in Cell groups (batch by Treatment)	0,43344798	0,999951388	Upregulated in Rotifer	-0,267958412	0,99994538	Downregulated in Nitrogen	0,718243402	0,999994886	Upregulated in Nitrogen
Cre03.g166850	3,098610923	2,78E-17	Upregulated in Cell groups	0,31174244	0,956358096	Upregulated in Cell groups (batch by Treatment)	0,401997243	0,999951388	Upregulated in Rotifer	0,299526534	0,99994538	Upregulated in Nitrogen	0,13472908	0,999994886	Upregulated in Nitrogen
Cre06.g277100	6,365741173	3,52E-17	Upregulated in Cell groups	0,235136081	0,990267619	Upregulated in Cell groups (batch by Treatment)	-0,090598597	0,999951388	Downregulated in Rotifer	0,30703527	0,99994538	Upregulated in Nitrogen	-0,364196395	0,999994886	Downregulated in Nitrogen
Cre01.g030350	-4,32919993	4,19E-17	Downregulated in Cell groups	0,533204307	0,918650998	Upregulated in Cell groups (batch by Treatment)	0,861969394	0,999951388	Upregulated in Rotifer	0,783078214	0,99994538	Upregulated in Nitrogen	0,093423514	0,999994886	Upregulated in Nitrogen
Cre09.g397475	3,679780876	5,52E-17	Upregulated in Cell groups	-0,270359244	0,96408015	Downregulated in Cell groups (batch by Treatment)	-0,108958269	0,999951388	Downregulated in Rotifer	-0,443631367	0,99994538	Downregulated in Nitrogen	0,3665908	0,999994886	Upregulated in Nitrogen
Cre06.g299600	2,996134251	8,88E-17	Upregulated in Cell groups	-0,006660274	0,999805459	Downregulated in Cell groups (batch by Treatment)	-0,065541613	0,999951388	Downregulated in Rotifer	0,173277553	0,99994538	Upregulated in Nitrogen	-0,206668585	0,999994886	Downregulated in Nitrogen
Cre16.g684861	5,520332929	1,02E-16	Upregulated in Cell groups	0,416658697	0,963501515	Upregulated in Cell groups (batch by Treatment)	0,655692399	0,999951388	Upregulated in Rotifer	-0,309580444	0,99994538	Downregulated in Nitrogen	0,999784786	0,999994886	Upregulated in Nitrogen
Cre13.g588271	-4,759829816	1,43E-16	Downregulated in Cell groups	-1,108377119	0,608102275	Downregulated in Cell groups (batch by Treatment)	-1,265753595	0,999951388	Downregulated in Rotifer	0,02730693	0,99994538	Upregulated in Nitrogen	-1,278360173	0,999994886	Downregulated in Nitrogen
Cre06.g285600	10,89105141	1,78E-16	Upregulated in Cell groups	-0,250357052	0,987538481	Downregulated in Cell groups (batch by Treatment)	-0,333200478	0,999951388	Downregulated in Rotifer	-0,052156811	0,99994538	Downregulated in Nitrogen	-0,247520844	0,999994886	Downregulated in Nitrogen
Cre03.g173132	3,613767626	2,85E-16	Upregulated in Cell groups	-0,015794736	0,999805459	Downregulated in Cell groups (batch by Treatment)	0,177615261	0,999951388	Upregulated in Rotifer	1,232147295	0,99994538	Upregulated in Nitrogen	-1,023102966	0,999994886	Downregulated in Nitrogen
Cre16.g684491	6,043575821	2,85E-16	Upregulated in Cell groups	0,181630248	0,992984569	Upregulated in Cell groups (batch by Treatment)	-0,03669371	0,999951388	Downregulated in Rotifer	-0,638707349	0,99994538	Downregulated in Nitrogen	0,635252686	0,999994886	Upregulated in Nitrogen
Cre16.g675630	-5,023338005	4,41E-16	Downregulated in Cell groups	0,369032853	0,974656407	Upregulated in Cell groups (batch by Treatment)	0,756547279	0,999951388	Upregulated in Rotifer	0,746971894	0,99994538	Upregulated in Nitrogen	0,025799146	0,999994886	Upregulated in Nitrogen
Cre05.g246150	2,387530794	5,17E-16	Upregulated in Cell groups	-0,116935059	0,990111061	Downregulated in Cell groups (batch by Treatment)	-0,268580066	0,999951388	Downregulated in Rotifer	-0,422713357	0,99994538	Downregulated in Nitrogen	0,185274627	0,999994886	Upregulated in Nitrogen
Cre03.g146067	2,415821986	8,99E-16	Upregulated in Cell groups	0,048925396	0,995215189	Upregulated in Cell groups (batch by Treatment)	0,119028145	0,999951388	Upregulated in Rotifer	-0,119994266	0,99994538	Downregulated in Nitrogen	0,269346084	0,999994886	Upregulated in Nitrogen
Cre04.g228800	2,329050353	9,83E-16	Upregulated in Cell groups	0,203204064	0,972155207	Upregulated in Cell groups (batch by Treatment)	0,00712518	0,999951388	Upregulated in Rotifer	-0,148346201	0,99994538	Downregulated in Nitrogen	0,186498697	0,999994886	Upregulated in Nitrogen
Cre02.g141806	2,938249776	1,81E-15	Upregulated in Cell groups	0,564031493	0,839480188	Upregulated in Cell groups (batch by Treatment)	0,236792328	0,999951388	Upregulated in Rotifer	0,226290853	0,99994538	Upregulated in Nitrogen	0,042047245	0,999994886	Upregulated in Nitrogen
Cre07.g315050	-2,646580642	4,03E-15	Downregulated in Cell groups	0,053860365	0,996460102	Upregulated in Cell groups (batch by Treatment)	0,125909209	0,999951388	Upregulated in Rotifer	-0,143963829	0,99994538	Downregulated in Nitrogen	0,286888882	0,999994886	Upregulated in Nitrogen
Cre06.g287850	-3,308889039	1,05E-14	Downregulated in Cell groups	-0,469325306	0,905932588	Downregulated in Cell groups (batch by Treatment)	-0,08250188	0,999951388	Downregulated in Rotifer	-0,346847295	0,99994538	Downregulated in Nitrogen	0,281282052	0,999994886	Upregulated in Nitrogen
Cre02.g087150	-4,071373031	1,27E-14	Downregulated in Cell groups	0,702390402	0,874381014	Upregulated in Cell groups (batch by Treatment)	1,706865847	0,999951388	Upregulated in Rotifer	1,371152561	0,99994538	Upregulated in Nitrogen	0,352740303	0,999994886	Upregulated in Nitrogen
Cre05.g238311	2,757936593	2,22E-14	Upregulated in Cell groups	0,445086399	0,903798227	Upregulated in Cell groups (batch by Treatment)	0,190467342	0,999951388	Upregulated in Rotifer	0,0870596	0,99994538	Upregulated in Nitrogen	0,134525852	0,999994886	Upregulated in Nitrogen
Cre11.g467610	3,56810566	2,27E-14	Upregulated in Cell groups	0,709798578	0,815796012	Upregulated in Cell groups (batch by Treatment)	-0,008113655	0,999951388	Downregulated in Rotifer	0,151827557	0,99994538	Upregulated in Nitrogen	-0,127114501	0,999994886	Downregulated in Nitrogen
Cre16.g668300	-2,489324321	3,20E-14	Downregulated in Cell groups	-0,46632692	0,87447211	Downregulated in Cell groups (batch by Treatment)	-0,550197022	0,999951388	Downregulated in Rotifer	-0,183989944	0,99994538	Downregulated in Nitrogen	-0,348495068	0,999994886	Downregulated in Nitrogen
Cre03.g196300	3,870623856	4,14E-14	Upregulated in Cell groups	0,68225414	0,903798227	Upregulated in Cell groups (batch by Treatment)	0,406422119	0,999951388	Upregulated in Rotifer	0,56172282	0,99994538	Upregulated in Nitrogen	-0,123638915	0,999994886	Downregulated in Nitrogen
Cre13.g569850	-2,653294642	4,24E-14	Downregulated in Cell groups	-0,570081083	0,796688024	Downregulated in Cell groups (batch by Treatment)	-0,322626885	0,999951388	Downregulated in Rotifer	-0,141423482	0,99994538	Downregulated in Nitrogen	-0,163525457	0,999994886	Downregulated in Nitrogen
Cre09.g396698	2,20994547	4,92E-14	Upregulated in Cell groups	0,211613148	0,968585878	Upregulated in Cell groups (batch by Treatment)	0,082699352	0,999951388	Upregulated in Rotifer	-0,065193044	0,99994538	Downregulated in Nitrogen	0,178884579	0,999994886	Upregulated in Nitrogen
Cre05.g246000	2,234647114	7,78E-14	Upregulated in Cell groups	-0,310315435	0,940933103	Downregulated in Cell groups (batch by Treatment)	-0,269194678	0,999951388	Downregulated in Rotifer	-0,059930201	0,99994538	Downregulated in Nitrogen	-0,178607379	0,999994886	Downregulated in Nitrogen
Cre12.g551352	-10,80192827	7,78E-14	Downregulated in Cell groups	-0,710603387	0,985382515	Downregulated in Cell groups (batch by Treatment)	-1,152675486	0,999951388	Downregulated in Rotifer	-2,278002258	0,99994538	Downregulated in Nitrogen	1,139905128	0,999994886	Upregulated in Nitrogen
Cre02.g114900	2,343320877	8,59E-14	Upregulated in Cell groups	0,090056366	0,992984569	Upregulated in Cell groups (batch by Treatment)	-0,19084599	0,999951388	Downregulated in Rotifer	-0,249722745	0,99994538	Downregulated in Nitrogen	0,089858137	0,999994886	Upregulated in Nitrogen
Cre06.g292050	2,881205723	9,50E-14	Upregulated in Cell groups	0,255009813	0,972200791	Upregulated in Cell groups (batch by Treatment)	0,098731766	0,999951388	Upregulated in Rotifer	0,165321815	0,99994538	Upregulated in Nitrogen	-0,034412833	0,999994886	Downregulated in Nitrogen
Cre14.g623100	2,383422489	2,09E-13	Upregulated in Cell groups	-0,43242456	0,893055726	Downregulated in Cell groups (batch by Treatment)	-0,343827243	0,999951388	Downregulated in Rotifer	-0,135944332	0,99994538	Downregulated in Nitrogen	-0,177678968	0,999994886	Downregulated in Nitrogen
Cre10.g448500	-10,06711918	2,54E-13	Downregulated in Cell groups	1,013313435	0,852684745	Upregulated in Cell groups (batch by Treatment)	1,056581261	0,999951388	Upregulated in Rotifer	0,5777509	0,99994538	Upregulated in Nitrogen	0,493424313	0,999994886	Upregulated in Nitrogen
Cre16.g688550	2,271202811	2,96E-13	Upregulated in Cell groups	0,106016096	0,991804878	Upregulated in Cell groups (batch by Treatment)	-0,065993994	0,999951388	Downregulated in Rotifer	0,286364626	0,99994538	Upregulated in Nitrogen	-0,321703824	0,999994886	Downregulated in Nitrogen
Cre06.g289650	-3,840564491	3,47E-13	Downregulated in Cell groups	0,367383358	0,963090379	Upregulated in Cell groups (batch by Treatment)	1,37602122	0,999951388	Upregulated in Rotifer	0,703952439	0,99994538	Upregulated in Nitrogen	0,688761677	0,999994886	Upregulated in Nitrogen
Cre08.g385951	2,724335278	4,73E-13	Upregulated in Cell groups	0,592804591	0,811406625	Upregulated in Cell groups (batch by Treatment)	0,221182824	0,999951388	Upregulated in Rotifer	0,328511441	0,99994538	Upregulated in Nitrogen	-0,075873457	0,999994886	Downregulated in Nitrogen
Cre17.g736511	5,090784582	6,04E-13	Upregulated in Cell groups	-0,44136044	NA	Downregulated in Cell groups (batch by Treatment)	-0,549242679	0,999951388	Downregulated in Rotifer	-0,570632111	0,99994538	Downregulated in Nitrogen	0,054566006	0,999994886	Upregulated in Nitrogen
Cre12.g540850	-4,152062924	7,96E-13	Downregulated in Cell groups	0,405647778	0,963857011	Upregulated in Cell groups (batch by Treatment)	0,253520274	0,999951388	Upregulated in Rotifer	0,770211841	0,99994538	Upregulated in Nitrogen	-0,500627096	0,999994886	Downregulated in Nitrogen
Cre16.g653400	2,703147283	7,96E-13	Upregulated in Cell groups	0,266784604	0,96408015	Upregulated in Cell groups (batch by Treatment)	0,127739336	0,999951388	Upregulated in Rotifer	0,214628818	0,99994538	Upregulated in Nitrogen	-0,05490051	0,999994886	Downregulated in Nitrogen
Cre16.g694809	6,718157759	8,20E-13	Upregulated in Cell groups	-0,786918621	0,956358096	Downregulated in Cell groups (batch by Treatment)	0,28646393	0,999951388	Upregulated in Rotifer	0,503008406	0,99994538	Upregulated in Nitrogen	-0,183208584	0,999994886	Downregulated in Nitrogen
Cre04.g214750	-3,673560251	1,11E-12	Downregulated in Cell groups	-0,479432673	0,948490324	Downregulated in Cell groups (batch by Treatment)	0,438201164	0,999951388	Upregulated in Rotifer	0,534373487	0,99994538	Upregulated in Nitrogen	-0,079578282	0,999994886	Downregulated in Nitrogen
Cre01.g015000	-2,214848773	1,16E-12	Downregulated in Cell groups	0,063323913	0,992984569	Upregulated in Cell groups (batch by Treatment)	0,137242078	0,999951388	Upregulated in Rotifer	-0,025752794	0,99994538	Downregulated in Nitrogen	0,181634992	0,999994886	Upregulated in Nitrogen
Cre16.g684827	2,001285911	1,20E-12	Upregulated in Cell groups	0,17902111	0,97695012	Upregulated in Cell groups (batch by Treatment)	0,034439075	0,999951388	Upregulated in Rotifer	0,161053609	0,99994538	Upregulated in Nitrogen	-0,096537655	0,999994886	Downregulated in Nitrogen
Cre09.g389600	2,681143629	1,25E-12	Upregulated in Cell groups	-0,478082113	0,907901059	Downregulated in Cell groups (batch by Treatment)	-0,118549739	0,999951388	Downregulated in Rotifer	-0,098840339	0,99994538	Downregulated in Nitrogen	0,011256782	0,999994886	Upregulated in Nitrogen
Cre10.g422900	-2,840381421	1,44E-12	Downregulated in Cell groups	-0,833108906	0,500951662	Downregulated in Cell groups (batch by Treatment)	-0,805763514	0,999951388	Downregulated in Rotifer	-0,068204233	0,99994538	Downregulated in Nitrogen	-0,720535395	0,999994886	Downregulated in Nitrogen
Cre03.g201552	5,342593017	1,58E-12	Upregulated in Cell groups	-1,257467101	0,818293197	Downregulated in Cell groups (batch by Treatment)	-0,396698778	0,999951388	Downregulated in Rotifer	-0,285586465	0,99994538	Downregulated in Nitrogen	-0,078968729	0,999994886	Downregulated in Nitrogen
Cre06.g298600	3,036777833	1,82E-12	Upregulated in Cell groups	0,516812679	0,918650998	Upregulated in Cell groups (batch by Treatment)	0,364496284	0,999951388	Upregulated in Rotifer	-0,087049082	0,99994538	Downregulated in Nitrogen	0,483464795	0,999994886	Upregulated in Nitrogen
Cre02.g141766	3,513312754	1,87E-12	Upregulated in Cell groups	-0,806297549	0,839480188	Downregulated in Cell groups (batch by Treatment)	-0,489210981	0,999951388	Downregulated in Rotifer	0,060717621	0,99994538	Upregulated in Nitrogen	-0,518293129	0,999994886	Downregulated in Nitrogen
Cre09.g407110	2,673605142	2,36E-12	Upregulated in Cell groups	-0,413841389	0,918650998	Downregulated in Cell groups (batch by Treatment)	-0,235503424	0,999951388	Downregulated in Rotifer	0,406506142	0,99994538	Upregulated in Nitrogen	-0,611172195	0,999994886	Downregulated in Nitrogen
Cre16.g676309	3,038603247	2,36E-12	Upregulated in Cell groups	0,071174869	0,992984569	Upregulated in Cell groups (batch by Treatment)	0,379461943	0,999951388	Upregulated in Rotifer	0,797429979	0,99994538	Upregulated in Nitrogen	-0,386322126	0,999994886	Downregulated in Nitrogen
Cre05.g232600	2,958810943	3,86E-12	Upregulated in Cell groups	-0,218527799	0,973819098	Downregulated in Cell groups (batch by Treatment)	-0,115221613	0,999951388	Downregulated in Rotifer	-0,350915647	0,99994538	Downregulated in Nitrogen	0,266584886	0,999994886	Upregulated in Nitrogen
Cre10.g438450	3,219657037	4,77E-12	Upregulated in Cell groups	0,785768233	0,755445691	Upregulated in Cell groups (batch by Treatment)	0,354506507	0,999951388	Upregulated in Rotifer	0,717270657	0,99994538	Upregulated in Nitrogen	-0,330903067	0,999994886	Downregulated in Nitrogen
Cre13.g590450	-3,258458189	4,87E-12	Downregulated in Cell groups	0,648471256	0,894455657	Upregulated in Cell groups (batch by Treatment)	0,153677714	0,999951388	Upregulated in Rotifer	0,01339261	0,99994538	Upregulated in Nitrogen	0,156889547	0,999994886	Upregulated in Nitrogen
Cre01.g042600	3,224258687	5,09E-12	Upregulated in Cell groups	0,602598039	0,820952292	Upregulated in Cell groups (batch by Treatment)	0,366358542	0,999951388	Upregulated in Rotifer	0,613038188	0,99994538	Upregulated in Nitrogen	-0,214032791	0,999994886	Downregulated in Nitrogen
Cre12.g542900	2,456499306	5,09E-12	Upregulated in Cell groups	0,132381797	0,987617489	Upregulated in Cell groups (batch by Treatment)	-0,022153584	0,999951388	Downregulated in Rotifer	-0,568527867	0,99994538	Downregulated in Nitrogen	0,577576954	0,999994886	Upregulated in Nitrogen
Cre07.g325719	3,80707446	5,89E-12	Upregulated in Cell groups	1,024415077	0,686414346	Upregulated in Cell groups (batch by Treatment)	0,52416653	0,999951388	Upregulated in Rotifer	0,439188076	0,99994538	Upregulated in Nitrogen	0,116979064	0,999994886	Upregulated in Nitrogen
Cre06.g285950	-4,988673504	6,11E-12	Downregulated in Cell groups	-1,469209374	0,575508448	Downregulated in Cell groups (batch by Treatment)	-1,442100717	0,999951388	Downregulated in Rotifer	0,445650073	0,99994538	Upregulated in Nitrogen	-1,872201386	0,999994886	Downregulated in Nitrogen
Cre03.g206200	2,761647399	7,05E-12	Upregulated in Cell groups	-0,408089109	0,917154282	Downregulated in Cell groups (batch by Treatment)	-0,256217712	0,999951388	Downregulated in Rotifer	-0,498539372	0,99994538	Downregulated in Nitrogen	0,273117536	0,999994886	Upregulated in Nitrogen
Cre15.g643500	-5,996084703	9,61E-12	Downregulated in Cell groups	0,933496572	0,923288966	Upregulated in Cell groups (batch by Treatment)	1,001662405	0,999951388	Upregulated in Rotifer	1,023056128	0,99994538	Upregulated in Nitrogen	-0,007238031	0,999994886	Downregulated in Nitrogen
Cre14.g631500	2,389737088	1,22E-11	Upregulated in Cell groups	0,143781582	0,980817968	Upregulated in Cell groups (batch by Treatment)	-0,027927823	0,999951388	Downregulated in Rotifer	0,491393844	0,99994538	Upregulated in Nitrogen	-0,488317612	0,999994886	Downregulated in Nitrogen
Cre11.g467673	1,841424988	1,22E-11	Upregulated in Cell groups	0,147156391	0,97962495	Upregulated in Cell groups (batch by Treatment)	0,044585701	0,999951388	Upregulated in Rotifer	-0,045687103	0,99994538	Downregulated in Nitrogen	0,120436117	0,999994886	Upregulated in Nitrogen
Cre07.g350900	2,02958807	1,41E-11	Upregulated in Cell groups	0,200332334	0,972200791	Upregulated in Cell groups (batch by Treatment)	0,023930727	0,999951388	Upregulated in Rotifer	0,069094792	0,99994538	Upregulated in Nitrogen	-0,015251938	0,999994886	Downregulated in Nitrogen
Cre09.g393850	4,689939231	1,50E-11	Upregulated in Cell groups	-0,951392735	NA	Downregulated in Cell groups (batch by Treatment)	-0,321434024	0,999951388	Downregulated in Rotifer	-0,374608301	0,99994538	Downregulated in Nitrogen	0,085898413	0,999994886	Upregulated in Nitrogen
Cre01.g043950	-2,566848469	1,78E-11	Downregulated in Cell groups	-0,63297021	0,797391567	Downregulated in Cell groups (batch by Treatment)	-0,702667078	0,999951388	Downregulated in Rotifer	-0,3142717	0,99994538	Downregulated in Nitrogen	-0,370784366	0,999994886	Downregulated in Nitrogen
Cre09.g391753	-3,271726993	1,80E-11	Downregulated in Cell groups	-0,803688957	0,755445691	Downregulated in Cell groups (batch by Treatment)	-1,469130893	0,999951388	Downregulated in Rotifer	-0,282006538	0,99994538	Downregulated in Nitrogen	-1,170726427	0,999994886	Downregulated in Nitrogen
Cre04.g216737	5,298556181	1,85E-11	Upregulated in Cell groups	0,481733686	NA	Upregulated in Cell groups (batch by Treatment)	0,774218645	0,999951388	Upregulated in Rotifer	0,491072657	0,99994538	Upregulated in Nitrogen	0,316565415	0,999994886	Upregulated in Nitrogen
Cre09.g387450	2,131437897	2,25E-11	Upregulated in Cell groups	0,318501169	0,932209284	Upregulated in Cell groups (batch by Treatment)	0,371147643	0,999951388	Upregulated in Rotifer	-0,14421343	0,99994538	Downregulated in Nitrogen	0,545680144	0,999994886	Upregulated in Nitrogen
Cre10.g422876	-8,168880767	2,40E-11	Downregulated in Cell groups	-1,258553883	0,811406625	Downregulated in Cell groups (batch by Treatment)	-0,932367933	0,999951388	Downregulated in Rotifer	-0,237766974	0,99994538	Downregulated in Nitrogen	-0,679862891	0,999994886	Downregulated in Nitrogen
Cre17.g724250	2,314946361	2,79E-11	Upregulated in Cell groups	0,402420882	0,921701946	Upregulated in Cell groups (batch by Treatment)	0,263617177	0,999951388	Upregulated in Rotifer	0,253950847	0,99994538	Upregulated in Nitrogen	0,039949926	0,999994886	Upregulated in Nitrogen
Cre10.g448450	-8,111043966	2,88E-11	Downregulated in Cell groups	0,314035612	0,985382515	Upregulated in Cell groups (batch by Treatment)	0,30352923	0,999951388	Upregulated in Rotifer	-0,417642041	0,99994538	Downregulated in Nitrogen	0,735602147	0,999994886	Upregulated in Nitrogen
Cre01.g000500	2,555001783	3,11E-11	Upregulated in Cell groups	0,214550873	0,97962495	Upregulated in Cell groups (batch by Treatment)	-0,065843688	0,999951388	Downregulated in Rotifer	0,15944254	0,99994538	Upregulated in Nitrogen	-0,194609611	0,999994886	Downregulated in Nitrogen
Cre01.g032850	3,183114179	3,71E-11	Upregulated in Cell groups	-0,325472338	0,972195841	Downregulated in Cell groups (batch by Treatment)	0,272125731	0,999951388	Upregulated in Rotifer	0,170455208	0,99994538	Upregulated in Nitrogen	0,132979515	0,999994886	Upregulated in Nitrogen
Cre13.g581150	-4,07034555	3,98E-11	Downregulated in Cell groups	-0,093680959	0,99517922	Downregulated in Cell groups (batch by Treatment)	0,236140631	0,999951388	Upregulated in Rotifer	1,126243839	0,99994538	Upregulated in Nitrogen	-0,872641622	0,999994886	Downregulated in Nitrogen
Cre02.g113200	-1,854434389	3,98E-11	Downregulated in Cell groups	-0,331117464	0,918650998	Downregulated in Cell groups (batch by Treatment)	-0,256978621	0,999951388	Downregulated in Rotifer	-0,083525978	0,99994538	Downregulated in Nitrogen	-0,154556293	0,999994886	Downregulated in Nitrogen
Cre16.g674000	-9,121615423	4,35E-11	Downregulated in Cell groups	0,392280869	0,97962495	Upregulated in Cell groups (batch by Treatment)	0,385976662	0,999951388	Upregulated in Rotifer	-0,073190164	0,99994538	Downregulated in Nitrogen	0,473755346	0,999994886	Upregulated in Nitrogen
Cre02.g101550	3,042479933	4,58E-11	Upregulated in Cell groups	0,28966321	0,972155207	Upregulated in Cell groups (batch by Treatment)	-0,202336831	0,999951388	Downregulated in Rotifer	0,146756115	0,99994538	Upregulated in Nitrogen	-0,316702901	0,999994886	Downregulated in Nitrogen
Cre09.g391689	4,780970728	5,36E-11	Upregulated in Cell groups	0,139201161	NA	Upregulated in Cell groups (batch by Treatment)	0,400066174	0,999951388	Upregulated in Rotifer	-0,081628661	0,99994538	Downregulated in Nitrogen	0,514272434	0,999994886	Upregulated in Nitrogen
Cre02.g095137	-2,818154761	5,80E-11	Downregulated in Cell groups	-0,097007544	0,992984569	Downregulated in Cell groups (batch by Treatment)	-0,545873044	0,999951388	Downregulated in Rotifer	-0,772272682	0,99994538	Downregulated in Nitrogen	0,243260747	0,999994886	Upregulated in Nitrogen
Cre11.g467644	-3,822374539	6,00E-11	Downregulated in Cell groups	-0,188748814	0,992233212	Downregulated in Cell groups (batch by Treatment)	0,328109956	0,999951388	Upregulated in Rotifer	0,903327064	0,99994538	Upregulated in Nitrogen	-0,559191733	0,999994886	Downregulated in Nitrogen
Cre09.g396000	-5,739620379	7,02E-11	Downregulated in Cell groups	-2,567393951	0,015209846	Downregulated in Cell groups (batch by Treatment)	-2,898709834	0,999951388	Downregulated in Rotifer	0,313342736	0,99994538	Upregulated in Nitrogen	-3,197258926	0,999994886	Downregulated in Nitrogen
Cre28.g757747	4,379379192	7,02E-11	Upregulated in Cell groups	0,033775702	0,999805459	Upregulated in Cell groups (batch by Treatment)	-0,669090751	0,999951388	Downregulated in Rotifer	-1,267521832	0,99994538	Downregulated in Nitrogen	0,632545891	0,999994886	Upregulated in Nitrogen
Cre05.g237450	-3,974379213	7,02E-11	Downregulated in Cell groups	1,319175667	0,367252092	Upregulated in Cell groups (batch by Treatment)	2,133909192	0,999951388	Upregulated in Rotifer	1,041804576	0,99994538	Upregulated in Nitrogen	1,109236595	0,999994886	Upregulated in Nitrogen
Cre14.g626300	4,720778275	7,36E-11	Upregulated in Cell groups	0,205091467	NA	Upregulated in Cell groups (batch by Treatment)	0,312565451	0,999951388	Upregulated in Rotifer	-0,220988587	0,99994538	Downregulated in Nitrogen	0,566557909	0,999994886	Upregulated in Nitrogen
Cre03.g169550	-4,134045998	8,10E-11	Downregulated in Cell groups	-0,841903717	0,879481009	Downregulated in Cell groups (batch by Treatment)	-1,278822074	0,999951388	Downregulated in Rotifer	-0,86449708	0,99994538	Downregulated in Nitrogen	-0,398981304	0,999994886	Downregulated in Nitrogen
Cre02.g118650	2,516805859	8,38E-11	Upregulated in Cell groups	-0,308920862	0,963090379	Downregulated in Cell groups (batch by Treatment)	-0,179111056	0,999951388	Downregulated in Rotifer	0,136944101	0,99994538	Upregulated in Nitrogen	-0,285558006	0,999994886	Downregulated in Nitrogen
Cre02.g145650	2,181580027	9,18E-11	Upregulated in Cell groups	-0,427441497	0,907495929	Downregulated in Cell groups (batch by Treatment)	-0,377336148	0,999951388	Downregulated in Rotifer	0,104464595	0,99994538	Upregulated in Nitrogen	-0,452004092	0,999994886	Downregulated in Nitrogen
Cre08.g370550	-2,669010713	9,98E-11	Downregulated in Cell groups	0,150874025	0,990918213	Upregulated in Cell groups (batch by Treatment)	0,620577184	0,999951388	Upregulated in Rotifer	0,509480331	0,99994538	Upregulated in Nitrogen	0,129669282	0,999994886	Upregulated in Nitrogen
Cre10.g430200	3,967088983	1,01E-10	Upregulated in Cell groups	-1,571231158	0,064039671	Downregulated in Cell groups (batch by Treatment)	-1,444495588	0,999951388	Downregulated in Rotifer	0,061308169	0,99994538	Upregulated in Nitrogen	-1,473038455	0,999994886	Downregulated in Nitrogen
Cre17.g716700	-2,512277383	1,01E-10	Downregulated in Cell groups	0,002218892	0,999805459	Upregulated in Cell groups (batch by Treatment)	0,483653005	0,999951388	Upregulated in Rotifer	0,317889618	0,99994538	Upregulated in Nitrogen	0,184719701	0,999994886	Upregulated in Nitrogen
Cre12.g551350	-2,224848725	1,17E-10	Downregulated in Cell groups	0,378309556	0,918650998	Upregulated in Cell groups (batch by Treatment)	0,452144449	0,999951388	Upregulated in Rotifer	0,531699083	0,99994538	Upregulated in Nitrogen	-0,061721199	0,999994886	Downregulated in Nitrogen
Cre16.g690506	-3,865007152	1,76E-10	Downregulated in Cell groups	0,522071494	0,944031818	Upregulated in Cell groups (batch by Treatment)	-0,329549175	0,999951388	Downregulated in Rotifer	-0,830861073	0,99994538	Downregulated in Nitrogen	0,517119466	0,999994886	Upregulated in Nitrogen
Cre05.g237800	2,37280499	1,77E-10	Upregulated in Cell groups	-0,002534924	0,999805459	Downregulated in Cell groups (batch by Treatment)	-0,13164103	0,999951388	Downregulated in Rotifer	-0,020163081	0,99994538	Downregulated in Nitrogen	-0,07970693	0,999994886	Downregulated in Nitrogen
Cre16.g668700	-6,575316364	1,93E-10	Downregulated in Cell groups	1,691631976	0,688401374	Upregulated in Cell groups (batch by Treatment)	2,518921595	0,999951388	Upregulated in Rotifer	2,235019308	0,99994538	Upregulated in Nitrogen	0,294597606	0,999994886	Upregulated in Nitrogen
Cre13.g567400	3,097875138	2,19E-10	Upregulated in Cell groups	0,671003019	0,839480188	Upregulated in Cell groups (batch by Treatment)	0,334751441	0,999951388	Upregulated in Rotifer	0,198824102	0,99994538	Upregulated in Nitrogen	0,167151209	0,999994886	Upregulated in Nitrogen
Cre12.g535019	5,425840219	2,30E-10	Upregulated in Cell groups	-0,832811087	NA	Downregulated in Cell groups (batch by Treatment)	0,115921035	0,999951388	Upregulated in Rotifer	0,316231102	0,99994538	Upregulated in Nitrogen	-0,164942188	0,999994886	Downregulated in Nitrogen
Cre09.g411525	2,508141148	2,34E-10	Upregulated in Cell groups	-0,008542327	0,999805459	Downregulated in Cell groups (batch by Treatment)	0,400626081	0,999951388	Upregulated in Rotifer	0,12144638	0,99994538	Upregulated in Nitrogen	0,309127783	0,999994886	Upregulated in Nitrogen
Cre09.g401812	2,304238097	2,57E-10	Upregulated in Cell groups	0,060964031	0,994622667	Upregulated in Cell groups (batch by Treatment)	0,18633299	0,999951388	Upregulated in Rotifer	0,060560847	0,99994538	Upregulated in Nitrogen	0,157120519	0,999994886	Upregulated in Nitrogen
Cre01.g042100	3,331012879	2,62E-10	Upregulated in Cell groups	0,04443327	0,999119844	Upregulated in Cell groups (batch by Treatment)	-0,458559694	0,999951388	Downregulated in Rotifer	-0,112954734	0,99994538	Downregulated in Nitrogen	-0,31423005	0,999994886	Downregulated in Nitrogen
Cre12.g514100	1,653227291	2,83E-10	Upregulated in Cell groups	-0,085329499	0,992984569	Downregulated in Cell groups (batch by Treatment)	-0,163496822	0,999951388	Downregulated in Rotifer	-0,135514554	0,99994538	Downregulated in Nitrogen	0,001465286	0,999994886	Upregulated in Nitrogen
Cre16.g690655	1,908855458	3,77E-10	Upregulated in Cell groups	-0,026268541	0,999119844	Downregulated in Cell groups (batch by Treatment)	0,01464174	0,999951388	Upregulated in Rotifer	-0,254963998	0,99994538	Downregulated in Nitrogen	0,299709676	0,999994886	Upregulated in Nitrogen
Cre03.g205473	2,146179533	3,79E-10	Upregulated in Cell groups	-0,372458207	0,932209284	Downregulated in Cell groups (batch by Treatment)	-0,344036325	0,999951388	Downregulated in Rotifer	0,002081307	0,99994538	Upregulated in Nitrogen	-0,316472854	0,999994886	Downregulated in Nitrogen
Cre14.g611750	2,230790091	3,93E-10	Upregulated in Cell groups	0,476241742	0,865966556	Upregulated in Cell groups (batch by Treatment)	0,427514103	0,999951388	Upregulated in Rotifer	0,034422353	0,99994538	Upregulated in Nitrogen	0,423190459	0,999994886	Upregulated in Nitrogen
Cre06.g286100	4,730797248	4,03E-10	Upregulated in Cell groups	-0,701523287	0,943672941	Downregulated in Cell groups (batch by Treatment)	0,87338105	0,999951388	Upregulated in Rotifer	0,435300384	0,99994538	Upregulated in Nitrogen	0,469921167	0,999994886	Upregulated in Nitrogen
Cre16.g693400	1,803049078	4,08E-10	Upregulated in Cell groups	-0,335061032	0,918650998	Downregulated in Cell groups (batch by Treatment)	-0,350750492	0,999951388	Downregulated in Rotifer	-0,118486042	0,99994538	Downregulated in Nitrogen	-0,202961871	0,999994886	Downregulated in Nitrogen
Cre02.g142601	-2,488671597	4,21E-10	Downregulated in Cell groups	0,162556774	0,989326892	Upregulated in Cell groups (batch by Treatment)	0,435314765	0,999951388	Upregulated in Rotifer	0,085280312	0,99994538	Upregulated in Nitrogen	0,367863619	0,999994886	Upregulated in Nitrogen
Cre06.g289100	2,337626652	4,44E-10	Upregulated in Cell groups	-0,160101002	0,983107971	Downregulated in Cell groups (batch by Treatment)	-0,037402502	0,999951388	Downregulated in Rotifer	0,318328606	0,99994538	Upregulated in Nitrogen	-0,324689211	0,999994886	Downregulated in Nitrogen
Cre13.g564800	2,080596164	4,49E-10	Upregulated in Cell groups	0,148788964	0,980817968	Upregulated in Cell groups (batch by Treatment)	0,227797804	0,999951388	Upregulated in Rotifer	-0,299367546	0,99994538	Downregulated in Nitrogen	0,557164814	0,999994886	Upregulated in Nitrogen
Cre03.g155350	2,06772333	4,62E-10	Upregulated in Cell groups	0,221286814	0,968330311	Upregulated in Cell groups (batch by Treatment)	0,021603419	0,999951388	Upregulated in Rotifer	-0,136214417	0,99994538	Downregulated in Nitrogen	0,187846744	0,999994886	Upregulated in Nitrogen
Cre17.g724700	2,703421409	5,18E-10	Upregulated in Cell groups	0,51474784	0,916491694	Upregulated in Cell groups (batch by Treatment)	-0,068020375	0,999951388	Downregulated in Rotifer	0,042326843	0,99994538	Upregulated in Nitrogen	-0,078690441	0,999994886	Downregulated in Nitrogen
Cre10.g448400	-2,975815712	5,29E-10	Downregulated in Cell groups	1,080496421	0,384206484	Upregulated in Cell groups (batch by Treatment)	1,208809668	0,999951388	Upregulated in Rotifer	0,597137844	0,99994538	Upregulated in Nitrogen	0,628535474	0,999994886	Upregulated in Nitrogen
Cre09.g416050	-2,151082867	5,85E-10	Downregulated in Cell groups	-0,397754118	0,918650998	Downregulated in Cell groups (batch by Treatment)	-0,220876271	0,999951388	Downregulated in Rotifer	-0,223164254	0,99994538	Downregulated in Nitrogen	0,021101248	0,999994886	Upregulated in Nitrogen
Cre09.g402602	-1,964378856	5,97E-10	Downregulated in Cell groups	-0,108146655	0,992984569	Downregulated in Cell groups (batch by Treatment)	-0,189308161	0,999951388	Downregulated in Rotifer	0,141580924	0,99994538	Upregulated in Nitrogen	-0,312256719	0,999994886	Downregulated in Nitrogen
Cre01.g049950	2,278952759	7,53E-10	Upregulated in Cell groups	0,045209784	0,995222884	Upregulated in Cell groups (batch by Treatment)	-0,080221299	0,999951388	Downregulated in Rotifer	-0,684525177	0,99994538	Downregulated in Nitrogen	0,635065998	0,999994886	Upregulated in Nitrogen
Cre17.g710800	-1,87452591	7,94E-10	Downregulated in Cell groups	0,003333899	0,999805459	Upregulated in Cell groups (batch by Treatment)	0,057300247	0,999951388	Upregulated in Rotifer	-0,247152234	0,99994538	Downregulated in Nitrogen	0,323316785	0,999994886	Upregulated in Nitrogen
Cre16.g687742	3,065902386	8,72E-10	Upregulated in Cell groups	-0,464552078	0,943672941	Downregulated in Cell groups (batch by Treatment)	-0,704637353	0,999951388	Downregulated in Rotifer	-0,207854638	0,99994538	Downregulated in Nitrogen	-0,466131503	0,999994886	Downregulated in Nitrogen
Cre17.g722650	-2,594179452	1,32E-09	Downregulated in Cell groups	0,319026741	0,960575057	Upregulated in Cell groups (batch by Treatment)	0,748832407	0,999951388	Upregulated in Rotifer	0,725564278	0,99994538	Upregulated in Nitrogen	0,042339251	0,999994886	Upregulated in Nitrogen
Cre11.g467450	4,569607963	1,41E-09	Upregulated in Cell groups	0,69350425	NA	Upregulated in Cell groups (batch by Treatment)	0,465761239	0,999951388	Upregulated in Rotifer	-0,483615065	0,99994538	Downregulated in Nitrogen	0,982883447	0,999994886	Upregulated in Nitrogen
Cre07.g331050	2,531131069	1,42E-09	Upregulated in Cell groups	0,412487527	0,932209284	Upregulated in Cell groups (batch by Treatment)	0,697496204	0,999951388	Upregulated in Rotifer	0,319182233	0,99994538	Upregulated in Nitrogen	0,407902982	0,999994886	Upregulated in Nitrogen
Cre02.g107200	-3,794477187	1,62E-09	Downregulated in Cell groups	1,03849662	0,727291599	Upregulated in Cell groups (batch by Treatment)	2,268783205	0,999951388	Upregulated in Rotifer	1,076329064	0,99994538	Upregulated in Nitrogen	1,210553454	0,999994886	Upregulated in Nitrogen
Cre14.g628200	1,563275415	1,97E-09	Upregulated in Cell groups	0,039868713	0,996578308	Upregulated in Cell groups (batch by Treatment)	-0,019418936	0,999951388	Downregulated in Rotifer	0,097930631	0,99994538	Upregulated in Nitrogen	-0,088329438	0,999994886	Downregulated in Nitrogen
Cre01.g064362	1,948996273	2,05E-09	Upregulated in Cell groups	-0,224522652	0,972200791	Downregulated in Cell groups (batch by Treatment)	-0,27709727	0,999951388	Downregulated in Rotifer	-0,25834729	0,99994538	Downregulated in Nitrogen	0,011454522	0,999994886	Upregulated in Nitrogen
Cre12.g488400	3,029442806	2,18E-09	Upregulated in Cell groups	0,440942205	0,956327015	Upregulated in Cell groups (batch by Treatment)	0,065885782	0,999951388	Upregulated in Rotifer	0,634186099	0,99994538	Upregulated in Nitrogen	-0,538001888	0,999994886	Downregulated in Nitrogen
Cre12.g552250	3,512939394	2,43E-09	Upregulated in Cell groups	0,509159674	0,959348515	Upregulated in Cell groups (batch by Treatment)	0,178239827	0,999951388	Upregulated in Rotifer	0,030186915	0,99994538	Upregulated in Nitrogen	0,181266817	0,999994886	Upregulated in Nitrogen
Cre07.g332150	1,823932261	2,76E-09	Upregulated in Cell groups	-0,0112993	0,999805459	Downregulated in Cell groups (batch by Treatment)	-0,130641756	0,999951388	Downregulated in Rotifer	0,170183412	0,99994538	Upregulated in Nitrogen	-0,271325955	0,999994886	Downregulated in Nitrogen
Cre01.g031004	1,539838029	2,97E-09	Upregulated in Cell groups	-0,076012882	0,992984569	Downregulated in Cell groups (batch by Treatment)	-0,151573222	0,999951388	Downregulated in Rotifer	-0,144131389	0,99994538	Downregulated in Nitrogen	0,021989913	0,999994886	Upregulated in Nitrogen
Cre13.g569400	3,553923425	3,13E-09	Upregulated in Cell groups	-0,043057213	0,999119844	Downregulated in Cell groups (batch by Treatment)	0,442570722	0,999951388	Upregulated in Rotifer	1,497810158	0,99994538	Upregulated in Nitrogen	-1,025410132	0,999994886	Downregulated in Nitrogen
Cre02.g115500	2,968593264	4,00E-09	Upregulated in Cell groups	-0,446044027	0,956358096	Downregulated in Cell groups (batch by Treatment)	-0,234342662	0,999951388	Downregulated in Rotifer	0,567522801	0,99994538	Upregulated in Nitrogen	-0,771819389	0,999994886	Downregulated in Nitrogen
Cre06.g260550	4,047009422	4,29E-09	Upregulated in Cell groups	-0,223377604	NA	Downregulated in Cell groups (batch by Treatment)	-0,101263788	0,999951388	Downregulated in Rotifer	-0,392473903	0,99994538	Downregulated in Nitrogen	0,322413948	0,999994886	Upregulated in Nitrogen
Cre03.g174076	2,355404996	4,59E-09	Upregulated in Cell groups	-0,094601968	0,992984569	Downregulated in Cell groups (batch by Treatment)	-0,130741611	0,999951388	Downregulated in Rotifer	-0,302592983	0,99994538	Downregulated in Nitrogen	0,201726343	0,999994886	Upregulated in Nitrogen
Cre16.g656600	2,050615128	5,80E-09	Upregulated in Cell groups	0,371373763	0,930575753	Upregulated in Cell groups (batch by Treatment)	0,158471227	0,999951388	Upregulated in Rotifer	0,049017534	0,99994538	Upregulated in Nitrogen	0,140436067	0,999994886	Upregulated in Nitrogen
Cre02.g116700	2,370667333	6,05E-09	Upregulated in Cell groups	0,710317137	0,702626177	Upregulated in Cell groups (batch by Treatment)	0,340320269	0,999951388	Upregulated in Rotifer	0,277944443	0,99994538	Upregulated in Nitrogen	0,093342033	0,999994886	Upregulated in Nitrogen
Cre16.g651450	3,517764092	7,08E-09	Upregulated in Cell groups	1,257040046	0,492799588	Upregulated in Cell groups (batch by Treatment)	0,830111243	0,999951388	Upregulated in Rotifer	0,546075755	0,99994538	Upregulated in Nitrogen	0,317245215	0,999994886	Upregulated in Nitrogen
Cre12.g552150	2,27833249	7,44E-09	Upregulated in Cell groups	-0,514225303	0,852075898	Downregulated in Cell groups (batch by Treatment)	-0,357601541	0,999951388	Downregulated in Rotifer	-0,589792092	0,99994538	Downregulated in Nitrogen	0,262494829	0,999994886	Upregulated in Nitrogen
Cre11.g474950	-2,487354443	7,69E-09	Downregulated in Cell groups	0,079064545	0,992984569	Upregulated in Cell groups (batch by Treatment)	-0,298331962	0,999951388	Downregulated in Rotifer	-0,464712381	0,99994538	Downregulated in Nitrogen	0,182523397	0,999994886	Upregulated in Nitrogen
Cre02.g074800	3,80146483	7,72E-09	Upregulated in Cell groups	-1,41600517	0,429216966	Downregulated in Cell groups (batch by Treatment)	-0,672777761	0,999951388	Downregulated in Rotifer	-0,988486104	0,99994538	Downregulated in Nitrogen	0,348415653	0,999994886	Upregulated in Nitrogen
Cre16.g659667	-7,854743018	7,98E-09	Downregulated in Cell groups	-2,349895866	0,212700404	Downregulated in Cell groups (batch by Treatment)	-2,418184237	0,999951388	Downregulated in Rotifer	-1,404665066	0,99994538	Downregulated in Nitrogen	-0,99901901	0,999994886	Downregulated in Nitrogen
Cre16.g674100	-8,303297962	8,00E-09	Downregulated in Cell groups	-1,024711036	0,884690396	Downregulated in Cell groups (batch by Treatment)	-1,153530342	0,999951388	Downregulated in Rotifer	-0,970360553	0,99994538	Downregulated in Nitrogen	-0,168708177	0,999994886	Downregulated in Nitrogen
Cre13.g566550	2,547694948	9,94E-09	Upregulated in Cell groups	0,716143248	0,820952292	Upregulated in Cell groups (batch by Treatment)	0,586981936	0,999951388	Upregulated in Rotifer	0,219399717	0,99994538	Upregulated in Nitrogen	0,398806234	0,999994886	Upregulated in Nitrogen
Cre02.g147301	3,936671746	1,14E-08	Upregulated in Cell groups	-0,180060667	0,992984569	Downregulated in Cell groups (batch by Treatment)	-0,574646528	0,999951388	Downregulated in Rotifer	-0,425429107	0,99994538	Downregulated in Nitrogen	-0,115391351	0,999994886	Downregulated in Nitrogen
Cre06.g299500	2,786180775	1,34E-08	Upregulated in Cell groups	0,100184375	0,992984569	Upregulated in Cell groups (batch by Treatment)	0,258923727	0,999951388	Upregulated in Rotifer	0,863920574	0,99994538	Upregulated in Nitrogen	-0,57401518	0,999994886	Downregulated in Nitrogen
Cre09.g397364	3,158502605	1,39E-08	Upregulated in Cell groups	-0,061911262	0,997888995	Downregulated in Cell groups (batch by Treatment)	-0,513308362	0,999951388	Downregulated in Rotifer	-0,27323823	0,99994538	Downregulated in Nitrogen	-0,209225141	0,999994886	Downregulated in Nitrogen
Cre07.g334950	1,738535879	1,42E-08	Upregulated in Cell groups	-0,023927038	0,999119844	Downregulated in Cell groups (batch by Treatment)	-0,035805825	0,999951388	Downregulated in Rotifer	0,047440395	0,99994538	Upregulated in Nitrogen	-0,053432035	0,999994886	Downregulated in Nitrogen
Cre12.g544450	-4,963783474	1,48E-08	Downregulated in Cell groups	0,442787538	NA	Upregulated in Cell groups (batch by Treatment)	0,674109278	0,999951388	Upregulated in Rotifer	0,960540923	0,99994538	Upregulated in Nitrogen	-0,271326593	0,999994886	Downregulated in Nitrogen
Cre07.g324750	1,829591404	1,59E-08	Upregulated in Cell groups	-0,003430489	0,999805459	Downregulated in Cell groups (batch by Treatment)	-0,105498429	0,999951388	Downregulated in Rotifer	0,20765059	0,99994538	Upregulated in Nitrogen	-0,284106793	0,999994886	Downregulated in Nitrogen
Cre07.g357350	-1,802735144	1,61E-08	Downregulated in Cell groups	-0,005764768	0,999805459	Downregulated in Cell groups (batch by Treatment)	0,083802846	0,999951388	Upregulated in Rotifer	0,269193152	0,99994538	Upregulated in Nitrogen	-0,166055487	0,999994886	Downregulated in Nitrogen
Cre17.g743200	3,79042379	1,77E-08	Upregulated in Cell groups	0,136184096	NA	Upregulated in Cell groups (batch by Treatment)	0,088875553	0,999951388	Upregulated in Rotifer	0,693322065	0,99994538	Upregulated in Nitrogen	-0,572936387	0,999994886	Downregulated in Nitrogen
Cre07.g335000	2,188032055	1,84E-08	Upregulated in Cell groups	0,621941489	0,801744065	Upregulated in Cell groups (batch by Treatment)	0,581520165	0,999951388	Upregulated in Rotifer	0,642456325	0,99994538	Upregulated in Nitrogen	-0,031094347	0,999994886	Downregulated in Nitrogen
Cre08.g365851	5,339859761	1,84E-08	Upregulated in Cell groups	2,743903556	0,03169434	Upregulated in Cell groups (batch by Treatment)	1,855793122	0,999951388	Upregulated in Rotifer	0,457454122	0,99994538	Upregulated in Nitrogen	1,431837137	0,999994886	Upregulated in Nitrogen
Cre13.g568176	2,47742877	1,86E-08	Upregulated in Cell groups	-0,299129941	0,96408015	Downregulated in Cell groups (batch by Treatment)	-0,016932173	0,999951388	Downregulated in Rotifer	0,482884674	0,99994538	Upregulated in Nitrogen	-0,469207397	0,999994886	Downregulated in Nitrogen
Cre16.g679750	-5,799986643	2,01E-08	Downregulated in Cell groups	1,77057882	0,710353926	Upregulated in Cell groups (batch by Treatment)	3,568506732	0,820627129	Upregulated in Rotifer	2,852967866	0,99994538	Upregulated in Nitrogen	0,734727389	0,999994886	Upregulated in Nitrogen
Cre07.g348550	-2,235343876	2,05E-08	Downregulated in Cell groups	0,271788535	0,972195841	Upregulated in Cell groups (batch by Treatment)	0,33892272	0,999951388	Upregulated in Rotifer	0,073718048	0,99994538	Upregulated in Nitrogen	0,283304785	0,999994886	Upregulated in Nitrogen
Cre06.g258600	-3,338676421	2,08E-08	Downregulated in Cell groups	0,414717402	0,960527627	Upregulated in Cell groups (batch by Treatment)	0,446896644	0,999951388	Upregulated in Rotifer	-0,629898063	0,99994538	Downregulated in Nitrogen	1,093347864	0,999994886	Upregulated in Nitrogen
Cre03.g159254	-2,937649511	2,32E-08	Downregulated in Cell groups	-1,174210554	0,387392249	Downregulated in Cell groups (batch by Treatment)	-1,103966928	0,999951388	Downregulated in Rotifer	-0,742957152	0,99994538	Downregulated in Nitrogen	-0,344961365	0,999994886	Downregulated in Nitrogen
Cre01.g024050	-2,790154342	2,42E-08	Downregulated in Cell groups	-0,018340874	0,999805459	Downregulated in Cell groups (batch by Treatment)	0,234596498	0,999951388	Upregulated in Rotifer	0,235766911	0,99994538	Upregulated in Nitrogen	0,015502353	0,999994886	Upregulated in Nitrogen
Cre48.g761147	-8,726095175	2,54E-08	Downregulated in Cell groups	-1,110893211	NA	Downregulated in Cell groups (batch by Treatment)	-1,300418027	0,999951388	Downregulated in Rotifer	-2,575570963	0,99994538	Downregulated in Nitrogen	1,289714848	0,999994886	Upregulated in Nitrogen
Cre03.g187300	2,66586136	3,68E-08	Upregulated in Cell groups	-0,794019053	0,80328927	Downregulated in Cell groups (batch by Treatment)	-0,442833951	0,999951388	Downregulated in Rotifer	0,228124184	0,99994538	Upregulated in Nitrogen	-0,640926881	0,999994886	Downregulated in Nitrogen
Cre02.g096000	-1,764760639	3,76E-08	Downregulated in Cell groups	-0,216923834	0,972200791	Downregulated in Cell groups (batch by Treatment)	-0,147676951	0,999951388	Downregulated in Rotifer	0,101501887	0,99994538	Upregulated in Nitrogen	-0,229906892	0,999994886	Downregulated in Nitrogen
Cre02.g102650	1,884818947	3,92E-08	Upregulated in Cell groups	-0,403736499	0,918650998	Downregulated in Cell groups (batch by Treatment)	-0,232455031	0,999951388	Downregulated in Rotifer	0,093918998	0,99994538	Upregulated in Nitrogen	-0,297321098	0,999994886	Downregulated in Nitrogen
Cre13.g607200	2,118327025	4,07E-08	Upregulated in Cell groups	-0,129274589	0,992984569	Downregulated in Cell groups (batch by Treatment)	-0,211991818	0,999951388	Downregulated in Rotifer	-0,025734493	0,99994538	Downregulated in Nitrogen	-0,155374723	0,999994886	Downregulated in Nitrogen
Cre01.g031500	2,704575557	4,14E-08	Upregulated in Cell groups	0,483944713	0,874381014	Upregulated in Cell groups (batch by Treatment)	0,312391223	0,999951388	Upregulated in Rotifer	0,943817865	0,99994538	Upregulated in Nitrogen	-0,599661684	0,999994886	Downregulated in Nitrogen
Cre16.g678550	2,081507088	4,71E-08	Upregulated in Cell groups	-0,572916957	0,819745723	Downregulated in Cell groups (batch by Treatment)	-0,306175336	0,999951388	Downregulated in Rotifer	0,062945027	0,99994538	Upregulated in Nitrogen	-0,339520046	0,999994886	Downregulated in Nitrogen
Cre13.g605350	3,537179276	4,97E-08	Upregulated in Cell groups	-0,613513839	0,918650998	Downregulated in Cell groups (batch by Treatment)	-0,273801755	0,999951388	Downregulated in Rotifer	1,485882957	0,99994538	Upregulated in Nitrogen	-1,729073269	0,999994886	Downregulated in Nitrogen
Cre03.g200850	-2,539755397	5,18E-08	Downregulated in Cell groups	-0,428781981	0,92176736	Downregulated in Cell groups (batch by Treatment)	-0,680203815	0,999951388	Downregulated in Rotifer	-0,454083197	0,99994538	Downregulated in Nitrogen	-0,208026893	0,999994886	Downregulated in Nitrogen
Cre16.g686750	4,026448719	5,25E-08	Upregulated in Cell groups	-0,937356191	0,840898413	Downregulated in Cell groups (batch by Treatment)	-0,198809182	0,999951388	Downregulated in Rotifer	-0,270867771	0,99994538	Downregulated in Nitrogen	0,105486617	0,999994886	Upregulated in Nitrogen
Cre12.g523600	2,939610827	5,26E-08	Upregulated in Cell groups	0,708621697	0,834303074	Upregulated in Cell groups (batch by Treatment)	0,817267462	0,999951388	Upregulated in Rotifer	0,769284059	0,99994538	Upregulated in Nitrogen	0,080587088	0,999994886	Upregulated in Nitrogen
Cre09.g399067	1,70391005	5,29E-08	Upregulated in Cell groups	0,180008432	0,979490068	Upregulated in Cell groups (batch by Treatment)	0,052445384	0,999951388	Upregulated in Rotifer	0,211177811	0,99994538	Upregulated in Nitrogen	-0,129117824	0,999994886	Downregulated in Nitrogen
Cre12.g495959	4,756453996	5,29E-08	Upregulated in Cell groups	1,452517405	0,686414346	Upregulated in Cell groups (batch by Treatment)	0,725134195	0,999951388	Upregulated in Rotifer	-0,692603514	0,99994538	Downregulated in Nitrogen	1,450213229	0,999994886	Upregulated in Nitrogen
Cre03.g152650	2,456242011	5,72E-08	Upregulated in Cell groups	0,377876865	0,932209284	Upregulated in Cell groups (batch by Treatment)	0,184976103	0,999951388	Upregulated in Rotifer	0,659734801	0,99994538	Upregulated in Nitrogen	-0,443236592	0,999994886	Downregulated in Nitrogen
Cre16.g683931	2,651598231	5,79E-08	Upregulated in Cell groups	0,074497489	0,99598633	Upregulated in Cell groups (batch by Treatment)	-0,18608611	0,999951388	Downregulated in Rotifer	0,496881001	0,99994538	Upregulated in Nitrogen	-0,653536165	0,999994886	Downregulated in Nitrogen
Cre10.g458350	1,870507955	5,79E-08	Upregulated in Cell groups	0,263368446	0,963501515	Upregulated in Cell groups (batch by Treatment)	0,34255469	0,999951388	Upregulated in Rotifer	0,005529242	0,99994538	Upregulated in Nitrogen	0,366820128	0,999994886	Upregulated in Nitrogen
Cre17.g743547	1,972857314	5,98E-08	Upregulated in Cell groups	-0,008885841	0,999805459	Downregulated in Cell groups (batch by Treatment)	-0,191859999	0,999951388	Downregulated in Rotifer	0,369658186	0,99994538	Upregulated in Nitrogen	-0,531261423	0,999994886	Downregulated in Nitrogen
Cre16.g681550	2,508493603	6,07E-08	Upregulated in Cell groups	0,114197683	0,992984569	Upregulated in Cell groups (batch by Treatment)	-0,146463592	0,999951388	Downregulated in Rotifer	-0,704541527	0,99994538	Downregulated in Nitrogen	0,588820567	0,999994886	Upregulated in Nitrogen
Cre01.g030200	1,840537556	6,85E-08	Upregulated in Cell groups	0,373041965	0,918650998	Upregulated in Cell groups (batch by Treatment)	0,203052809	0,999951388	Upregulated in Rotifer	-0,016947643	0,99994538	Downregulated in Nitrogen	0,249549447	0,999994886	Upregulated in Nitrogen
Cre10.g433200	3,230630041	7,39E-08	Upregulated in Cell groups	-0,801267825	0,874166175	Downregulated in Cell groups (batch by Treatment)	-0,12338623	0,999951388	Downregulated in Rotifer	0,385701184	0,99994538	Upregulated in Nitrogen	-0,476710426	0,999994886	Downregulated in Nitrogen
Cre11.g477400	1,986398374	7,53E-08	Upregulated in Cell groups	-0,571618261	0,826225992	Downregulated in Cell groups (batch by Treatment)	-0,465913504	0,999951388	Downregulated in Rotifer	-0,199236533	0,99994538	Downregulated in Nitrogen	-0,236594183	0,999994886	Downregulated in Nitrogen
Cre04.g220000	1,559486827	7,80E-08	Upregulated in Cell groups	-0,209379124	0,968032797	Downregulated in Cell groups (batch by Treatment)	-0,250425546	0,999951388	Downregulated in Rotifer	-0,111844329	0,99994538	Downregulated in Nitrogen	-0,109846223	0,999994886	Downregulated in Nitrogen
Cre04.g214000	-4,009204319	8,48E-08	Downregulated in Cell groups	-0,709384207	NA	Downregulated in Cell groups (batch by Treatment)	-1,106484267	0,999951388	Downregulated in Rotifer	-0,770083937	0,99994538	Downregulated in Nitrogen	-0,319610222	0,999994886	Downregulated in Nitrogen
Cre08.g363500	3,35615175	8,78E-08	Upregulated in Cell groups	0,961635702	NA	Upregulated in Cell groups (batch by Treatment)	0,402783679	0,999951388	Upregulated in Rotifer	-0,053516538	0,99994538	Downregulated in Nitrogen	0,488027051	0,999994886	Upregulated in Nitrogen
Cre16.g681850	1,619228101	9,69E-08	Upregulated in Cell groups	0,288319903	0,944433453	Upregulated in Cell groups (batch by Treatment)	0,28627358	0,999951388	Upregulated in Rotifer	0,084960949	0,99994538	Upregulated in Nitrogen	0,229966848	0,999994886	Upregulated in Nitrogen
Cre12.g530600	-1,585115971	9,96E-08	Downregulated in Cell groups	-0,088836106	0,992984569	Downregulated in Cell groups (batch by Treatment)	0,010297401	0,999951388	Upregulated in Rotifer	-0,05348874	0,99994538	Downregulated in Nitrogen	0,083997425	0,999994886	Upregulated in Nitrogen
Cre09.g396600	-4,453659466	9,96E-08	Downregulated in Cell groups	-0,704027968	0,870757118	Downregulated in Cell groups (batch by Treatment)	-1,332341901	0,999951388	Downregulated in Rotifer	-2,311085536	0,99994538	Downregulated in Nitrogen	0,994512697	0,999994886	Upregulated in Nitrogen
Cre06.g292282	4,62416725	1,08E-07	Upregulated in Cell groups	1,255250377	0,811406625	Upregulated in Cell groups (batch by Treatment)	0,983569207	0,999951388	Upregulated in Rotifer	-0,308029926	0,99994538	Downregulated in Nitrogen	1,321534069	0,999994886	Upregulated in Nitrogen
Cre04.g215650	3,014900326	1,15E-07	Upregulated in Cell groups	0,876000715	0,753190315	Upregulated in Cell groups (batch by Treatment)	0,807638681	0,999951388	Upregulated in Rotifer	1,45660848	0,99994538	Upregulated in Nitrogen	-0,618560683	0,999994886	Downregulated in Nitrogen
Cre10.g458800	2,2529272	1,16E-07	Upregulated in Cell groups	-0,511919394	0,895874139	Downregulated in Cell groups (batch by Treatment)	-0,097772335	0,999951388	Downregulated in Rotifer	-0,006340729	0,99994538	Downregulated in Nitrogen	-0,062344693	0,999994886	Downregulated in Nitrogen
Cre10.g459650	1,770688011	1,17E-07	Upregulated in Cell groups	0,232556056	0,962596274	Upregulated in Cell groups (batch by Treatment)	0,087792207	0,999951388	Upregulated in Rotifer	0,227208339	0,99994538	Upregulated in Nitrogen	-0,109065166	0,999994886	Downregulated in Nitrogen
Cre14.g609551	2,324763353	1,17E-07	Upregulated in Cell groups	0,133711471	0,989326892	Upregulated in Cell groups (batch by Treatment)	-0,09242616	0,999951388	Downregulated in Rotifer	-0,93063871	0,99994538	Downregulated in Nitrogen	0,869540567	0,999994886	Upregulated in Nitrogen
Cre04.g226150	1,928011808	1,22E-07	Upregulated in Cell groups	0,428745095	0,907901059	Upregulated in Cell groups (batch by Treatment)	0,215238628	0,999951388	Upregulated in Rotifer	0,465189812	0,99994538	Upregulated in Nitrogen	-0,220242713	0,999994886	Downregulated in Nitrogen
Cre03.g207600	-2,872307705	1,27E-07	Downregulated in Cell groups	0,651794667	0,90380399	Upregulated in Cell groups (batch by Treatment)	0,669782334	0,999951388	Upregulated in Rotifer	-0,408465968	0,99994538	Downregulated in Nitrogen	1,093517874	0,999994886	Upregulated in Nitrogen
Cre12.g559950	2,066660076	1,31E-07	Upregulated in Cell groups	0,225632939	0,972200791	Upregulated in Cell groups (batch by Treatment)	-0,068366651	0,999951388	Downregulated in Rotifer	0,173334876	0,99994538	Upregulated in Nitrogen	-0,210514232	0,999994886	Downregulated in Nitrogen
Cre06.g308500	-1,709401455	1,37E-07	Downregulated in Cell groups	-0,348293547	0,918650998	Downregulated in Cell groups (batch by Treatment)	-0,237345804	0,999951388	Downregulated in Rotifer	-0,162235991	0,99994538	Downregulated in Nitrogen	-0,055287309	0,999994886	Downregulated in Nitrogen
Cre05.g238400	-4,744749767	1,40E-07	Downregulated in Cell groups	-1,203338273	0,944031818	Downregulated in Cell groups (batch by Treatment)	-3,704264074	0,639705586	Downregulated in Rotifer	-1,697002391	0,99994538	Downregulated in Nitrogen	-1,990401881	0,999994886	Downregulated in Nitrogen
Cre16.g673350	-5,597459408	1,41E-07	Downregulated in Cell groups	0,799166077	NA	Upregulated in Cell groups (batch by Treatment)	0,851805993	0,999951388	Upregulated in Rotifer	0,133369133	0,99994538	Upregulated in Nitrogen	0,729196261	0,999994886	Upregulated in Nitrogen
Cre03.g206481	2,844610503	1,71E-07	Upregulated in Cell groups	0,604324931	0,918650998	Upregulated in Cell groups (batch by Treatment)	0,362706508	0,999951388	Upregulated in Rotifer	0,727448838	0,99994538	Upregulated in Nitrogen	-0,335231704	0,999994886	Downregulated in Nitrogen
Cre13.g606200	2,303398987	1,77E-07	Upregulated in Cell groups	-0,164251761	0,989326892	Downregulated in Cell groups (batch by Treatment)	-0,229805648	0,999951388	Downregulated in Rotifer	0,202518884	0,99994538	Upregulated in Nitrogen	-0,400720823	0,999994886	Downregulated in Nitrogen
Cre06.g278187	-1,545278361	1,84E-07	Downregulated in Cell groups	0,079642391	0,992984569	Upregulated in Cell groups (batch by Treatment)	0,071543188	0,999951388	Upregulated in Rotifer	-0,053260201	0,99994538	Downregulated in Nitrogen	0,143934943	0,999994886	Upregulated in Nitrogen
Cre11.g467605	-1,95359593	1,90E-07	Downregulated in Cell groups	-0,393859193	0,906788682	Downregulated in Cell groups (batch by Treatment)	-0,410349876	0,999951388	Downregulated in Rotifer	-0,596288316	0,99994538	Downregulated in Nitrogen	0,204657425	0,999994886	Upregulated in Nitrogen
Cre17.g742550	-1,93271348	2,23E-07	Downregulated in Cell groups	-0,006919406	0,999805459	Downregulated in Cell groups (batch by Treatment)	-0,130176493	0,999951388	Downregulated in Rotifer	-0,280078333	0,99994538	Downregulated in Nitrogen	0,169014507	0,999994886	Upregulated in Nitrogen
Cre15.g643703	2,863143178	2,23E-07	Upregulated in Cell groups	-0,555450816	0,871361285	Downregulated in Cell groups (batch by Treatment)	-0,551165394	0,999951388	Downregulated in Rotifer	-1,264023308	0,99994538	Downregulated in Nitrogen	0,74418274	0,999994886	Upregulated in Nitrogen
Cre03.g155550	1,391184794	2,72E-07	Upregulated in Cell groups	-0,028040507	0,998935771	Downregulated in Cell groups (batch by Treatment)	0,043230676	0,999951388	Upregulated in Rotifer	0,061368782	0,99994538	Upregulated in Nitrogen	0,010084539	0,999994886	Upregulated in Nitrogen
Cre22.g754197	2,195978334	2,90E-07	Upregulated in Cell groups	0,397805226	0,951402451	Upregulated in Cell groups (batch by Treatment)	0,084273297	0,999951388	Upregulated in Rotifer	0,228413449	0,99994538	Upregulated in Nitrogen	-0,113729992	0,999994886	Downregulated in Nitrogen
Cre04.g217928	3,882088011	2,95E-07	Upregulated in Cell groups	0,743281617	NA	Upregulated in Cell groups (batch by Treatment)	1,034539616	0,999951388	Upregulated in Rotifer	0,672286886	0,99994538	Upregulated in Nitrogen	0,393959129	0,999994886	Upregulated in Nitrogen
Cre03.g184250	2,982129611	4,03E-07	Upregulated in Cell groups	0,56270179	0,92176736	Upregulated in Cell groups (batch by Treatment)	0,518613849	0,999951388	Upregulated in Rotifer	-0,279739902	0,99994538	Downregulated in Nitrogen	0,828761072	0,999994886	Upregulated in Nitrogen
Cre03.g148500	1,619322453	4,18E-07	Upregulated in Cell groups	-0,306577834	0,944031818	Downregulated in Cell groups (batch by Treatment)	-0,22198402	0,999951388	Downregulated in Rotifer	0,044891679	0,99994538	Upregulated in Nitrogen	-0,23863825	0,999994886	Downregulated in Nitrogen
Cre13.g571300	-1,838949301	4,34E-07	Downregulated in Cell groups	-0,530089855	0,839480188	Downregulated in Cell groups (batch by Treatment)	-0,518488165	0,999951388	Downregulated in Rotifer	-0,109283578	0,99994538	Downregulated in Nitrogen	-0,38967551	0,999994886	Downregulated in Nitrogen
Cre13.g606700	2,802122334	4,44E-07	Upregulated in Cell groups	-0,69616893	0,874166175	Downregulated in Cell groups (batch by Treatment)	-0,828716587	0,999951388	Downregulated in Rotifer	-0,191061531	0,99994538	Downregulated in Nitrogen	-0,607635271	0,999994886	Downregulated in Nitrogen
Cre01.g000650	-2,068708672	4,68E-07	Downregulated in Cell groups	0,007834508	0,999805459	Upregulated in Cell groups (batch by Treatment)	0,160493893	0,999951388	Upregulated in Rotifer	0,647761149	0,99994538	Upregulated in Nitrogen	-0,468734806	0,999994886	Downregulated in Nitrogen
Cre06.g293800	2,10110806	4,75E-07	Upregulated in Cell groups	-0,042741054	0,998564228	Downregulated in Cell groups (batch by Treatment)	0,141763583	0,999951388	Upregulated in Rotifer	0,127912885	0,99994538	Upregulated in Nitrogen	0,042319411	0,999994886	Upregulated in Nitrogen
Cre01.g001200	1,411988493	4,97E-07	Upregulated in Cell groups	0,203073119	0,965614698	Upregulated in Cell groups (batch by Treatment)	0,181276848	0,999951388	Upregulated in Rotifer	0,01404503	0,99994538	Upregulated in Nitrogen	0,195952891	0,999994886	Upregulated in Nitrogen
Cre02.g099100	2,269384055	5,17E-07	Upregulated in Cell groups	-0,576319764	0,898923992	Downregulated in Cell groups (batch by Treatment)	-0,379329307	0,999951388	Downregulated in Rotifer	-0,127454945	0,99994538	Downregulated in Nitrogen	-0,222531267	0,999994886	Downregulated in Nitrogen
Cre01.g047218	-7,73379036	5,33E-07	Downregulated in Cell groups	0,6328153	NA	Upregulated in Cell groups (batch by Treatment)	0,664716236	NA	Upregulated in Rotifer	1,308539167	0,99994538	Upregulated in Nitrogen	-0,629177169	0,999994886	Downregulated in Nitrogen
Cre06.g289400	1,389766668	5,33E-07	Upregulated in Cell groups	0,151973797	0,97962495	Upregulated in Cell groups (batch by Treatment)	0,086442781	0,999951388	Upregulated in Rotifer	-0,068136712	0,99994538	Downregulated in Nitrogen	0,183248462	0,999994886	Upregulated in Nitrogen
Cre16.g687100	3,208764736	5,37E-07	Upregulated in Cell groups	-0,286074432	NA	Downregulated in Cell groups (batch by Treatment)	-0,418166642	0,999951388	Downregulated in Rotifer	0,690073895	0,99994538	Upregulated in Nitrogen	-1,076363828	0,999994886	Downregulated in Nitrogen
Cre09.g414550	-1,855790091	5,46E-07	Downregulated in Cell groups	0,194517648	0,97962495	Upregulated in Cell groups (batch by Treatment)	0,011301907	0,999951388	Upregulated in Rotifer	0,177479309	0,99994538	Upregulated in Nitrogen	-0,146717454	0,999994886	Downregulated in Nitrogen
Cre13.g569450	3,778361976	5,57E-07	Upregulated in Cell groups	-1,08199511	0,863216849	Downregulated in Cell groups (batch by Treatment)	0,203014462	0,999951388	Upregulated in Rotifer	1,176066023	0,99994538	Upregulated in Nitrogen	-0,942379774	0,999994886	Downregulated in Nitrogen
Cre08.g368226	-1,52016208	6,44E-07	Downregulated in Cell groups	-0,235248719	0,960575057	Downregulated in Cell groups (batch by Treatment)	-0,332121952	0,999951388	Downregulated in Rotifer	0,047094804	0,99994538	Upregulated in Nitrogen	-0,359376816	0,999994886	Downregulated in Nitrogen
Cre04.g227450	1,899227459	7,07E-07	Upregulated in Cell groups	0,167654289	0,985382515	Upregulated in Cell groups (batch by Treatment)	-0,013938958	0,999951388	Downregulated in Rotifer	-0,07696979	0,99994538	Downregulated in Nitrogen	0,092067878	0,999994886	Upregulated in Nitrogen
Cre13.g585000	-4,777059068	7,36E-07	Downregulated in Cell groups	-2,154109372	0,398291916	Downregulated in Cell groups (batch by Treatment)	-4,162739196	0,31437954	Downregulated in Rotifer	-1,370481498	0,99994538	Downregulated in Nitrogen	-2,774982833	0,999994886	Downregulated in Nitrogen
Cre15.g634750	-2,023482515	7,42E-07	Downregulated in Cell groups	0,464962439	0,906788682	Upregulated in Cell groups (batch by Treatment)	0,795046548	0,999951388	Upregulated in Rotifer	0,777707349	0,99994538	Upregulated in Nitrogen	0,036802442	0,999994886	Upregulated in Nitrogen
Cre05.g243472	2,120802949	7,86E-07	Upregulated in Cell groups	-0,1128473	0,992984569	Downregulated in Cell groups (batch by Treatment)	-0,385826096	0,999951388	Downregulated in Rotifer	0,373861319	0,99994538	Upregulated in Nitrogen	-0,730613449	0,999994886	Downregulated in Nitrogen
Cre10.g434350	1,837258886	7,99E-07	Upregulated in Cell groups	-0,300328814	0,960310491	Downregulated in Cell groups (batch by Treatment)	-0,471246786	0,999951388	Downregulated in Rotifer	-0,29434668	0,99994538	Downregulated in Nitrogen	-0,146189676	0,999994886	Downregulated in Nitrogen
Cre12.g520050	2,164549676	7,99E-07	Upregulated in Cell groups	0,088817636	0,992984569	Upregulated in Cell groups (batch by Treatment)	-0,059365777	0,999951388	Downregulated in Rotifer	-0,141660998	0,99994538	Downregulated in Nitrogen	0,113840856	0,999994886	Upregulated in Nitrogen
Cre11.g469500	-1,506797983	8,33E-07	Downregulated in Cell groups	0,074493631	0,992984569	Upregulated in Cell groups (batch by Treatment)	0,104243917	0,999951388	Upregulated in Rotifer	0,018478507	0,99994538	Upregulated in Nitrogen	0,105653502	0,999994886	Upregulated in Nitrogen
Cre11.g479900	-4,394449011	8,87E-07	Downregulated in Cell groups	1,80832593	0,555680758	Upregulated in Cell groups (batch by Treatment)	3,552211693	0,54645997	Upregulated in Rotifer	3,473004787	0,762315957	Upregulated in Nitrogen	0,099991994	0,999994886	Upregulated in Nitrogen
Cre01.g021251	-1,681719896	8,91E-07	Downregulated in Cell groups	-0,100366657	0,992984569	Downregulated in Cell groups (batch by Treatment)	0,102603917	0,999951388	Upregulated in Rotifer	0,00236591	0,99994538	Upregulated in Nitrogen	0,120340112	0,999994886	Upregulated in Nitrogen
Cre03.g146187	-1,981587849	9,24E-07	Downregulated in Cell groups	-0,270697502	0,963090379	Downregulated in Cell groups (batch by Treatment)	0,009202358	0,999951388	Upregulated in Rotifer	-0,019333428	0,99994538	Downregulated in Nitrogen	0,048521781	0,999994886	Upregulated in Nitrogen
Cre16.g689851	3,783173541	9,41E-07	Upregulated in Cell groups	0,168953907	NA	Upregulated in Cell groups (batch by Treatment)	0,478835205	0,999951388	Upregulated in Rotifer	0,850175766	0,99994538	Upregulated in Nitrogen	-0,342207441	0,999994886	Downregulated in Nitrogen
Cre03.g179200	1,646687448	9,44E-07	Upregulated in Cell groups	-0,294401622	0,956562711	Downregulated in Cell groups (batch by Treatment)	-0,388847412	0,999951388	Downregulated in Rotifer	-0,027659221	0,99994538	Downregulated in Nitrogen	-0,331932766	0,999994886	Downregulated in Nitrogen
Cre09.g397702	4,069380764	1,00E-06	Upregulated in Cell groups	0,626260786	0,936365558	Upregulated in Cell groups (batch by Treatment)	1,319773051	0,999951388	Upregulated in Rotifer	-0,609879724	0,99994538	Downregulated in Nitrogen	1,96081838	0,999994886	Upregulated in Nitrogen
Cre01.g010050	1,67457192	1,02E-06	Upregulated in Cell groups	-0,186490531	0,97962495	Downregulated in Cell groups (batch by Treatment)	-0,11131803	0,999951388	Downregulated in Rotifer	-0,159111259	0,99994538	Downregulated in Nitrogen	0,076350094	0,999994886	Upregulated in Nitrogen
Cre17.g746847	2,324923647	1,02E-06	Upregulated in Cell groups	-0,129884619	0,992984569	Downregulated in Cell groups (batch by Treatment)	0,086580786	0,999951388	Upregulated in Rotifer	-0,107327844	0,99994538	Downregulated in Nitrogen	0,222874736	0,999994886	Upregulated in Nitrogen
Cre13.g568050	1,686576757	1,09E-06	Upregulated in Cell groups	-0,079521716	0,992984569	Downregulated in Cell groups (batch by Treatment)	-0,220264311	0,999951388	Downregulated in Rotifer	0,201706322	0,99994538	Upregulated in Nitrogen	-0,39284062	0,999994886	Downregulated in Nitrogen
Cre09.g400500	3,844066708	1,13E-06	Upregulated in Cell groups	1,581176324	NA	Upregulated in Cell groups (batch by Treatment)	1,448547227	0,999951388	Upregulated in Rotifer	1,185103205	0,99994538	Upregulated in Nitrogen	0,294737203	0,999994886	Upregulated in Nitrogen
Cre09.g410050	-2,476127582	1,15E-06	Downregulated in Cell groups	-1,007996809	0,492799588	Downregulated in Cell groups (batch by Treatment)	-1,276723298	0,999951388	Downregulated in Rotifer	-0,995497558	0,99994538	Downregulated in Nitrogen	-0,264108874	0,999994886	Downregulated in Nitrogen
Cre16.g651700	3,69514499	1,17E-06	Upregulated in Cell groups	-0,287648993	0,982430569	Downregulated in Cell groups (batch by Treatment)	0,053696125	0,999951388	Upregulated in Rotifer	0,54202624	0,99994538	Upregulated in Nitrogen	-0,454389903	0,999994886	Downregulated in Nitrogen
Cre04.g213751	2,353136818	1,17E-06	Upregulated in Cell groups	0,861742945	0,686414346	Upregulated in Cell groups (batch by Treatment)	0,374419131	0,999951388	Upregulated in Rotifer	0,168777474	0,99994538	Upregulated in Nitrogen	0,236961194	0,999994886	Upregulated in Nitrogen
Cre05.g232200	-2,021364518	1,22E-06	Downregulated in Cell groups	0,790655587	0,570097722	Upregulated in Cell groups (batch by Treatment)	0,957557751	0,999951388	Upregulated in Rotifer	0,767453711	0,99994538	Upregulated in Nitrogen	0,209281638	0,999994886	Upregulated in Nitrogen
Cre16.g674050	-7,739137878	1,28E-06	Downregulated in Cell groups	-0,644683646	NA	Downregulated in Cell groups (batch by Treatment)	-0,848359198	0,999951388	Downregulated in Rotifer	-1,890881652	0,99994538	Downregulated in Nitrogen	1,057096403	0,999994886	Upregulated in Nitrogen
Cre03.g195326	7,700291343	1,33E-06	Upregulated in Cell groups	-0,845652976	NA	Downregulated in Cell groups (batch by Treatment)	-1,263231951	NA	Downregulated in Rotifer	0,444929754	0,99994538	Upregulated in Nitrogen	-1,674405283	0,999994886	Downregulated in Nitrogen
Cre14.g628950	1,959640857	1,33E-06	Upregulated in Cell groups	-0,03253775	0,999119844	Downregulated in Cell groups (batch by Treatment)	-0,121649754	0,999951388	Downregulated in Rotifer	-0,133219064	0,99994538	Downregulated in Nitrogen	0,040544889	0,999994886	Upregulated in Nitrogen
Cre17.g698700	1,513046508	1,33E-06	Upregulated in Cell groups	0,128436469	0,989326892	Upregulated in Cell groups (batch by Treatment)	0,142064019	0,999951388	Upregulated in Rotifer	-0,098289772	0,99994538	Downregulated in Nitrogen	0,269570446	0,999994886	Upregulated in Nitrogen
Cre10.g433250	3,460841146	1,38E-06	Upregulated in Cell groups	-1,426495251	0,61320173	Downregulated in Cell groups (batch by Treatment)	-0,701567605	0,999951388	Downregulated in Rotifer	0,295291375	0,99994538	Upregulated in Nitrogen	-0,966291912	0,999994886	Downregulated in Nitrogen
Cre16.g694206	2,423090078	1,38E-06	Upregulated in Cell groups	0,465833983	0,954878969	Upregulated in Cell groups (batch by Treatment)	0,113873731	0,999951388	Upregulated in Rotifer	0,084073295	0,99994538	Upregulated in Nitrogen	0,06116523	0,999994886	Upregulated in Nitrogen
Cre07.g318300	2,624488243	1,40E-06	Upregulated in Cell groups	1,091100743	0,378976548	Upregulated in Cell groups (batch by Treatment)	0,960816791	0,999951388	Upregulated in Rotifer	-0,116938156	0,99994538	Downregulated in Nitrogen	1,109266707	0,999994886	Upregulated in Nitrogen
Cre12.g542450	1,972090432	1,41E-06	Upregulated in Cell groups	0,03679686	0,999119844	Upregulated in Cell groups (batch by Treatment)	0,064378382	0,999951388	Upregulated in Rotifer	0,010259063	0,99994538	Upregulated in Nitrogen	0,085075608	0,999994886	Upregulated in Nitrogen
Cre03.g206201	4,755028662	1,41E-06	Upregulated in Cell groups	1,012144038	NA	Upregulated in Cell groups (batch by Treatment)	0,069576891	0,999951388	Upregulated in Rotifer	-0,251962599	0,99994538	Downregulated in Nitrogen	0,354280793	0,999994886	Upregulated in Nitrogen
Cre07.g344400	-1,568296323	1,53E-06	Downregulated in Cell groups	-0,03024253	0,998935771	Downregulated in Cell groups (batch by Treatment)	-0,228052001	0,999951388	Downregulated in Rotifer	-0,075188492	0,99994538	Downregulated in Nitrogen	-0,133374196	0,999994886	Downregulated in Nitrogen
Cre04.g217944	-1,498325714	1,61E-06	Downregulated in Cell groups	0,334149928	0,918650998	Upregulated in Cell groups (batch by Treatment)	0,40136604	0,999951388	Upregulated in Rotifer	0,071856743	0,99994538	Upregulated in Nitrogen	0,349444156	0,999994886	Upregulated in Nitrogen
Cre14.g623550	-1,972708121	1,62E-06	Downregulated in Cell groups	0,527835104	0,879481009	Upregulated in Cell groups (batch by Treatment)	0,754765181	0,999951388	Upregulated in Rotifer	0,615922323	0,99994538	Upregulated in Nitrogen	0,158987534	0,999994886	Upregulated in Nitrogen
Cre01.g031250	1,890273498	1,63E-06	Upregulated in Cell groups	0,512237534	0,898010579	Upregulated in Cell groups (batch by Treatment)	0,507469678	0,999951388	Upregulated in Rotifer	0,430896429	0,99994538	Upregulated in Nitrogen	0,105432169	0,999994886	Upregulated in Nitrogen
Cre12.g492504	4,284411095	1,63E-06	Upregulated in Cell groups	2,322477252	0,076838796	Upregulated in Cell groups (batch by Treatment)	1,406185327	0,999951388	Upregulated in Rotifer	0,349260671	0,99994538	Upregulated in Nitrogen	1,089573357	0,999994886	Upregulated in Nitrogen
Cre09.g396700	-3,764785431	1,73E-06	Downregulated in Cell groups	-0,60072939	0,933521927	Downregulated in Cell groups (batch by Treatment)	-1,410537121	0,999951388	Downregulated in Rotifer	-2,469044453	0,99994538	Downregulated in Nitrogen	1,074044987	0,999994886	Upregulated in Nitrogen
Cre13.g587850	1,890974246	1,78E-06	Upregulated in Cell groups	-0,483562241	0,908083828	Downregulated in Cell groups (batch by Treatment)	-0,255214694	0,999951388	Downregulated in Rotifer	-0,117897701	0,99994538	Downregulated in Nitrogen	-0,107500918	0,999994886	Downregulated in Nitrogen
Cre17.g706800	1,518249481	1,86E-06	Upregulated in Cell groups	0,057637437	0,993204892	Upregulated in Cell groups (batch by Treatment)	0,03993547	0,999951388	Upregulated in Rotifer	0,243789536	0,99994538	Upregulated in Nitrogen	-0,175633145	0,999994886	Downregulated in Nitrogen
Cre02.g114150	3,03378489	1,88E-06	Upregulated in Cell groups	-0,883256288	0,760510689	Downregulated in Cell groups (batch by Treatment)	-0,777290186	0,999951388	Downregulated in Rotifer	-1,064676789	0,99994538	Downregulated in Nitrogen	0,31839584	0,999994886	Upregulated in Nitrogen
Cre17.g707137	-2,161168868	1,98E-06	Downregulated in Cell groups	0,295486129	0,960575057	Upregulated in Cell groups (batch by Treatment)	0,562186606	0,999951388	Upregulated in Rotifer	0,089075556	0,99994538	Upregulated in Nitrogen	0,492868082	0,999994886	Upregulated in Nitrogen
Cre03.g180450	2,442184437	2,05E-06	Upregulated in Cell groups	0,575310763	0,916491694	Upregulated in Cell groups (batch by Treatment)	-0,166785858	0,999951388	Downregulated in Rotifer	0,085506532	0,99994538	Upregulated in Nitrogen	-0,221270977	0,999994886	Downregulated in Nitrogen
Cre01.g006550	4,339744501	2,36E-06	Upregulated in Cell groups	0,350614642	0,987538481	Upregulated in Cell groups (batch by Treatment)	-0,363449098	0,999951388	Downregulated in Rotifer	-0,164534854	0,99994538	Downregulated in Nitrogen	-0,165196029	0,999994886	Downregulated in Nitrogen
Cre17.g710881	-2,229445277	2,54E-06	Downregulated in Cell groups	-0,974206733	0,525186598	Downregulated in Cell groups (batch by Treatment)	-0,922556077	0,999951388	Downregulated in Rotifer	-0,304037858	0,99994538	Downregulated in Nitrogen	-0,600352668	0,999994886	Downregulated in Nitrogen
Cre02.g091150	-1,70464326	2,60E-06	Downregulated in Cell groups	0,158265955	0,982312236	Upregulated in Cell groups (batch by Treatment)	0,079319115	0,999951388	Upregulated in Rotifer	0,552406907	0,99994538	Upregulated in Nitrogen	-0,453134631	0,999994886	Downregulated in Nitrogen
Cre10.g422850	-1,77604871	2,68E-06	Downregulated in Cell groups	0,007655072	0,999805459	Upregulated in Cell groups (batch by Treatment)	0,12763391	0,999951388	Upregulated in Rotifer	0,204392178	0,99994538	Upregulated in Nitrogen	-0,056446051	0,999994886	Downregulated in Nitrogen
Cre15.g643028	4,306649627	2,68E-06	Upregulated in Cell groups	0,601809935	NA	Upregulated in Cell groups (batch by Treatment)	0,529180447	0,999951388	Upregulated in Rotifer	0,605913504	0,99994538	Upregulated in Nitrogen	-0,042395056	0,999994886	Downregulated in Nitrogen
Cre02.g109750	-2,355963018	2,71E-06	Downregulated in Cell groups	-1,074903776	0,220002859	Downregulated in Cell groups (batch by Treatment)	-0,987092062	0,999951388	Downregulated in Rotifer	0,105891406	0,99994538	Upregulated in Nitrogen	-1,075114374	0,999994886	Downregulated in Nitrogen
Cre13.g582950	2,176552226	2,78E-06	Upregulated in Cell groups	-0,434720042	0,944433453	Downregulated in Cell groups (batch by Treatment)	-0,470692881	0,999951388	Downregulated in Rotifer	-0,231901427	0,99994538	Downregulated in Nitrogen	-0,207175073	0,999994886	Downregulated in Nitrogen
Cre03.g165700	-1,614818011	2,96E-06	Downregulated in Cell groups	-0,052559699	0,99606621	Downregulated in Cell groups (batch by Treatment)	-0,273753163	0,999951388	Downregulated in Rotifer	-0,182529637	0,99994538	Downregulated in Nitrogen	-0,072325287	0,999994886	Downregulated in Nitrogen
Cre06.g284150	-3,037491357	3,13E-06	Downregulated in Cell groups	0,475508425	0,956358096	Upregulated in Cell groups (batch by Treatment)	1,591897021	0,999951388	Upregulated in Rotifer	0,897489835	0,99994538	Upregulated in Nitrogen	0,714646785	0,999994886	Upregulated in Nitrogen
Cre01.g029500	1,663363165	3,20E-06	Upregulated in Cell groups	-0,309455903	0,956358096	Downregulated in Cell groups (batch by Treatment)	-0,176239844	0,999951388	Downregulated in Rotifer	-0,099721363	0,99994538	Downregulated in Nitrogen	-0,046817714	0,999994886	Downregulated in Nitrogen
Cre02.g115508	2,355992157	3,20E-06	Upregulated in Cell groups	-0,479342981	0,918650998	Downregulated in Cell groups (batch by Treatment)	0,029718104	0,999951388	Upregulated in Rotifer	-0,388448163	0,99994538	Downregulated in Nitrogen	0,447645075	0,999994886	Upregulated in Nitrogen
Cre06.g287350	2,307683411	3,22E-06	Upregulated in Cell groups	-0,031346374	0,999215687	Downregulated in Cell groups (batch by Treatment)	0,290443248	0,999951388	Upregulated in Rotifer	0,488781506	0,99994538	Upregulated in Nitrogen	-0,167095596	0,999994886	Downregulated in Nitrogen
Cre04.g224500	1,33625414	3,39E-06	Upregulated in Cell groups	-0,034449796	0,997434366	Downregulated in Cell groups (batch by Treatment)	-0,088209202	0,999951388	Downregulated in Rotifer	-0,204996236	0,99994538	Downregulated in Nitrogen	0,145643971	0,999994886	Upregulated in Nitrogen
Cre07.g349200	-3,605764376	3,39E-06	Downregulated in Cell groups	1,588597009	0,394079819	Upregulated in Cell groups (batch by Treatment)	2,83988767	0,709167031	Upregulated in Rotifer	1,380140563	0,99994538	Upregulated in Nitrogen	1,479365551	0,999994886	Upregulated in Nitrogen
Cre14.g628150	1,993514046	3,41E-06	Upregulated in Cell groups	0,483030225	0,919809785	Upregulated in Cell groups (batch by Treatment)	0,506019751	0,999951388	Upregulated in Rotifer	0,409006543	0,99994538	Upregulated in Nitrogen	0,1268563	0,999994886	Upregulated in Nitrogen
Cre07.g354850	1,781842897	3,77E-06	Upregulated in Cell groups	0,41998368	0,918650998	Upregulated in Cell groups (batch by Treatment)	0,27136637	0,999951388	Upregulated in Rotifer	-0,035921913	0,99994538	Downregulated in Nitrogen	0,336702646	0,999994886	Upregulated in Nitrogen
Cre12.g542350	-2,764157346	4,00E-06	Downregulated in Cell groups	0,413505874	0,927256694	Upregulated in Cell groups (batch by Treatment)	0,718139773	0,999951388	Upregulated in Rotifer	-0,407944192	0,99994538	Downregulated in Nitrogen	1,144236179	0,999994886	Upregulated in Nitrogen
Cre03.g194700	-1,81176922	4,03E-06	Downregulated in Cell groups	-0,092627537	0,992984569	Downregulated in Cell groups (batch by Treatment)	-0,131841241	0,999951388	Downregulated in Rotifer	0,242910148	0,99994538	Upregulated in Nitrogen	-0,356135643	0,999994886	Downregulated in Nitrogen
Cre12.g534945	2,825212871	4,33E-06	Upregulated in Cell groups	0,952810611	0,771838983	Upregulated in Cell groups (batch by Treatment)	0,26773103	0,999951388	Upregulated in Rotifer	0,527873128	0,99994538	Upregulated in Nitrogen	-0,227750954	0,999994886	Downregulated in Nitrogen
Cre16.g671150	-2,825907663	4,42E-06	Downregulated in Cell groups	0,577204121	0,939229946	Upregulated in Cell groups (batch by Treatment)	0,812939937	0,999951388	Upregulated in Rotifer	1,131390795	0,99994538	Upregulated in Nitrogen	-0,29817695	0,999994886	Downregulated in Nitrogen
Cre01.g030700	1,754478513	4,57E-06	Upregulated in Cell groups	-0,184913147	0,979663032	Downregulated in Cell groups (batch by Treatment)	-0,100687606	0,999951388	Downregulated in Rotifer	0,008346784	0,99994538	Upregulated in Nitrogen	-0,078643821	0,999994886	Downregulated in Nitrogen
Cre03.g201850	-2,337847604	4,69E-06	Downregulated in Cell groups	0,052796465	0,997434366	Upregulated in Cell groups (batch by Treatment)	-0,171251248	0,999951388	Downregulated in Rotifer	0,395180944	0,99994538	Upregulated in Nitrogen	-0,549751348	0,999994886	Downregulated in Nitrogen
Cre06.g300450	2,752691533	4,78E-06	Upregulated in Cell groups	0,936093591	0,811406625	Upregulated in Cell groups (batch by Treatment)	0,312062479	0,999951388	Upregulated in Rotifer	0,226577729	0,99994538	Upregulated in Nitrogen	0,117825196	0,999994886	Upregulated in Nitrogen
Cre12.g491952	4,221386075	4,78E-06	Upregulated in Cell groups	1,083970456	NA	Upregulated in Cell groups (batch by Treatment)	0,885028968	0,999951388	Upregulated in Rotifer	-1,05834359	0,99994538	Downregulated in Nitrogen	1,975000222	0,999994886	Upregulated in Nitrogen
Cre01.g066187	-1,477354101	4,81E-06	Downregulated in Cell groups	-0,099226523	0,992984569	Downregulated in Cell groups (batch by Treatment)	-0,032441035	0,999951388	Downregulated in Rotifer	0,146178327	0,99994538	Upregulated in Nitrogen	-0,158264234	0,999994886	Downregulated in Nitrogen
Cre12.g485400	2,448739838	4,82E-06	Upregulated in Cell groups	-0,092309244	0,992984569	Downregulated in Cell groups (batch by Treatment)	-0,022054818	0,999951388	Downregulated in Rotifer	0,92214782	0,99994538	Upregulated in Nitrogen	-0,913666983	0,999994886	Downregulated in Nitrogen
Cre12.g546850	2,741957191	4,88E-06	Upregulated in Cell groups	0,915610958	NA	Upregulated in Cell groups (batch by Treatment)	0,877265254	0,999951388	Upregulated in Rotifer	0,726599657	0,99994538	Upregulated in Nitrogen	0,181657747	0,999994886	Upregulated in Nitrogen
Cre14.g631451	2,107098513	5,19E-06	Upregulated in Cell groups	-0,13967313	0,992488839	Downregulated in Cell groups (batch by Treatment)	-0,081001878	0,999951388	Downregulated in Rotifer	0,395265961	0,99994538	Upregulated in Nitrogen	-0,445177589	0,999994886	Downregulated in Nitrogen
Cre03.g174450	2,058153886	5,33E-06	Upregulated in Cell groups	-0,322104228	0,956358096	Downregulated in Cell groups (batch by Treatment)	-0,457265148	0,999951388	Downregulated in Rotifer	0,611603974	0,99994538	Upregulated in Nitrogen	-1,03986513	0,999994886	Downregulated in Nitrogen
Cre11.g467761	1,931546344	5,39E-06	Upregulated in Cell groups	-0,240486079	0,972200791	Downregulated in Cell groups (batch by Treatment)	-0,368416571	0,999951388	Downregulated in Rotifer	-0,792914258	0,99994538	Downregulated in Nitrogen	0,455671876	0,999994886	Upregulated in Nitrogen
Cre03.g144264	1,504524007	6,10E-06	Upregulated in Cell groups	-0,011383435	0,999805459	Downregulated in Cell groups (batch by Treatment)	0,127522481	0,999951388	Upregulated in Rotifer	-0,037561843	0,99994538	Downregulated in Nitrogen	0,193548788	0,999994886	Upregulated in Nitrogen
Cre13.g573400	-2,112999145	7,03E-06	Downregulated in Cell groups	0,782927963	0,555680758	Upregulated in Cell groups (batch by Treatment)	0,939724808	0,999951388	Upregulated in Rotifer	-0,070445484	0,99994538	Downregulated in Nitrogen	1,028716088	0,999994886	Upregulated in Nitrogen
Cre04.g223400	2,38844104	7,34E-06	Upregulated in Cell groups	-0,48383769	0,932209284	Downregulated in Cell groups (batch by Treatment)	-0,196178408	0,999951388	Downregulated in Rotifer	0,083422191	0,99994538	Upregulated in Nitrogen	-0,250909555	0,999994886	Downregulated in Nitrogen
Cre15.g634600	1,45296923	7,34E-06	Upregulated in Cell groups	0,084835963	0,992984569	Upregulated in Cell groups (batch by Treatment)	-0,009761627	0,999951388	Downregulated in Rotifer	-0,30063051	0,99994538	Downregulated in Nitrogen	0,320037153	0,999994886	Upregulated in Nitrogen
Cre13.g605386	3,937271686	7,44E-06	Upregulated in Cell groups	0,562234782	0,95246458	Upregulated in Cell groups (batch by Treatment)	-0,157913875	0,999951388	Downregulated in Rotifer	1,397710701	0,99994538	Upregulated in Nitrogen	-1,522400222	0,999994886	Downregulated in Nitrogen
Cre10.g442800	-3,428263221	7,50E-06	Downregulated in Cell groups	-1,44568332	0,335562444	Downregulated in Cell groups (batch by Treatment)	-0,903601879	0,999951388	Downregulated in Rotifer	1,225327259	0,99994538	Upregulated in Nitrogen	-2,111988458	0,999994886	Downregulated in Nitrogen
Cre07.g353555	-6,807819049	7,65E-06	Downregulated in Cell groups	0,484625408	NA	Upregulated in Cell groups (batch by Treatment)	0,488926323	NA	Upregulated in Rotifer	0,509129013	0,99994538	Upregulated in Nitrogen	-0,009698314	0,999994886	Downregulated in Nitrogen
Cre01.g024800	1,860976254	7,66E-06	Upregulated in Cell groups	-0,070534008	0,992984569	Downregulated in Cell groups (batch by Treatment)	0,025852214	0,999951388	Upregulated in Rotifer	-0,294439243	0,99994538	Downregulated in Nitrogen	0,348854488	0,999994886	Upregulated in Nitrogen
Cre16.g694850	-1,451547957	7,96E-06	Downregulated in Cell groups	0,011373556	0,999805459	Upregulated in Cell groups (batch by Treatment)	0,110140061	0,999951388	Upregulated in Rotifer	0,17605154	0,99994538	Upregulated in Nitrogen	-0,046309298	0,999994886	Downregulated in Nitrogen
Cre14.g609850	2,67354892	8,04E-06	Upregulated in Cell groups	-0,365963779	NA	Downregulated in Cell groups (batch by Treatment)	0,17815779	0,999951388	Upregulated in Rotifer	0,369532623	0,99994538	Upregulated in Nitrogen	-0,161216613	0,999994886	Downregulated in Nitrogen
Cre07.g325748	-1,858623743	8,16E-06	Downregulated in Cell groups	0,450292135	0,918650998	Upregulated in Cell groups (batch by Treatment)	0,62011641	0,999951388	Upregulated in Rotifer	0,322851241	0,99994538	Upregulated in Nitrogen	0,317115102	0,999994886	Upregulated in Nitrogen
Cre08.g375800	-2,870218577	8,38E-06	Downregulated in Cell groups	0,076743407	NA	Upregulated in Cell groups (batch by Treatment)	-0,291820438	0,999951388	Downregulated in Rotifer	-0,859261626	0,99994538	Downregulated in Nitrogen	0,584927965	0,999994886	Upregulated in Nitrogen
Cre12.g501750	-3,618504058	8,66E-06	Downregulated in Cell groups	-0,073984975	NA	Downregulated in Cell groups (batch by Treatment)	-0,800623019	0,999951388	Downregulated in Rotifer	1,202115443	0,99994538	Upregulated in Nitrogen	-1,984193097	0,999994886	Downregulated in Nitrogen
Cre09.g388060	-2,610352523	8,83E-06	Downregulated in Cell groups	0,26074302	0,97962495	Upregulated in Cell groups (batch by Treatment)	0,359629355	0,999951388	Upregulated in Rotifer	-0,32136303	0,99994538	Downregulated in Nitrogen	0,699931743	0,999994886	Upregulated in Nitrogen
Cre07.g326750	1,632451527	8,99E-06	Upregulated in Cell groups	0,275843945	0,960277511	Upregulated in Cell groups (batch by Treatment)	0,127171226	0,999951388	Upregulated in Rotifer	0,343723223	0,99994538	Upregulated in Nitrogen	-0,186606809	0,999994886	Downregulated in Nitrogen
Cre14.g619050	3,175676415	9,05E-06	Upregulated in Cell groups	-0,544684549	0,919809785	Downregulated in Cell groups (batch by Treatment)	-1,022942801	0,999951388	Downregulated in Rotifer	0,692734413	0,99994538	Upregulated in Nitrogen	-1,683189885	0,999994886	Downregulated in Nitrogen
Cre17.g739950	1,551382846	1,01E-05	Upregulated in Cell groups	0,306531808	0,956562711	Upregulated in Cell groups (batch by Treatment)	0,175165014	0,999951388	Upregulated in Rotifer	0,241106657	0,99994538	Upregulated in Nitrogen	-0,036722362	0,999994886	Downregulated in Nitrogen
Cre03.g151950	3,274710961	1,08E-05	Upregulated in Cell groups	1,235716445	0,375601179	Upregulated in Cell groups (batch by Treatment)	0,496464129	0,999951388	Upregulated in Rotifer	1,663279328	0,99994538	Upregulated in Nitrogen	-1,134197609	0,999994886	Downregulated in Nitrogen
Cre09.g386750	-1,714354472	1,08E-05	Downregulated in Cell groups	0,252061484	0,96408015	Upregulated in Cell groups (batch by Treatment)	0,418263337	0,999951388	Upregulated in Rotifer	0,047486932	0,99994538	Upregulated in Nitrogen	0,389017372	0,999994886	Upregulated in Nitrogen
Cre08.g358580	-1,468830882	1,11E-05	Downregulated in Cell groups	-0,395438971	0,907495929	Downregulated in Cell groups (batch by Treatment)	-0,271526527	0,999951388	Downregulated in Rotifer	0,039152368	0,99994538	Upregulated in Nitrogen	-0,290225277	0,999994886	Downregulated in Nitrogen
Cre06.g279600	1,476692366	1,27E-05	Upregulated in Cell groups	-0,338978177	0,936256611	Downregulated in Cell groups (batch by Treatment)	-0,353197289	0,999951388	Downregulated in Rotifer	-0,313534316	0,99994538	Downregulated in Nitrogen	-0,010436053	0,999994886	Downregulated in Nitrogen
Cre06.g265652	-2,621178265	1,30E-05	Downregulated in Cell groups	-0,522691381	NA	Downregulated in Cell groups (batch by Treatment)	-0,738467418	0,999951388	Downregulated in Rotifer	-0,626594191	0,99994538	Downregulated in Nitrogen	-0,093845012	0,999994886	Downregulated in Nitrogen
Cre11.g467579	3,195907937	1,31E-05	Upregulated in Cell groups	0,874980502	NA	Upregulated in Cell groups (batch by Treatment)	0,284483452	0,999951388	Upregulated in Rotifer	1,072818382	0,99994538	Upregulated in Nitrogen	-0,757016396	0,999994886	Downregulated in Nitrogen
Cre03.g194600	-2,381119078	1,31E-05	Downregulated in Cell groups	-0,323161828	0,96408015	Downregulated in Cell groups (batch by Treatment)	-0,513993035	0,999951388	Downregulated in Rotifer	-0,39136592	0,99994538	Downregulated in Nitrogen	-0,107051683	0,999994886	Downregulated in Nitrogen
Cre16.g649300	1,476094105	1,38E-05	Upregulated in Cell groups	-0,31468246	0,943648174	Downregulated in Cell groups (batch by Treatment)	-0,222528258	0,999951388	Downregulated in Rotifer	0,127949212	0,99994538	Upregulated in Nitrogen	-0,321959118	0,999994886	Downregulated in Nitrogen
Cre16.g670501	3,228455069	1,38E-05	Upregulated in Cell groups	0,74430711	NA	Upregulated in Cell groups (batch by Treatment)	-0,18733528	0,999951388	Downregulated in Rotifer	-0,17070483	0,99994538	Downregulated in Nitrogen	0,013913386	0,999994886	Upregulated in Nitrogen
Cre10.g433550	-1,957083689	1,44E-05	Downregulated in Cell groups	0,566339436	0,861648513	Upregulated in Cell groups (batch by Treatment)	0,657053842	0,999951388	Upregulated in Rotifer	1,021157657	0,99994538	Upregulated in Nitrogen	-0,343850351	0,999994886	Downregulated in Nitrogen
Cre09.g387912	1,695706563	1,46E-05	Upregulated in Cell groups	0,339930692	0,943672941	Upregulated in Cell groups (batch by Treatment)	0,044367063	0,999951388	Upregulated in Rotifer	-0,240592566	0,99994538	Downregulated in Nitrogen	0,315059865	0,999994886	Upregulated in Nitrogen
Cre16.g650000	1,540576602	1,53E-05	Upregulated in Cell groups	0,139236794	0,990267619	Upregulated in Cell groups (batch by Treatment)	0,200589532	0,999951388	Upregulated in Rotifer	0,282157518	0,99994538	Upregulated in Nitrogen	-0,053633208	0,999994886	Downregulated in Nitrogen
Cre03.g183300	1,659453961	1,63E-05	Upregulated in Cell groups	-0,333548091	0,95246458	Downregulated in Cell groups (batch by Treatment)	-0,090759098	0,999951388	Downregulated in Rotifer	0,175657431	0,99994538	Upregulated in Nitrogen	-0,238152054	0,999994886	Downregulated in Nitrogen
Cre16.g673300	-6,813281376	1,63E-05	Downregulated in Cell groups	-1,448298899	NA	Downregulated in Cell groups (batch by Treatment)	-1,820546879	0,999951388	Downregulated in Rotifer	-4,110987465	0,99994538	Downregulated in Nitrogen	2,306122547	0,999994886	Upregulated in Nitrogen
Cre07.g329050	-2,830180692	1,64E-05	Downregulated in Cell groups	-0,77454163	0,865001958	Downregulated in Cell groups (batch by Treatment)	-0,494565435	0,999951388	Downregulated in Rotifer	0,306521431	0,99994538	Upregulated in Nitrogen	-0,785536037	0,999994886	Downregulated in Nitrogen
Cre07.g327650	1,748790158	1,68E-05	Upregulated in Cell groups	0,163432753	0,989326892	Upregulated in Cell groups (batch by Treatment)	0,038479267	0,999951388	Upregulated in Rotifer	-0,222007597	0,99994538	Downregulated in Nitrogen	0,290599546	0,999994886	Upregulated in Nitrogen
Cre12.g506400	-2,460501559	1,68E-05	Downregulated in Cell groups	0,358754033	NA	Upregulated in Cell groups (batch by Treatment)	0,062356254	0,999951388	Upregulated in Rotifer	-0,259692027	0,99994538	Downregulated in Nitrogen	0,339434006	0,999994886	Upregulated in Nitrogen
Cre09.g402293	4,241440862	1,72E-05	Upregulated in Cell groups	0,949039221	0,918650998	Upregulated in Cell groups (batch by Treatment)	-0,173475336	0,999951388	Downregulated in Rotifer	1,499021194	0,99994538	Upregulated in Nitrogen	-1,641896325	0,999994886	Downregulated in Nitrogen
Cre17.g734677	3,447408214	1,77E-05	Upregulated in Cell groups	-1,19185252	0,764813553	Downregulated in Cell groups (batch by Treatment)	0,01135421	0,999951388	Upregulated in Rotifer	1,223801903	0,99994538	Upregulated in Nitrogen	-1,180846915	0,999994886	Downregulated in Nitrogen
Cre15.g643503	1,641529891	1,82E-05	Upregulated in Cell groups	0,042838235	0,997415758	Upregulated in Cell groups (batch by Treatment)	-0,298789645	0,999951388	Downregulated in Rotifer	-0,139440745	0,99994538	Downregulated in Nitrogen	-0,129806492	0,999994886	Downregulated in Nitrogen
Cre17.g745497	1,953688974	1,92E-05	Upregulated in Cell groups	-0,82595565	0,678253969	Downregulated in Cell groups (batch by Treatment)	-0,646850802	0,999951388	Downregulated in Rotifer	-0,226513207	0,99994538	Downregulated in Nitrogen	-0,390974413	0,999994886	Downregulated in Nitrogen
Cre13.g574500	-2,872546532	1,97E-05	Downregulated in Cell groups	-1,166618492	0,708388146	Downregulated in Cell groups (batch by Treatment)	-0,90651564	0,999951388	Downregulated in Rotifer	-1,152184061	0,99994538	Downregulated in Nitrogen	0,261153867	0,999994886	Upregulated in Nitrogen
Cre03.g207800	3,297453905	2,00E-05	Upregulated in Cell groups	-1,477450694	0,654619537	Downregulated in Cell groups (batch by Treatment)	-1,542449245	0,999951388	Downregulated in Rotifer	-1,016594481	0,99994538	Downregulated in Nitrogen	-0,492201312	0,999994886	Downregulated in Nitrogen
Cre01.g007901	1,576382914	2,01E-05	Upregulated in Cell groups	-0,127856916	0,987617489	Downregulated in Cell groups (batch by Treatment)	-0,303425392	0,999951388	Downregulated in Rotifer	0,3541893	0,99994538	Upregulated in Nitrogen	-0,628501398	0,999994886	Downregulated in Nitrogen
Cre06.g285550	2,978029103	2,01E-05	Upregulated in Cell groups	-0,152615397	NA	Downregulated in Cell groups (batch by Treatment)	-0,20123644	0,999951388	Downregulated in Rotifer	0,197968372	0,99994538	Upregulated in Nitrogen	-0,365664824	0,999994886	Downregulated in Nitrogen
Cre13.g582850	1,411996815	2,01E-05	Upregulated in Cell groups	-0,226331687	0,967500631	Downregulated in Cell groups (batch by Treatment)	-0,160657093	0,999951388	Downregulated in Rotifer	-0,228013502	0,99994538	Downregulated in Nitrogen	0,096136141	0,999994886	Upregulated in Nitrogen
Cre16.g667729	1,742251301	2,04E-05	Upregulated in Cell groups	0,487004885	0,916491694	Upregulated in Cell groups (batch by Treatment)	0,387473934	0,999951388	Upregulated in Rotifer	0,43373745	0,99994538	Upregulated in Nitrogen	-0,017612824	0,999994886	Downregulated in Nitrogen
Cre01.g034300	2,356495147	2,08E-05	Upregulated in Cell groups	-0,747844545	0,848861861	Downregulated in Cell groups (batch by Treatment)	-0,885506983	0,999951388	Downregulated in Rotifer	-0,020101148	0,99994538	Downregulated in Nitrogen	-0,833795237	0,999994886	Downregulated in Nitrogen
Cre03.g200750	1,595402913	2,19E-05	Upregulated in Cell groups	0,438102569	0,918650998	Upregulated in Cell groups (batch by Treatment)	0,410808124	0,999951388	Upregulated in Rotifer	0,35489611	0,99994538	Upregulated in Nitrogen	0,084178449	0,999994886	Upregulated in Nitrogen
Cre07.g342550	3,486381847	2,30E-05	Upregulated in Cell groups	-0,325298399	NA	Downregulated in Cell groups (batch by Treatment)	0,476433402	0,999951388	Upregulated in Rotifer	0,645404134	0,99994538	Upregulated in Nitrogen	-0,137113159	0,999994886	Downregulated in Nitrogen
Cre17.g739900	2,363765075	2,30E-05	Upregulated in Cell groups	1,023491645	0,680373462	Upregulated in Cell groups (batch by Treatment)	0,597130736	0,999951388	Upregulated in Rotifer	0,14890742	0,99994538	Upregulated in Nitrogen	0,479511796	0,999994886	Upregulated in Nitrogen
Cre11.g474900	-3,982720458	2,31E-05	Downregulated in Cell groups	-1,231983152	NA	Downregulated in Cell groups (batch by Treatment)	-1,523584666	0,999951388	Downregulated in Rotifer	-2,068041185	0,99994538	Downregulated in Nitrogen	0,559189507	0,999994886	Upregulated in Nitrogen
Cre09.g403350	2,573070117	2,46E-05	Upregulated in Cell groups	-0,11606092	NA	Downregulated in Cell groups (batch by Treatment)	-0,130066667	0,999951388	Downregulated in Rotifer	0,377681268	0,99994538	Upregulated in Nitrogen	-0,478583513	0,999994886	Downregulated in Nitrogen
Cre14.g622901	2,052549268	2,46E-05	Upregulated in Cell groups	-0,103011144	0,992984569	Downregulated in Cell groups (batch by Treatment)	-0,100272235	0,999951388	Downregulated in Rotifer	-0,543259044	0,99994538	Downregulated in Nitrogen	0,472622965	0,999994886	Upregulated in Nitrogen
Cre21.g753247	1,965935155	2,51E-05	Upregulated in Cell groups	0,763438366	0,686547758	Upregulated in Cell groups (batch by Treatment)	0,367447409	0,999951388	Upregulated in Rotifer	0,581566653	0,99994538	Upregulated in Nitrogen	-0,183645456	0,999994886	Downregulated in Nitrogen
Cre04.g223375	-2,771515883	2,66E-05	Downregulated in Cell groups	0,27770789	0,981640782	Upregulated in Cell groups (batch by Treatment)	0,131702454	0,999951388	Upregulated in Rotifer	1,243466433	0,99994538	Upregulated in Nitrogen	-1,091760532	0,999994886	Downregulated in Nitrogen
Cre06.g303600	1,838684093	2,75E-05	Upregulated in Cell groups	0,193236668	0,985382515	Upregulated in Cell groups (batch by Treatment)	-0,059477414	0,999951388	Downregulated in Rotifer	0,057654861	0,99994538	Upregulated in Nitrogen	-0,086581871	0,999994886	Downregulated in Nitrogen
Cre06.g279450	3,307261153	2,87E-05	Upregulated in Cell groups	-1,617237982	NA	Downregulated in Cell groups (batch by Treatment)	-1,127065828	0,999951388	Downregulated in Rotifer	0,430820059	0,99994538	Upregulated in Nitrogen	-1,525669078	0,999994886	Downregulated in Nitrogen
Cre01.g038800	-2,291787063	2,87E-05	Downregulated in Cell groups	0,512910674	0,94298458	Upregulated in Cell groups (batch by Treatment)	0,03601356	0,999951388	Upregulated in Rotifer	0,018961898	0,99994538	Upregulated in Nitrogen	0,035697104	0,999994886	Upregulated in Nitrogen
Cre04.g214500	-1,825758723	2,92E-05	Downregulated in Cell groups	-0,529590583	0,879867422	Downregulated in Cell groups (batch by Treatment)	-0,384807264	0,999951388	Downregulated in Rotifer	0,220331507	0,99994538	Upregulated in Nitrogen	-0,584528138	0,999994886	Downregulated in Nitrogen
Cre03.g181000	-1,894503593	2,94E-05	Downregulated in Cell groups	0,206196903	0,986067595	Upregulated in Cell groups (batch by Treatment)	0,246046701	0,999951388	Upregulated in Rotifer	0,038940158	0,99994538	Upregulated in Nitrogen	0,226063664	0,999994886	Upregulated in Nitrogen
Cre09.g395900	1,57125851	2,99E-05	Upregulated in Cell groups	0,203252584	0,97511752	Upregulated in Cell groups (batch by Treatment)	-0,007611399	0,999951388	Downregulated in Rotifer	-0,076914284	0,99994538	Downregulated in Nitrogen	0,097934296	0,999994886	Upregulated in Nitrogen
Cre17.g746297	2,215829638	3,04E-05	Upregulated in Cell groups	-0,27566605	0,97962495	Downregulated in Cell groups (batch by Treatment)	-0,153109928	0,999951388	Downregulated in Rotifer	-0,683867576	0,99994538	Downregulated in Nitrogen	0,562059252	0,999994886	Upregulated in Nitrogen
Cre06.g288000	2,312912963	3,09E-05	Upregulated in Cell groups	-0,98874095	0,72097601	Downregulated in Cell groups (batch by Treatment)	-0,594212087	0,999951388	Downregulated in Rotifer	-0,333828398	0,99994538	Downregulated in Nitrogen	-0,229852458	0,999994886	Downregulated in Nitrogen
Cre16.g653150	-1,730274802	3,09E-05	Downregulated in Cell groups	0,295731211	0,963090379	Upregulated in Cell groups (batch by Treatment)	0,481373412	0,999951388	Upregulated in Rotifer	0,548265637	0,99994538	Upregulated in Nitrogen	-0,046054281	0,999994886	Downregulated in Nitrogen
Cre19.g750647	1,375984224	3,25E-05	Upregulated in Cell groups	-0,273344548	0,959245746	Downregulated in Cell groups (batch by Treatment)	-0,249498169	0,999951388	Downregulated in Rotifer	-0,303043444	0,99994538	Downregulated in Nitrogen	0,081986695	0,999994886	Upregulated in Nitrogen
Cre17.g713750	2,379208081	3,43E-05	Upregulated in Cell groups	-0,127967465	NA	Downregulated in Cell groups (batch by Treatment)	0,180600268	0,999951388	Upregulated in Rotifer	0,530350267	0,99994538	Upregulated in Nitrogen	-0,31984801	0,999994886	Downregulated in Nitrogen
Cre12.g485350	-1,98214796	3,45E-05	Downregulated in Cell groups	0,495148194	0,918650998	Upregulated in Cell groups (batch by Treatment)	0,832190402	0,999951388	Upregulated in Rotifer	0,794138503	0,99994538	Upregulated in Nitrogen	0,057704515	0,999994886	Upregulated in Nitrogen
Cre07.g321550	1,258458425	3,46E-05	Upregulated in Cell groups	0,221237716	0,96408015	Upregulated in Cell groups (batch by Treatment)	0,126610001	0,999951388	Upregulated in Rotifer	0,093597769	0,99994538	Upregulated in Nitrogen	0,061267583	0,999994886	Upregulated in Nitrogen
Cre01.g039450	-3,51889513	3,48E-05	Downregulated in Cell groups	0,326456027	NA	Upregulated in Cell groups (batch by Treatment)	-0,248080582	0,999951388	Downregulated in Rotifer	0,244977911	0,99994538	Upregulated in Nitrogen	-0,474644081	0,999994886	Downregulated in Nitrogen
Cre04.g212100	1,596354256	3,48E-05	Upregulated in Cell groups	-0,089326751	0,992984569	Downregulated in Cell groups (batch by Treatment)	-0,257130823	0,999951388	Downregulated in Rotifer	-0,030118255	0,99994538	Downregulated in Nitrogen	-0,197213169	0,999994886	Downregulated in Nitrogen
Cre01.g009350	-2,978461859	3,52E-05	Downregulated in Cell groups	-1,247737405	0,550144205	Downregulated in Cell groups (batch by Treatment)	-0,78341523	0,999951388	Downregulated in Rotifer	-0,043783597	0,99994538	Downregulated in Nitrogen	-0,724067774	0,999994886	Downregulated in Nitrogen
Cre06.g278094	1,50099291	3,66E-05	Upregulated in Cell groups	-0,078825799	0,992984569	Downregulated in Cell groups (batch by Treatment)	-0,16143517	0,999951388	Downregulated in Rotifer	-0,126787157	0,99994538	Downregulated in Nitrogen	-0,006743295	0,999994886	Downregulated in Nitrogen
Cre07.g338750	3,284226662	3,76E-05	Upregulated in Cell groups	0,30512092	NA	Upregulated in Cell groups (batch by Treatment)	-0,334122042	0,999951388	Downregulated in Rotifer	0,407491214	0,99994538	Upregulated in Nitrogen	-0,708515302	0,999994886	Downregulated in Nitrogen
Cre02.g110200	-1,829845916	3,76E-05	Downregulated in Cell groups	0,522460302	0,917603205	Upregulated in Cell groups (batch by Treatment)	0,536527137	0,999951388	Upregulated in Rotifer	0,244429469	0,99994538	Upregulated in Nitrogen	0,31179575	0,999994886	Upregulated in Nitrogen
Cre15.g640850	1,176561067	3,93E-05	Upregulated in Cell groups	0,056896035	0,992984569	Upregulated in Cell groups (batch by Treatment)	-0,021111418	0,999951388	Downregulated in Rotifer	0,100084003	0,99994538	Upregulated in Nitrogen	-0,092927343	0,999994886	Downregulated in Nitrogen
Cre06.g303483	2,265713071	3,96E-05	Upregulated in Cell groups	-0,242442183	0,97962495	Downregulated in Cell groups (batch by Treatment)	-0,377485442	0,999951388	Downregulated in Rotifer	-0,185343052	0,99994538	Downregulated in Nitrogen	-0,159529767	0,999994886	Downregulated in Nitrogen
Cre09.g387430	-1,200850948	3,98E-05	Downregulated in Cell groups	-0,075051937	0,992984569	Downregulated in Cell groups (batch by Treatment)	-0,044422846	0,999951388	Downregulated in Rotifer	0,081222719	0,99994538	Upregulated in Nitrogen	-0,104739134	0,999994886	Downregulated in Nitrogen
Cre01.g013100	3,917963188	4,02E-05	Upregulated in Cell groups	-2,034514911	NA	Downregulated in Cell groups (batch by Treatment)	-1,412065279	0,999951388	Downregulated in Rotifer	-0,50112863	0,99994538	Downregulated in Nitrogen	-0,879302806	0,999994886	Downregulated in Nitrogen
Cre13.g592000	1,386421716	4,02E-05	Upregulated in Cell groups	-0,404989197	0,907715615	Downregulated in Cell groups (batch by Treatment)	-0,316721096	0,999951388	Downregulated in Rotifer	-0,045752861	0,99994538	Downregulated in Nitrogen	-0,242768778	0,999994886	Downregulated in Nitrogen
Cre12.g530050	2,11636779	4,02E-05	Upregulated in Cell groups	-0,684909966	0,833832787	Downregulated in Cell groups (batch by Treatment)	-0,241081413	0,999951388	Downregulated in Rotifer	-0,402951053	0,99994538	Downregulated in Nitrogen	0,190905102	0,999994886	Upregulated in Nitrogen
Cre14.g627800	1,788074156	4,11E-05	Upregulated in Cell groups	-0,085146696	0,992984569	Downregulated in Cell groups (batch by Treatment)	0,083143921	0,999951388	Upregulated in Rotifer	0,076123584	0,99994538	Upregulated in Nitrogen	0,034997478	0,999994886	Upregulated in Nitrogen
Cre09.g393000	1,918782828	4,13E-05	Upregulated in Cell groups	0,466135543	0,916491694	Upregulated in Cell groups (batch by Treatment)	0,061092729	0,999951388	Upregulated in Rotifer	0,47340861	0,99994538	Upregulated in Nitrogen	-0,381532272	0,999994886	Downregulated in Nitrogen
Cre06.g278164	1,608196066	4,29E-05	Upregulated in Cell groups	-0,241282545	0,970937954	Downregulated in Cell groups (batch by Treatment)	-0,316311514	0,999951388	Downregulated in Rotifer	-0,587792577	0,99994538	Downregulated in Nitrogen	0,301482851	0,999994886	Upregulated in Nitrogen
Cre05.g241638	1,782103723	4,35E-05	Upregulated in Cell groups	-0,46057306	0,874166175	Downregulated in Cell groups (batch by Treatment)	-0,355887112	0,999951388	Downregulated in Rotifer	0,444476274	0,99994538	Upregulated in Nitrogen	-0,771016882	0,999994886	Downregulated in Nitrogen
Cre05.g235700	-1,845957604	4,35E-05	Downregulated in Cell groups	0,747615323	0,678253969	Upregulated in Cell groups (batch by Treatment)	0,930347445	0,999951388	Upregulated in Rotifer	0,208022936	0,99994538	Upregulated in Nitrogen	0,741799303	0,999994886	Upregulated in Nitrogen
Cre02.g074900	-1,436472081	4,41E-05	Downregulated in Cell groups	-0,040120098	0,997415758	Downregulated in Cell groups (batch by Treatment)	0,130479876	0,999951388	Upregulated in Rotifer	0,341212542	0,99994538	Upregulated in Nitrogen	-0,189792454	0,999994886	Downregulated in Nitrogen
Cre17.g722200	-2,038209167	4,42E-05	Downregulated in Cell groups	-0,134028309	0,992984569	Downregulated in Cell groups (batch by Treatment)	0,05062682	0,999951388	Upregulated in Rotifer	0,51079684	0,99994538	Upregulated in Nitrogen	-0,441735948	0,999994886	Downregulated in Nitrogen
Cre16.g680588	1,735909565	4,46E-05	Upregulated in Cell groups	0,72124645	0,691988527	Upregulated in Cell groups (batch by Treatment)	0,459898002	0,999951388	Upregulated in Rotifer	0,32014081	0,99994538	Upregulated in Nitrogen	0,169880092	0,999994886	Upregulated in Nitrogen
Cre03.g202785	-3,724082059	4,46E-05	Downregulated in Cell groups	1,599201596	NA	Upregulated in Cell groups (batch by Treatment)	1,868249892	0,999951388	Upregulated in Rotifer	1,607406107	0,99994538	Upregulated in Nitrogen	0,27923679	0,999994886	Upregulated in Nitrogen
Cre06.g293300	2,382834683	4,51E-05	Upregulated in Cell groups	-1,065670066	0,457804034	Downregulated in Cell groups (batch by Treatment)	-0,791190962	0,999951388	Downregulated in Rotifer	-0,677989085	0,99994538	Downregulated in Nitrogen	-0,083497284	0,999994886	Downregulated in Nitrogen
Cre09.g390134	1,414419221	4,73E-05	Upregulated in Cell groups	-0,282478196	0,959245746	Downregulated in Cell groups (batch by Treatment)	-0,133113239	0,999951388	Downregulated in Rotifer	0,065665877	0,99994538	Upregulated in Nitrogen	-0,170468169	0,999994886	Downregulated in Nitrogen
Cre03.g160350	1,260079769	4,78E-05	Upregulated in Cell groups	-0,160910383	0,97962495	Downregulated in Cell groups (batch by Treatment)	-0,186867054	0,999951388	Downregulated in Rotifer	0,044503818	0,99994538	Upregulated in Nitrogen	-0,20269598	0,999994886	Downregulated in Nitrogen
Cre17.g746197	2,623999203	4,83E-05	Upregulated in Cell groups	0,450614715	0,946861981	Upregulated in Cell groups (batch by Treatment)	-0,00950567	0,999951388	Downregulated in Rotifer	0,505042139	0,99994538	Upregulated in Nitrogen	-0,481699777	0,999994886	Downregulated in Nitrogen
Cre01.g034150	1,177374872	4,97E-05	Upregulated in Cell groups	-0,051167997	0,993204892	Downregulated in Cell groups (batch by Treatment)	-0,109626805	0,999951388	Downregulated in Rotifer	0,016545394	0,99994538	Upregulated in Nitrogen	-0,097702242	0,999994886	Downregulated in Nitrogen
Cre12.g558800	-1,942429035	5,07E-05	Downregulated in Cell groups	0,285244452	0,972155207	Upregulated in Cell groups (batch by Treatment)	0,371314473	0,999951388	Upregulated in Rotifer	0,103564217	0,99994538	Upregulated in Nitrogen	0,288245563	0,999994886	Upregulated in Nitrogen
Cre03.g154100	1,922798754	5,12E-05	Upregulated in Cell groups	0,62882416	0,848281752	Upregulated in Cell groups (batch by Treatment)	0,38819459	0,999951388	Upregulated in Rotifer	0,390122695	0,99994538	Upregulated in Nitrogen	0,026882403	0,999994886	Upregulated in Nitrogen
Cre06.g278158	1,776272018	5,61E-05	Upregulated in Cell groups	-0,445611159	0,921701946	Downregulated in Cell groups (batch by Treatment)	-0,298245526	0,999951388	Downregulated in Rotifer	0,328744061	0,99994538	Upregulated in Nitrogen	-0,599313386	0,999994886	Downregulated in Nitrogen
Cre03.g195388	-2,288001234	5,64E-05	Downregulated in Cell groups	0,810282413	0,811406625	Upregulated in Cell groups (batch by Treatment)	1,397842891	0,999951388	Upregulated in Rotifer	0,47207723	0,99994538	Upregulated in Nitrogen	0,944413088	0,999994886	Upregulated in Nitrogen
Cre13.g591700	1,553738692	5,67E-05	Upregulated in Cell groups	-0,012543538	0,999805459	Downregulated in Cell groups (batch by Treatment)	-0,041239487	0,999951388	Downregulated in Rotifer	0,206367901	0,99994538	Upregulated in Nitrogen	-0,218138827	0,999994886	Downregulated in Nitrogen
Cre14.g629920	-2,169486665	5,69E-05	Downregulated in Cell groups	-1,311450432	0,048772837	Downregulated in Cell groups (batch by Treatment)	-1,2641937	0,999951388	Downregulated in Rotifer	-0,459320579	0,99994538	Downregulated in Nitrogen	-0,786990532	0,999994886	Downregulated in Nitrogen
Cre15.g635100	-2,369984727	5,80E-05	Downregulated in Cell groups	-0,775716872	0,839480188	Downregulated in Cell groups (batch by Treatment)	-0,926515415	0,999951388	Downregulated in Rotifer	-1,03196222	0,99994538	Downregulated in Nitrogen	0,123305971	0,999994886	Upregulated in Nitrogen
Cre17.g710700	1,605515358	5,90E-05	Upregulated in Cell groups	0,209336818	0,979490068	Upregulated in Cell groups (batch by Treatment)	-0,105396447	0,999951388	Downregulated in Rotifer	-0,188769896	0,99994538	Downregulated in Nitrogen	0,113137195	0,999994886	Upregulated in Nitrogen
Cre10.g428650	1,529585204	5,94E-05	Upregulated in Cell groups	0,340387865	0,940397848	Upregulated in Cell groups (batch by Treatment)	0,206935399	0,999951388	Upregulated in Rotifer	0,505902241	0,99994538	Upregulated in Nitrogen	-0,270916864	0,999994886	Downregulated in Nitrogen
Cre10.g427350	1,393028415	5,96E-05	Upregulated in Cell groups	-0,161052275	0,980817968	Downregulated in Cell groups (batch by Treatment)	-0,036228584	0,999951388	Downregulated in Rotifer	0,264339587	0,99994538	Upregulated in Nitrogen	-0,272923215	0,999994886	Downregulated in Nitrogen
Cre03.g184900	2,080627775	5,96E-05	Upregulated in Cell groups	0,832692381	0,744727981	Upregulated in Cell groups (batch by Treatment)	0,847830953	0,999951388	Upregulated in Rotifer	-0,00268696	0,99994538	Downregulated in Nitrogen	0,881575062	0,999994886	Upregulated in Nitrogen
Cre04.g224826	-3,245861593	6,41E-05	Downregulated in Cell groups	-1,025942298	0,869040522	Downregulated in Cell groups (batch by Treatment)	-0,916727313	0,999951388	Downregulated in Rotifer	1,154984738	0,99994538	Upregulated in Nitrogen	-2,051872029	0,999994886	Downregulated in Nitrogen
Cre01.g034200	1,620588545	6,41E-05	Upregulated in Cell groups	-0,227131605	0,96408015	Downregulated in Cell groups (batch by Treatment)	-0,175205005	0,999951388	Downregulated in Rotifer	-0,503242801	0,99994538	Downregulated in Nitrogen	0,356372937	0,999994886	Upregulated in Nitrogen
Cre20.g751647	-4,334892858	6,62E-05	Downregulated in Cell groups	0,036141012	NA	Upregulated in Cell groups (batch by Treatment)	-1,732040242	0,999951388	Downregulated in Rotifer	-1,057732669	0,99994538	Downregulated in Nitrogen	-0,657267174	0,999994886	Downregulated in Nitrogen
Cre12.g528600	1,826478783	6,63E-05	Upregulated in Cell groups	0,331181901	0,960575057	Upregulated in Cell groups (batch by Treatment)	0,261159486	0,999951388	Upregulated in Rotifer	0,675687193	0,99994538	Upregulated in Nitrogen	-0,386616931	0,999994886	Downregulated in Nitrogen
Cre16.g673100	-3,228558013	6,63E-05	Downregulated in Cell groups	-2,040626966	0,068500673	Downregulated in Cell groups (batch by Treatment)	-2,173294754	0,999951388	Downregulated in Rotifer	-1,832400883	0,99994538	Downregulated in Nitrogen	-0,325005106	0,999994886	Downregulated in Nitrogen
Cre03.g172900	1,136295021	6,70E-05	Upregulated in Cell groups	-0,056989406	0,992984569	Downregulated in Cell groups (batch by Treatment)	-0,027213691	0,999951388	Downregulated in Rotifer	0,009232287	0,99994538	Upregulated in Nitrogen	-0,008332628	0,999994886	Downregulated in Nitrogen
Cre03.g152350	-1,702875946	6,76E-05	Downregulated in Cell groups	0,001577807	0,999805459	Upregulated in Cell groups (batch by Treatment)	-0,261320985	0,999951388	Downregulated in Rotifer	-0,376584982	0,99994538	Downregulated in Nitrogen	0,133628096	0,999994886	Upregulated in Nitrogen
Cre12.g495600	1,176428942	7,09E-05	Upregulated in Cell groups	-0,057269886	0,992984569	Downregulated in Cell groups (batch by Treatment)	-0,062158247	0,999951388	Downregulated in Rotifer	-0,116488115	0,99994538	Downregulated in Nitrogen	0,081980088	0,999994886	Upregulated in Nitrogen
Cre03.g168250	2,435176065	7,28E-05	Upregulated in Cell groups	0,95482464	0,776889495	Upregulated in Cell groups (batch by Treatment)	0,371625328	0,999951388	Upregulated in Rotifer	0,64242946	0,99994538	Upregulated in Nitrogen	-0,239466315	0,999994886	Downregulated in Nitrogen
Cre03.g190250	4,452900842	7,28E-05	Upregulated in Cell groups	-0,221951415	NA	Downregulated in Cell groups (batch by Treatment)	1,362849369	0,999951388	Upregulated in Rotifer	-0,342430923	0,99994538	Downregulated in Nitrogen	1,737746298	0,999994886	Upregulated in Nitrogen
Cre12.g498850	1,531720433	7,29E-05	Upregulated in Cell groups	-0,647999031	0,686177984	Downregulated in Cell groups (batch by Treatment)	-0,627151706	0,999951388	Downregulated in Rotifer	-0,199756269	0,99994538	Downregulated in Nitrogen	-0,398159383	0,999994886	Downregulated in Nitrogen
Cre01.g028777	-4,912572986	7,41E-05	Downregulated in Cell groups	0,031359499	NA	Upregulated in Cell groups (batch by Treatment)	-0,500990954	NA	Downregulated in Rotifer	-0,282542115	0,99994538	Downregulated in Nitrogen	-0,203479287	0,999994886	Downregulated in Nitrogen
Cre05.g232150	-2,694972023	7,69E-05	Downregulated in Cell groups	1,09717068	0,70638469	Upregulated in Cell groups (batch by Treatment)	2,093969798	0,999951388	Upregulated in Rotifer	1,755905559	0,99994538	Upregulated in Nitrogen	0,359872529	0,999994886	Upregulated in Nitrogen
Cre16.g673852	-4,465677133	7,70E-05	Downregulated in Cell groups	-1,61887008	NA	Downregulated in Cell groups (batch by Treatment)	0,016105397	NA	Upregulated in Rotifer	0,087164272	0,99994538	Upregulated in Nitrogen	-0,054504549	0,999994886	Downregulated in Nitrogen
Cre07.g340600	-1,35680567	7,90E-05	Downregulated in Cell groups	0,29861822	0,956562711	Upregulated in Cell groups (batch by Treatment)	0,347680292	0,999951388	Upregulated in Rotifer	0,184860346	0,99994538	Upregulated in Nitrogen	0,182802262	0,999994886	Upregulated in Nitrogen
Cre04.g213873	1,434564835	8,01E-05	Upregulated in Cell groups	0,366155062	0,918650998	Upregulated in Cell groups (batch by Treatment)	0,227817772	0,999951388	Upregulated in Rotifer	-0,106731724	0,99994538	Downregulated in Nitrogen	0,363310212	0,999994886	Upregulated in Nitrogen
Cre13.g603750	-1,39271973	8,33E-05	Downregulated in Cell groups	-0,019183532	0,999215687	Downregulated in Cell groups (batch by Treatment)	-0,115418183	0,999951388	Downregulated in Rotifer	-0,186683222	0,99994538	Downregulated in Nitrogen	0,091708495	0,999994886	Upregulated in Nitrogen
Cre05.g247500	1,325198294	9,31E-05	Upregulated in Cell groups	0,162146461	0,97962495	Upregulated in Cell groups (batch by Treatment)	0,013296276	0,999951388	Upregulated in Rotifer	0,123028482	0,99994538	Upregulated in Nitrogen	-0,081720604	0,999994886	Downregulated in Nitrogen
Cre02.g085257	2,072556991	9,41E-05	Upregulated in Cell groups	0,720238835	0,811406625	Upregulated in Cell groups (batch by Treatment)	0,121946515	0,999951388	Upregulated in Rotifer	-0,117345423	0,99994538	Downregulated in Nitrogen	0,269790265	0,999994886	Upregulated in Nitrogen
Cre08.g384750	-1,569002525	9,47E-05	Downregulated in Cell groups	0,673902543	0,688401374	Upregulated in Cell groups (batch by Treatment)	0,80371623	0,999951388	Upregulated in Rotifer	0,470372814	0,99994538	Upregulated in Nitrogen	0,353287821	0,999994886	Upregulated in Nitrogen
Cre02.g099300	1,643424738	9,62E-05	Upregulated in Cell groups	-0,163393945	0,987538481	Downregulated in Cell groups (batch by Treatment)	-0,33845598	0,999951388	Downregulated in Rotifer	-0,015965826	0,99994538	Downregulated in Nitrogen	-0,291907335	0,999994886	Downregulated in Nitrogen
Cre12.g534300	1,775035335	9,70E-05	Upregulated in Cell groups	0,105910108	0,992984569	Upregulated in Cell groups (batch by Treatment)	-0,302162035	0,999951388	Downregulated in Rotifer	-0,160993334	0,99994538	Downregulated in Nitrogen	-0,110348503	0,999994886	Downregulated in Nitrogen
Cre12.g537000	-1,791879084	9,75E-05	Downregulated in Cell groups	0,621070515	0,811406625	Upregulated in Cell groups (batch by Treatment)	0,531876124	0,999951388	Upregulated in Rotifer	0,931490103	0,99994538	Upregulated in Nitrogen	-0,379730041	0,999994886	Downregulated in Nitrogen
Cre07.g357400	2,649065078	9,75E-05	Upregulated in Cell groups	1,016298	0,790609025	Upregulated in Cell groups (batch by Treatment)	0,695237867	0,999951388	Upregulated in Rotifer	0,326462197	0,99994538	Upregulated in Nitrogen	0,402050501	0,999994886	Upregulated in Nitrogen
Cre09.g396350	2,220226842	9,99E-05	Upregulated in Cell groups	0,669520268	0,811406625	Upregulated in Cell groups (batch by Treatment)	0,751293878	0,999951388	Upregulated in Rotifer	-0,247243711	0,99994538	Downregulated in Nitrogen	1,027800555	0,999994886	Upregulated in Nitrogen
Cre13.g574400	2,386278857	0,000104039	Upregulated in Cell groups	1,049553969	0,373571907	Upregulated in Cell groups (batch by Treatment)	1,064040786	0,999951388	Upregulated in Rotifer	-0,12418266	0,99994538	Downregulated in Nitrogen	1,218255514	0,999994886	Upregulated in Nitrogen
Cre04.g217934	-1,642206477	0,000106963	Downregulated in Cell groups	-0,439925816	0,918650998	Downregulated in Cell groups (batch by Treatment)	-0,510737699	0,999951388	Downregulated in Rotifer	-0,56071867	0,99994538	Downregulated in Nitrogen	0,069533793	0,999994886	Upregulated in Nitrogen
Cre11.g467672	6,426719339	0,000108142	Upregulated in Cell groups	-1,53576629	NA	Downregulated in Cell groups (batch by Treatment)	-1,516785623	NA	Downregulated in Rotifer	-0,880892089	0,99994538	Downregulated in Nitrogen	-0,602491275	0,999994886	Downregulated in Nitrogen
Cre08.g368950	-1,167723785	0,000108142	Downregulated in Cell groups	-0,192399718	0,972195841	Downregulated in Cell groups (batch by Treatment)	-0,121628164	0,999951388	Downregulated in Rotifer	0,053915549	0,99994538	Upregulated in Nitrogen	-0,15484248	0,999994886	Downregulated in Nitrogen
Cre01.g031200	1,137529618	0,00011178	Upregulated in Cell groups	0,120287136	0,989326892	Upregulated in Cell groups (batch by Treatment)	0,103159109	0,999951388	Upregulated in Rotifer	0,155866053	0,99994538	Upregulated in Nitrogen	-0,024647886	0,999994886	Downregulated in Nitrogen
Cre04.g220424	-1,861131341	0,000113309	Downregulated in Cell groups	0,36504367	0,944760835	Upregulated in Cell groups (batch by Treatment)	0,708198453	0,999951388	Upregulated in Rotifer	1,051793876	0,99994538	Upregulated in Nitrogen	-0,323075181	0,999994886	Downregulated in Nitrogen
Cre08.g363600	1,548936455	0,000118113	Upregulated in Cell groups	0,070430023	0,992984569	Upregulated in Cell groups (batch by Treatment)	-0,10772415	0,999951388	Downregulated in Rotifer	0,173480377	0,99994538	Upregulated in Nitrogen	-0,253293116	0,999994886	Downregulated in Nitrogen
Cre16.g655900	1,395270157	0,000119346	Upregulated in Cell groups	0,107173238	0,992984569	Upregulated in Cell groups (batch by Treatment)	0,087063224	0,999951388	Upregulated in Rotifer	0,210349189	0,99994538	Upregulated in Nitrogen	-0,095888231	0,999994886	Downregulated in Nitrogen
Cre11.g467636	1,476177399	0,000120692	Upregulated in Cell groups	0,265360704	0,96408015	Upregulated in Cell groups (batch by Treatment)	0,288750776	0,999951388	Upregulated in Rotifer	-0,088513406	0,99994538	Downregulated in Nitrogen	0,405654628	0,999994886	Upregulated in Nitrogen
Cre09.g417400	-1,223787157	0,000121524	Downregulated in Cell groups	-0,240797603	0,960575057	Downregulated in Cell groups (batch by Treatment)	-0,270231881	0,999951388	Downregulated in Rotifer	-0,153617445	0,99994538	Downregulated in Nitrogen	-0,096009471	0,999994886	Downregulated in Nitrogen
Cre01.g008250	-2,781575268	0,000122582	Downregulated in Cell groups	-0,936987068	0,79886933	Downregulated in Cell groups (batch by Treatment)	-1,431660774	0,999951388	Downregulated in Rotifer	-1,317985148	0,99994538	Downregulated in Nitrogen	-0,095729204	0,999994886	Downregulated in Nitrogen
Cre02.g086200	-2,178019881	0,000123746	Downregulated in Cell groups	0,59289442	0,911920576	Upregulated in Cell groups (batch by Treatment)	0,756157877	0,999951388	Upregulated in Rotifer	0,882216536	0,99994538	Upregulated in Nitrogen	-0,109098222	0,999994886	Downregulated in Nitrogen
Cre06.g286950	-1,55954778	0,000123746	Downregulated in Cell groups	-0,156773681	0,98267312	Downregulated in Cell groups (batch by Treatment)	-0,003806901	0,999951388	Downregulated in Rotifer	-0,276737213	0,99994538	Downregulated in Nitrogen	0,293643624	0,999994886	Upregulated in Nitrogen
Cre11.g480700	-1,564009806	0,000125528	Downregulated in Cell groups	0,070159759	0,992984569	Upregulated in Cell groups (batch by Treatment)	0,088778075	0,999951388	Upregulated in Rotifer	-0,093278174	0,99994538	Downregulated in Nitrogen	0,202784821	0,999994886	Upregulated in Nitrogen
Cre17.g701450	2,340707101	0,000125884	Upregulated in Cell groups	-0,662819172	0,918650998	Downregulated in Cell groups (batch by Treatment)	-0,122693888	0,999951388	Downregulated in Rotifer	0,293803157	0,99994538	Upregulated in Nitrogen	-0,385399713	0,999994886	Downregulated in Nitrogen
Cre03.g144344	-1,4625274	0,000126565	Downregulated in Cell groups	0,257790879	0,963090379	Upregulated in Cell groups (batch by Treatment)	0,475217803	0,999951388	Upregulated in Rotifer	0,513100599	0,99994538	Upregulated in Nitrogen	-0,016630153	0,999994886	Downregulated in Nitrogen
Cre06.g274050	-2,217129663	0,000127143	Downregulated in Cell groups	1,014059587	0,67679478	Upregulated in Cell groups (batch by Treatment)	0,772521103	0,999951388	Upregulated in Rotifer	0,366065202	0,99994538	Upregulated in Nitrogen	0,42553088	0,999994886	Upregulated in Nitrogen
Cre02.g084600	1,467263693	0,000129415	Upregulated in Cell groups	-0,34461266	0,940397848	Downregulated in Cell groups (batch by Treatment)	-0,333254205	0,999951388	Downregulated in Rotifer	0,180644682	0,99994538	Upregulated in Nitrogen	-0,485042236	0,999994886	Downregulated in Nitrogen
Cre11.g476650	-1,569410382	0,000130153	Downregulated in Cell groups	-0,011684915	0,999805459	Downregulated in Cell groups (batch by Treatment)	-0,113155659	0,999951388	Downregulated in Rotifer	-0,1807315	0,99994538	Downregulated in Nitrogen	0,088033195	0,999994886	Upregulated in Nitrogen
Cre11.g469650	1,48417567	0,000130747	Upregulated in Cell groups	0,317108441	0,940110134	Upregulated in Cell groups (batch by Treatment)	0,421762627	0,999951388	Upregulated in Rotifer	-0,222932466	0,99994538	Downregulated in Nitrogen	0,673088391	0,999994886	Upregulated in Nitrogen
Cre03.g167351	3,157777409	0,000131303	Upregulated in Cell groups	-0,428856452	NA	Downregulated in Cell groups (batch by Treatment)	-0,993532845	0,999951388	Downregulated in Rotifer	0,356534624	0,99994538	Upregulated in Nitrogen	-1,318381445	0,999994886	Downregulated in Nitrogen
Cre15.g636700	2,634794849	0,000131303	Upregulated in Cell groups	0,796176024	NA	Upregulated in Cell groups (batch by Treatment)	0,539340185	0,999951388	Upregulated in Rotifer	-0,242480055	0,99994538	Downregulated in Nitrogen	0,813248824	0,999994886	Upregulated in Nitrogen
Cre10.g453807	-1,591617648	0,000135258	Downregulated in Cell groups	0,266676608	0,960575057	Upregulated in Cell groups (batch by Treatment)	0,442150471	0,999951388	Upregulated in Rotifer	-0,051009869	0,99994538	Downregulated in Nitrogen	0,513914658	0,999994886	Upregulated in Nitrogen
Cre01.g033516	2,005815507	0,000136215	Upregulated in Cell groups	0,058496871	0,997434366	Upregulated in Cell groups (batch by Treatment)	0,29911899	0,999951388	Upregulated in Rotifer	0,402462099	0,99994538	Upregulated in Nitrogen	-0,07254729	0,999994886	Downregulated in Nitrogen
Cre17.g727250	2,203184369	0,00013973	Upregulated in Cell groups	-0,159533502	NA	Downregulated in Cell groups (batch by Treatment)	-0,278133354	0,999951388	Downregulated in Rotifer	-0,538363468	0,99994538	Downregulated in Nitrogen	0,291294316	0,999994886	Upregulated in Nitrogen
Cre14.g620702	-2,039893755	0,000141105	Downregulated in Cell groups	0,804666844	0,768219319	Upregulated in Cell groups (batch by Treatment)	0,260854609	0,999951388	Upregulated in Rotifer	0,241679349	0,99994538	Upregulated in Nitrogen	0,037481298	0,999994886	Upregulated in Nitrogen
Cre16.g684043	3,930912915	0,000144848	Upregulated in Cell groups	-0,308003643	NA	Downregulated in Cell groups (batch by Treatment)	-0,293774594	NA	Downregulated in Rotifer	0,912772649	0,99994538	Upregulated in Nitrogen	-1,176766879	0,999994886	Downregulated in Nitrogen
Cre04.g218750	1,130945126	0,000149015	Upregulated in Cell groups	0,041119084	0,996538567	Upregulated in Cell groups (batch by Treatment)	-0,011105388	0,999951388	Downregulated in Rotifer	0,219547289	0,99994538	Upregulated in Nitrogen	-0,202920689	0,999994886	Downregulated in Nitrogen
Cre09.g395213	-2,445763919	0,000151019	Downregulated in Cell groups	0,134404204	0,992984569	Upregulated in Cell groups (batch by Treatment)	0,038635508	0,999951388	Upregulated in Rotifer	-0,625054733	0,99994538	Downregulated in Nitrogen	0,682848521	0,999994886	Upregulated in Nitrogen
Cre08.g360350	1,264369731	0,000155823	Upregulated in Cell groups	0,047737208	0,995222884	Upregulated in Cell groups (batch by Treatment)	-0,064194934	0,999951388	Downregulated in Rotifer	0,311905295	0,99994538	Upregulated in Nitrogen	-0,347784631	0,999994886	Downregulated in Nitrogen
Cre01.g014400	-1,432601743	0,000156924	Downregulated in Cell groups	-0,364207219	0,937867387	Downregulated in Cell groups (batch by Treatment)	-0,42660271	0,999951388	Downregulated in Rotifer	0,060010631	0,99994538	Upregulated in Nitrogen	-0,46648769	0,999994886	Downregulated in Nitrogen
Cre01.g030050	1,236805905	0,000156924	Upregulated in Cell groups	0,108428477	0,991804878	Upregulated in Cell groups (batch by Treatment)	-0,056545721	0,999951388	Downregulated in Rotifer	0,005604372	0,99994538	Upregulated in Nitrogen	-0,033094574	0,999994886	Downregulated in Nitrogen
Cre10.g439500	-5,859156279	0,000158831	Downregulated in Cell groups	2,650683147	NA	Upregulated in Cell groups (batch by Treatment)	2,592298661	NA	Upregulated in Rotifer	2,528408859	0,99994538	Upregulated in Nitrogen	0,080215332	0,999994886	Upregulated in Nitrogen
Cre03.g183750	-1,923448759	0,000158831	Downregulated in Cell groups	0,735636735	0,839480188	Upregulated in Cell groups (batch by Treatment)	0,803492978	0,999951388	Upregulated in Rotifer	0,387491694	0,99994538	Upregulated in Nitrogen	0,435665172	0,999994886	Upregulated in Nitrogen
Cre09.g408600	1,287804689	0,000162352	Upregulated in Cell groups	-0,257731464	0,960575057	Downregulated in Cell groups (batch by Treatment)	-0,310714727	0,999951388	Downregulated in Rotifer	-0,121859782	0,99994538	Downregulated in Nitrogen	-0,160041564	0,999994886	Downregulated in Nitrogen
Cre10.g429750	1,611897004	0,000166482	Upregulated in Cell groups	-0,696977623	0,730827894	Downregulated in Cell groups (batch by Treatment)	-0,736878229	0,999951388	Downregulated in Rotifer	-0,4505274	0,99994538	Downregulated in Nitrogen	-0,257241592	0,999994886	Downregulated in Nitrogen
Cre05.g246377	-2,127986907	0,000166619	Downregulated in Cell groups	-0,615380086	NA	Downregulated in Cell groups (batch by Treatment)	-0,315709868	0,999951388	Downregulated in Rotifer	-0,117112488	0,99994538	Downregulated in Nitrogen	-0,179423213	0,999994886	Downregulated in Nitrogen
Cre17.g726650	1,272697606	0,00016744	Upregulated in Cell groups	-0,220338748	0,964251863	Downregulated in Cell groups (batch by Treatment)	-0,330733076	0,999951388	Downregulated in Rotifer	-0,028961352	0,99994538	Downregulated in Nitrogen	-0,272783355	0,999994886	Downregulated in Nitrogen
Cre13.g578550	4,013131492	0,000168729	Upregulated in Cell groups	0,765920202	NA	Upregulated in Cell groups (batch by Treatment)	0,375228395	NA	Upregulated in Rotifer	1,703462614	0,99994538	Upregulated in Nitrogen	-1,297939378	0,999994886	Downregulated in Nitrogen
Cre09.g406950	3,668007676	0,000169045	Upregulated in Cell groups	0,951465418	NA	Upregulated in Cell groups (batch by Treatment)	0,191827666	0,999951388	Upregulated in Rotifer	0,825478362	0,99994538	Upregulated in Nitrogen	-0,600367082	0,999994886	Downregulated in Nitrogen
Cre08.g362450	-1,261381468	0,000169045	Downregulated in Cell groups	-0,3167805	0,932209284	Downregulated in Cell groups (batch by Treatment)	-0,405427268	0,999951388	Downregulated in Rotifer	-0,306139681	0,99994538	Downregulated in Nitrogen	-0,078941488	0,999994886	Downregulated in Nitrogen
Cre03.g200800	1,387095488	0,000177122	Upregulated in Cell groups	-0,416427964	0,917603205	Downregulated in Cell groups (batch by Treatment)	-0,349417777	0,999951388	Downregulated in Rotifer	-0,129766921	0,99994538	Downregulated in Nitrogen	-0,192069159	0,999994886	Downregulated in Nitrogen
Cre16.g655430	-3,134819499	0,000187124	Downregulated in Cell groups	-0,383898596	NA	Downregulated in Cell groups (batch by Treatment)	-0,710493847	NA	Downregulated in Rotifer	0,47521758	0,99994538	Upregulated in Nitrogen	-1,169413094	0,999994886	Downregulated in Nitrogen
Cre12.g528100	1,714491345	0,000187285	Upregulated in Cell groups	-0,063864305	0,995222884	Downregulated in Cell groups (batch by Treatment)	-0,059781104	0,999951388	Downregulated in Rotifer	-0,352849206	0,99994538	Downregulated in Nitrogen	0,321095835	0,999994886	Upregulated in Nitrogen
Cre07.g353600	2,782764058	0,000189481	Upregulated in Cell groups	0,623577142	0,944261932	Upregulated in Cell groups (batch by Treatment)	-0,71824224	0,999951388	Downregulated in Rotifer	0,184151462	0,99994538	Upregulated in Nitrogen	-0,871638363	0,999994886	Downregulated in Nitrogen
Cre17.g706600	-2,119159613	0,000192297	Downregulated in Cell groups	0,482947387	0,918650998	Upregulated in Cell groups (batch by Treatment)	0,712924202	0,999951388	Upregulated in Rotifer	-0,027934514	0,99994538	Downregulated in Nitrogen	0,760775837	0,999994886	Upregulated in Nitrogen
Cre06.g259500	2,364923932	0,000195016	Upregulated in Cell groups	-0,829849988	0,827759366	Downregulated in Cell groups (batch by Treatment)	-0,394736131	0,999951388	Downregulated in Rotifer	-0,121553481	0,99994538	Downregulated in Nitrogen	-0,244672279	0,999994886	Downregulated in Nitrogen
Cre14.g619400	2,623858207	0,000197264	Upregulated in Cell groups	-0,208855426	0,989326892	Downregulated in Cell groups (batch by Treatment)	0,614450614	0,999951388	Upregulated in Rotifer	-0,442900672	0,99994538	Downregulated in Nitrogen	1,08632425	0,999994886	Upregulated in Nitrogen
Cre11.g474650	6,584651895	0,000199478	Upregulated in Cell groups	0,493732586	NA	Upregulated in Cell groups (batch by Treatment)	0,35647754	NA	Upregulated in Rotifer	1,015505751	0,99994538	Upregulated in Nitrogen	-0,625002024	0,999994886	Downregulated in Nitrogen
Cre02.g078700	1,094647462	0,000214732	Upregulated in Cell groups	-0,036225396	0,997415758	Downregulated in Cell groups (batch by Treatment)	-0,046619036	0,999951388	Downregulated in Rotifer	0,118559411	0,99994538	Upregulated in Nitrogen	-0,137193374	0,999994886	Downregulated in Nitrogen
Cre17.g733650	-2,274339988	0,000215232	Downregulated in Cell groups	0,349646154	0,972615496	Upregulated in Cell groups (batch by Treatment)	0,689365	0,999951388	Upregulated in Rotifer	0,797351456	0,99994538	Upregulated in Nitrogen	-0,086547957	0,999994886	Downregulated in Nitrogen
Cre09.g391650	-1,288068965	0,000215232	Downregulated in Cell groups	0,080357773	0,992984569	Upregulated in Cell groups (batch by Treatment)	0,179419671	0,999951388	Upregulated in Rotifer	-0,0472753	0,99994538	Downregulated in Nitrogen	0,248036041	0,999994886	Upregulated in Nitrogen
Cre02.g095083	2,942974332	0,000221957	Upregulated in Cell groups	-0,66230219	NA	Downregulated in Cell groups (batch by Treatment)	-0,799582281	0,999951388	Downregulated in Rotifer	0,681273043	0,99994538	Upregulated in Nitrogen	-1,448293682	0,999994886	Downregulated in Nitrogen
Cre09.g389319	-1,818738632	0,000221957	Downregulated in Cell groups	-0,925325555	0,447749447	Downregulated in Cell groups (batch by Treatment)	-1,068870778	0,999951388	Downregulated in Rotifer	-0,015481406	0,99994538	Downregulated in Nitrogen	-1,034513315	0,999994886	Downregulated in Nitrogen
Cre09.g394325	2,026637201	0,000221957	Upregulated in Cell groups	-0,932795256	0,728463381	Downregulated in Cell groups (batch by Treatment)	-0,525284077	0,999951388	Downregulated in Rotifer	-0,055299404	0,99994538	Downregulated in Nitrogen	-0,440743649	0,999994886	Downregulated in Nitrogen
Cre04.g217965	3,073552277	0,000221957	Upregulated in Cell groups	-0,310759518	NA	Downregulated in Cell groups (batch by Treatment)	0,529041325	0,999951388	Upregulated in Rotifer	-0,685655896	0,99994538	Downregulated in Nitrogen	1,24533797	0,999994886	Upregulated in Nitrogen
Cre01.g050400	-1,650509563	0,000223802	Downregulated in Cell groups	0,238501872	0,972155207	Upregulated in Cell groups (batch by Treatment)	0,188425521	0,999951388	Upregulated in Rotifer	0,824616179	0,99994538	Upregulated in Nitrogen	-0,615423284	0,999994886	Downregulated in Nitrogen
Cre09.g406300	2,978691838	0,000223802	Upregulated in Cell groups	1,311479079	0,701981262	Upregulated in Cell groups (batch by Treatment)	0,426490875	0,999951388	Upregulated in Rotifer	0,254747394	0,99994538	Upregulated in Nitrogen	0,205049798	0,999994886	Upregulated in Nitrogen
Cre06.g294400	1,154026728	0,000228421	Upregulated in Cell groups	-0,14519539	0,983205821	Downregulated in Cell groups (batch by Treatment)	-0,100158137	0,999951388	Downregulated in Rotifer	-0,163629125	0,99994538	Downregulated in Nitrogen	0,091105519	0,999994886	Upregulated in Nitrogen
Cre10.g420950	1,167642466	0,000230358	Upregulated in Cell groups	-0,247330392	0,960575057	Downregulated in Cell groups (batch by Treatment)	-0,270890523	0,999951388	Downregulated in Rotifer	-0,130917375	0,99994538	Downregulated in Nitrogen	-0,112074986	0,999994886	Downregulated in Nitrogen
Cre13.g563650	-1,784067464	0,00023094	Downregulated in Cell groups	0,643028525	0,871361285	Upregulated in Cell groups (batch by Treatment)	0,621191469	0,999951388	Upregulated in Rotifer	0,651798451	0,99994538	Upregulated in Nitrogen	-0,009982337	0,999994886	Downregulated in Nitrogen
Cre16.g650650	-2,194182167	0,00026056	Downregulated in Cell groups	0,289489356	NA	Upregulated in Cell groups (batch by Treatment)	0,504168813	0,999951388	Upregulated in Rotifer	0,454707692	0,99994538	Upregulated in Nitrogen	0,069933873	0,999994886	Upregulated in Nitrogen
Cre16.g658350	2,416328335	0,000261707	Upregulated in Cell groups	-0,242495821	NA	Downregulated in Cell groups (batch by Treatment)	0,171742848	0,999951388	Upregulated in Rotifer	0,297419444	0,99994538	Upregulated in Nitrogen	-0,098045514	0,999994886	Downregulated in Nitrogen
Cre11.g467686	3,615778824	0,000267999	Upregulated in Cell groups	-0,885258598	0,979490068	Downregulated in Cell groups (batch by Treatment)	-0,327334055	0,999951388	Downregulated in Rotifer	-0,311357503	0,99994538	Downregulated in Nitrogen	0,014019398	0,999994886	Upregulated in Nitrogen
Cre01.g032200	2,876602945	0,000269717	Upregulated in Cell groups	0,683211885	NA	Upregulated in Cell groups (batch by Treatment)	0,300642382	NA	Upregulated in Rotifer	0,642923611	0,99994538	Upregulated in Nitrogen	-0,311913982	0,999994886	Downregulated in Nitrogen
Cre16.g680350	1,432679988	0,000280507	Upregulated in Cell groups	0,483268734	0,854967183	Upregulated in Cell groups (batch by Treatment)	0,460327989	0,999951388	Upregulated in Rotifer	0,595685577	0,99994538	Upregulated in Nitrogen	-0,1064564	0,999994886	Downregulated in Nitrogen
Cre10.g466750	1,04028592	0,000282871	Upregulated in Cell groups	-0,04931924	0,993518459	Downregulated in Cell groups (batch by Treatment)	-0,096275736	0,999951388	Downregulated in Rotifer	-0,145693752	0,99994538	Downregulated in Nitrogen	0,077193648	0,999994886	Upregulated in Nitrogen
Cre17.g738600	-2,561736285	0,000287446	Downregulated in Cell groups	-1,050402866	NA	Downregulated in Cell groups (batch by Treatment)	-0,913936216	0,999951388	Downregulated in Rotifer	-0,214089656	0,99994538	Downregulated in Nitrogen	-0,684384345	0,999994886	Downregulated in Nitrogen
Cre12.g557300	2,774209703	0,000288991	Upregulated in Cell groups	0,443838811	NA	Upregulated in Cell groups (batch by Treatment)	0,929225063	0,999951388	Upregulated in Rotifer	-0,314543454	0,99994538	Downregulated in Nitrogen	1,273844624	0,999994886	Upregulated in Nitrogen
Cre12.g499601	-2,482191629	0,000289286	Downregulated in Cell groups	0,631463655	0,868910423	Upregulated in Cell groups (batch by Treatment)	1,139947118	0,999951388	Upregulated in Rotifer	2,111287643	0,99994538	Upregulated in Nitrogen	-0,951408214	0,999994886	Downregulated in Nitrogen
Cre12.g511400	1,044604804	0,000297726	Upregulated in Cell groups	-0,20841568	0,963733362	Downregulated in Cell groups (batch by Treatment)	-0,218071709	0,999951388	Downregulated in Rotifer	-0,092588288	0,99994538	Downregulated in Nitrogen	-0,097591536	0,999994886	Downregulated in Nitrogen
Cre06.g278209	1,541531955	0,000300738	Upregulated in Cell groups	-0,591784453	0,815753525	Downregulated in Cell groups (batch by Treatment)	-0,350495484	0,999951388	Downregulated in Rotifer	-0,250886191	0,99994538	Downregulated in Nitrogen	-0,071635926	0,999994886	Downregulated in Nitrogen
Cre16.g681690	3,416775412	0,000300738	Upregulated in Cell groups	-1,138297084	NA	Downregulated in Cell groups (batch by Treatment)	-0,234827593	0,999951388	Downregulated in Rotifer	-1,363360445	0,99994538	Downregulated in Nitrogen	1,159906731	0,999994886	Upregulated in Nitrogen
Cre09.g402330	1,407001056	0,000302267	Upregulated in Cell groups	0,527697359	0,816166515	Upregulated in Cell groups (batch by Treatment)	0,413718527	0,999951388	Upregulated in Rotifer	-0,014906475	0,99994538	Downregulated in Nitrogen	0,457384348	0,999994886	Upregulated in Nitrogen
Cre16.g659250	-1,736273608	0,000304717	Downregulated in Cell groups	-0,894875202	0,53733396	Downregulated in Cell groups (batch by Treatment)	-1,090766656	0,999951388	Downregulated in Rotifer	-0,537373255	0,99994538	Downregulated in Nitrogen	-0,53511971	0,999994886	Downregulated in Nitrogen
Cre17.g709600	-1,513640184	0,000316987	Downregulated in Cell groups	-0,046062523	0,997415758	Downregulated in Cell groups (batch by Treatment)	0,133196949	0,999951388	Upregulated in Rotifer	0,487184157	0,99994538	Upregulated in Nitrogen	-0,332356483	0,999994886	Downregulated in Nitrogen
Cre12.g527200	-2,713336092	0,00032176	Downregulated in Cell groups	0,895890958	0,70106518	Upregulated in Cell groups (batch by Treatment)	0,588426865	0,999951388	Upregulated in Rotifer	-0,769459093	0,99994538	Downregulated in Nitrogen	1,375417623	0,999994886	Upregulated in Nitrogen
Cre03.g145347	-1,125832595	0,000331974	Downregulated in Cell groups	-0,024842344	0,999119844	Downregulated in Cell groups (batch by Treatment)	-0,011818352	0,999951388	Downregulated in Rotifer	-0,109874161	0,99994538	Downregulated in Nitrogen	0,118779315	0,999994886	Upregulated in Nitrogen
Cre05.g238650	-2,089498078	0,00033312	Downregulated in Cell groups	0,689249801	0,865966556	Upregulated in Cell groups (batch by Treatment)	0,39924542	0,999951388	Upregulated in Rotifer	0,257902149	0,99994538	Upregulated in Nitrogen	0,160878472	0,999994886	Upregulated in Nitrogen
Cre09.g394436	-1,519574029	0,000337624	Downregulated in Cell groups	0,221401151	0,963090379	Upregulated in Cell groups (batch by Treatment)	0,128538154	0,999951388	Upregulated in Rotifer	-0,482489999	0,99994538	Downregulated in Nitrogen	0,630645182	0,999994886	Upregulated in Nitrogen
Cre06.g283850	-1,613372436	0,00033966	Downregulated in Cell groups	0,406004622	0,944031818	Upregulated in Cell groups (batch by Treatment)	0,121487603	0,999951388	Upregulated in Rotifer	0,09524008	0,99994538	Upregulated in Nitrogen	0,045598658	0,999994886	Upregulated in Nitrogen
Cre06.g310200	1,587602831	0,000342283	Upregulated in Cell groups	-0,255380666	0,963090379	Downregulated in Cell groups (batch by Treatment)	-0,12860156	0,999951388	Downregulated in Rotifer	-0,79398643	0,99994538	Downregulated in Nitrogen	0,695016912	0,999994886	Upregulated in Nitrogen
Cre12.g495850	-2,569197926	0,000343395	Downregulated in Cell groups	1,095075399	0,756180801	Upregulated in Cell groups (batch by Treatment)	1,940924664	0,999951388	Upregulated in Rotifer	1,665384207	0,99994538	Upregulated in Nitrogen	0,297642416	0,999994886	Upregulated in Nitrogen
Cre02.g141886	2,050093189	0,000346124	Upregulated in Cell groups	-0,767037455	0,845921038	Downregulated in Cell groups (batch by Treatment)	-0,354949536	0,999951388	Downregulated in Rotifer	-0,540497712	0,99994538	Downregulated in Nitrogen	0,216532536	0,999994886	Upregulated in Nitrogen
Cre01.g030600	1,425459224	0,000346124	Upregulated in Cell groups	0,454418118	0,892896683	Upregulated in Cell groups (batch by Treatment)	0,244956055	0,999951388	Upregulated in Rotifer	0,029587871	0,99994538	Upregulated in Nitrogen	0,244066239	0,999994886	Upregulated in Nitrogen
Cre07.g323850	1,323692915	0,000347215	Upregulated in Cell groups	-0,085829943	0,992984569	Downregulated in Cell groups (batch by Treatment)	-0,175900663	0,999951388	Downregulated in Rotifer	0,121210207	0,99994538	Upregulated in Nitrogen	-0,268563938	0,999994886	Downregulated in Nitrogen
Cre02.g147350	1,150430886	0,000347494	Upregulated in Cell groups	0,207571792	0,968330311	Upregulated in Cell groups (batch by Treatment)	0,118117529	0,999951388	Upregulated in Rotifer	-0,07029247	0,99994538	Downregulated in Nitrogen	0,21667842	0,999994886	Upregulated in Nitrogen
Cre06.g268900	1,133502203	0,000356659	Upregulated in Cell groups	-0,104268978	0,992984569	Downregulated in Cell groups (batch by Treatment)	-0,147151045	0,999951388	Downregulated in Rotifer	-0,013609427	0,99994538	Downregulated in Nitrogen	-0,105179474	0,999994886	Downregulated in Nitrogen
Cre04.g230536	-1,307925058	0,000364595	Downregulated in Cell groups	-0,045346668	0,996852399	Downregulated in Cell groups (batch by Treatment)	-0,090312921	0,999951388	Downregulated in Rotifer	-0,049137068	0,99994538	Downregulated in Nitrogen	-0,019969792	0,999994886	Downregulated in Nitrogen
Cre01.g013900	-1,681031465	0,000372401	Downregulated in Cell groups	-0,430788246	0,940933103	Downregulated in Cell groups (batch by Treatment)	-0,650072003	0,999951388	Downregulated in Rotifer	-0,266671981	0,99994538	Downregulated in Nitrogen	-0,36521853	0,999994886	Downregulated in Nitrogen
Cre07.g322650	-1,681068312	0,000372401	Downregulated in Cell groups	0,146058867	0,991804878	Upregulated in Cell groups (batch by Treatment)	0,366199616	0,999951388	Upregulated in Rotifer	0,023152387	0,99994538	Upregulated in Nitrogen	0,36403074	0,999994886	Upregulated in Nitrogen
Cre02.g146950	-2,139443227	0,000379404	Downregulated in Cell groups	0,638758758	0,918650998	Upregulated in Cell groups (batch by Treatment)	0,896012672	0,999951388	Upregulated in Rotifer	0,961443005	0,99994538	Upregulated in Nitrogen	-0,044031963	0,999994886	Downregulated in Nitrogen
Cre06.g310100	1,084301698	0,000389083	Upregulated in Cell groups	0,202257864	0,965485098	Upregulated in Cell groups (batch by Treatment)	0,11290044	0,999951388	Upregulated in Rotifer	0,152235647	0,99994538	Upregulated in Nitrogen	-0,011660227	0,999994886	Downregulated in Nitrogen
Cre06.g263200	-1,364359524	0,000390646	Downregulated in Cell groups	-0,080099233	0,992984569	Downregulated in Cell groups (batch by Treatment)	-0,074636167	0,999951388	Downregulated in Rotifer	0,508189493	0,99994538	Upregulated in Nitrogen	-0,562154702	0,999994886	Downregulated in Nitrogen
Cre08.g372100	-1,263576204	0,000390646	Downregulated in Cell groups	-0,059937281	0,992984569	Downregulated in Cell groups (batch by Treatment)	0,05760507	0,999951388	Upregulated in Rotifer	0,191476623	0,99994538	Upregulated in Nitrogen	-0,114099623	0,999994886	Downregulated in Nitrogen
Cre15.g639550	1,196724163	0,000401326	Upregulated in Cell groups	0,29496454	0,95246458	Upregulated in Cell groups (batch by Treatment)	0,205518808	0,999951388	Upregulated in Rotifer	0,18616984	0,99994538	Upregulated in Nitrogen	0,047224616	0,999994886	Upregulated in Nitrogen
Cre02.g105500	-1,448106644	0,000406698	Downregulated in Cell groups	0,362951409	0,940334779	Upregulated in Cell groups (batch by Treatment)	0,455380102	0,999951388	Upregulated in Rotifer	0,169760183	0,99994538	Upregulated in Nitrogen	0,30685434	0,999994886	Upregulated in Nitrogen
Cre08.g358571	1,276178107	0,000408624	Upregulated in Cell groups	-0,139761873	0,989326892	Downregulated in Cell groups (batch by Treatment)	-0,051911815	0,999951388	Downregulated in Rotifer	0,089802711	0,99994538	Upregulated in Nitrogen	-0,113088216	0,999994886	Downregulated in Nitrogen
Cre06.g260450	-1,442308577	0,000411149	Downregulated in Cell groups	-0,321585391	0,960310491	Downregulated in Cell groups (batch by Treatment)	-0,445401697	0,999951388	Downregulated in Rotifer	-0,389652386	0,99994538	Downregulated in Nitrogen	-0,036249767	0,999994886	Downregulated in Nitrogen
Cre08.g378450	1,805886966	0,00042509	Upregulated in Cell groups	0,310910604	0,96408015	Upregulated in Cell groups (batch by Treatment)	0,137982194	0,999951388	Upregulated in Rotifer	0,332343368	0,99994538	Upregulated in Nitrogen	-0,163048893	0,999994886	Downregulated in Nitrogen
Cre14.g626000	2,193820232	0,000425925	Upregulated in Cell groups	0,43890016	0,932209284	Upregulated in Cell groups (batch by Treatment)	0,200457936	0,999951388	Upregulated in Rotifer	1,187037129	0,99994538	Upregulated in Nitrogen	-0,956045564	0,999994886	Downregulated in Nitrogen
Cre09.g402515	-2,27828417	0,000426261	Downregulated in Cell groups	-0,920459759	0,686414346	Downregulated in Cell groups (batch by Treatment)	-1,109836785	0,999951388	Downregulated in Rotifer	0,071147566	0,99994538	Upregulated in Nitrogen	-1,164672884	0,999994886	Downregulated in Nitrogen
Cre09.g395658	-1,288972358	0,000427507	Downregulated in Cell groups	0,042245413	0,996883873	Upregulated in Cell groups (batch by Treatment)	0,072702185	0,999951388	Upregulated in Rotifer	-0,181013925	0,99994538	Downregulated in Nitrogen	0,274839944	0,999994886	Upregulated in Nitrogen
Cre04.g225500	1,49618186	0,000431028	Upregulated in Cell groups	-0,600284264	0,827759366	Downregulated in Cell groups (batch by Treatment)	-0,64386177	0,999951388	Downregulated in Rotifer	0,005066675	0,99994538	Upregulated in Nitrogen	-0,620737928	0,999994886	Downregulated in Nitrogen
Cre12.g531350	1,614153515	0,000434976	Upregulated in Cell groups	-0,047779228	0,998587546	Downregulated in Cell groups (batch by Treatment)	0,041050608	0,999951388	Upregulated in Rotifer	0,210176679	0,99994538	Upregulated in Nitrogen	-0,141177993	0,999994886	Downregulated in Nitrogen
Cre03.g148900	1,182611085	0,000434976	Upregulated in Cell groups	0,2180873	0,965485098	Upregulated in Cell groups (batch by Treatment)	0,084909882	0,999951388	Upregulated in Rotifer	-0,041909412	0,99994538	Downregulated in Nitrogen	0,15502976	0,999994886	Upregulated in Nitrogen
Cre01.g029600	1,626004624	0,000445532	Upregulated in Cell groups	0,013142177	0,999805459	Upregulated in Cell groups (batch by Treatment)	0,093532638	0,999951388	Upregulated in Rotifer	0,663267183	0,99994538	Upregulated in Nitrogen	-0,54037939	0,999994886	Downregulated in Nitrogen
Cre13.g576200	-1,471369044	0,00044824	Downregulated in Cell groups	0,489206905	0,907901059	Upregulated in Cell groups (batch by Treatment)	0,559815408	0,999951388	Upregulated in Rotifer	0,457953067	0,99994538	Upregulated in Nitrogen	0,121613807	0,999994886	Upregulated in Nitrogen
Cre03.g198800	-1,984043643	0,000452012	Downregulated in Cell groups	-0,447392994	0,936256611	Downregulated in Cell groups (batch by Treatment)	-0,002126188	0,999951388	Downregulated in Rotifer	-0,302639518	0,99994538	Downregulated in Nitrogen	0,321013048	0,999994886	Upregulated in Nitrogen
Cre02.g087850	-2,008712797	0,000462064	Downregulated in Cell groups	0,04218921	0,998587546	Upregulated in Cell groups (batch by Treatment)	0,289750071	0,999951388	Upregulated in Rotifer	1,293694003	0,99994538	Upregulated in Nitrogen	-0,98332885	0,999994886	Downregulated in Nitrogen
Cre02.g120100	-1,362224849	0,000464346	Downregulated in Cell groups	0,407925693	0,918583042	Upregulated in Cell groups (batch by Treatment)	0,608036285	0,999951388	Upregulated in Rotifer	0,336238021	0,99994538	Upregulated in Nitrogen	0,293288661	0,999994886	Upregulated in Nitrogen
Cre24.g755647	1,915373965	0,000465388	Upregulated in Cell groups	-0,930910756	0,686414346	Downregulated in Cell groups (batch by Treatment)	-0,508708518	0,999951388	Downregulated in Rotifer	-0,254716587	0,99994538	Downregulated in Nitrogen	-0,224395946	0,999994886	Downregulated in Nitrogen
Cre09.g389949	1,308829565	0,00046731	Upregulated in Cell groups	0,410416729	0,918650998	Upregulated in Cell groups (batch by Treatment)	0,308871548	0,999951388	Upregulated in Rotifer	0,013688324	0,99994538	Upregulated in Nitrogen	0,324288926	0,999994886	Upregulated in Nitrogen
Cre03.g156650	3,066086951	0,000471901	Upregulated in Cell groups	-0,085763158	NA	Downregulated in Cell groups (batch by Treatment)	0,091207975	NA	Upregulated in Rotifer	0,353014248	0,99994538	Upregulated in Nitrogen	-0,23030122	0,999994886	Downregulated in Nitrogen
Cre04.g225800	2,364462064	0,000472484	Upregulated in Cell groups	1,084253844	0,699268517	Upregulated in Cell groups (batch by Treatment)	0,48652966	0,999951388	Upregulated in Rotifer	-0,062187441	0,99994538	Downregulated in Nitrogen	0,581594039	0,999994886	Upregulated in Nitrogen
Cre01.g001250	2,195407667	0,000472842	Upregulated in Cell groups	-0,459674434	0,944261932	Downregulated in Cell groups (batch by Treatment)	-0,099127981	0,999951388	Downregulated in Rotifer	-0,897877781	0,99994538	Downregulated in Nitrogen	0,828427355	0,999994886	Upregulated in Nitrogen
Cre07.g350700	-1,854983976	0,000477867	Downregulated in Cell groups	-0,277265836	NA	Downregulated in Cell groups (batch by Treatment)	-0,147222154	0,999951388	Downregulated in Rotifer	-0,094973846	0,99994538	Downregulated in Nitrogen	-0,032687887	0,999994886	Downregulated in Nitrogen
Cre04.g217200	1,405235697	0,000490089	Upregulated in Cell groups	0,189714813	0,97962495	Upregulated in Cell groups (batch by Treatment)	0,045491498	0,999951388	Upregulated in Rotifer	0,12852836	0,99994538	Upregulated in Nitrogen	-0,052866269	0,999994886	Downregulated in Nitrogen
Cre08.g375350	2,265853664	0,000490089	Upregulated in Cell groups	0,428446733	0,956562711	Upregulated in Cell groups (batch by Treatment)	0,343239628	0,999951388	Upregulated in Rotifer	-0,603170844	0,99994538	Downregulated in Nitrogen	0,975481499	0,999994886	Upregulated in Nitrogen
Cre07.g342150	-1,294091537	0,000491147	Downregulated in Cell groups	0,389539645	0,918650998	Upregulated in Cell groups (batch by Treatment)	0,450819076	0,999951388	Upregulated in Rotifer	0,370428333	0,99994538	Upregulated in Nitrogen	0,101875708	0,999994886	Upregulated in Nitrogen
Cre03.g202113	-1,299374563	0,000494083	Downregulated in Cell groups	-0,177549427	0,97962495	Downregulated in Cell groups (batch by Treatment)	-0,017278609	0,999951388	Downregulated in Rotifer	-0,084885608	0,99994538	Downregulated in Nitrogen	0,088677967	0,999994886	Upregulated in Nitrogen
Cre07.g339200	-1,474976867	0,000500529	Downregulated in Cell groups	-0,030177976	0,999119844	Downregulated in Cell groups (batch by Treatment)	-0,151268739	0,999951388	Downregulated in Rotifer	-0,37266333	0,99994538	Downregulated in Nitrogen	0,241754808	0,999994886	Upregulated in Nitrogen
Cre16.g691352	-2,707140908	0,00050359	Downregulated in Cell groups	-0,294764339	NA	Downregulated in Cell groups (batch by Treatment)	-0,4512221	0,999951388	Downregulated in Rotifer	-1,331294161	0,99994538	Downregulated in Nitrogen	0,896331711	0,999994886	Upregulated in Nitrogen
Cre16.g684800	1,663739652	0,000533887	Upregulated in Cell groups	-0,124416902	0,992984569	Downregulated in Cell groups (batch by Treatment)	-0,035817309	0,999951388	Downregulated in Rotifer	0,650132824	0,99994538	Upregulated in Nitrogen	-0,657376482	0,999994886	Downregulated in Nitrogen
Cre16.g657979	-1,271037917	0,000544742	Downregulated in Cell groups	-0,216401853	0,963090379	Downregulated in Cell groups (batch by Treatment)	-0,218848948	0,999951388	Downregulated in Rotifer	0,388562972	0,99994538	Upregulated in Nitrogen	-0,586881087	0,999994886	Downregulated in Nitrogen
Cre01.g054500	-2,030738884	0,000545724	Downregulated in Cell groups	0,18169411	0,97962495	Upregulated in Cell groups (batch by Treatment)	0,115435996	0,999951388	Upregulated in Rotifer	-0,61638638	0,99994538	Downregulated in Nitrogen	0,751037245	0,999994886	Upregulated in Nitrogen
Cre16.g670050	1,123966125	0,000556403	Upregulated in Cell groups	0,014571155	0,999805459	Upregulated in Cell groups (batch by Treatment)	-0,008289199	0,999951388	Downregulated in Rotifer	0,05348747	0,99994538	Upregulated in Nitrogen	-0,03347623	0,999994886	Downregulated in Nitrogen
Cre07.g316450	2,067220004	0,000557211	Upregulated in Cell groups	0,544483364	0,940029879	Upregulated in Cell groups (batch by Treatment)	-0,076819425	0,999951388	Downregulated in Rotifer	0,262167837	0,99994538	Upregulated in Nitrogen	-0,309738049	0,999994886	Downregulated in Nitrogen
Cre06.g260150	-2,373211183	0,000557211	Downregulated in Cell groups	-0,210428252	NA	Downregulated in Cell groups (batch by Treatment)	-0,634885129	0,999951388	Downregulated in Rotifer	-0,454673896	0,99994538	Downregulated in Nitrogen	-0,161616693	0,999994886	Downregulated in Nitrogen
Cre13.g573900	-1,512025806	0,000557211	Downregulated in Cell groups	0,25036538	0,972155207	Upregulated in Cell groups (batch by Treatment)	0,562991614	0,999951388	Upregulated in Rotifer	0,090187395	0,99994538	Upregulated in Nitrogen	0,493649338	0,999994886	Upregulated in Nitrogen
Cre07.g326626	-6,14531396	0,000602865	Downregulated in Cell groups	-4,344993667	NA	Downregulated in Cell groups (batch by Treatment)	-5,520209151	NA	Downregulated in Rotifer	0,380248807	0,99994538	Upregulated in Nitrogen	-5,882754983	0,999994886	Downregulated in Nitrogen
Cre13.g586750	1,19543356	0,000606733	Upregulated in Cell groups	-0,277856378	0,956358096	Downregulated in Cell groups (batch by Treatment)	-0,3068206	0,999951388	Downregulated in Rotifer	-0,001462013	0,99994538	Downregulated in Nitrogen	-0,27659545	0,999994886	Downregulated in Nitrogen
Cre08.g375650	1,42294001	0,000615314	Upregulated in Cell groups	-0,237335064	0,965864779	Downregulated in Cell groups (batch by Treatment)	-0,283019301	0,999951388	Downregulated in Rotifer	0,377356823	0,99994538	Upregulated in Nitrogen	-0,63197335	0,999994886	Downregulated in Nitrogen
Cre01.g031050	1,072754391	0,000629582	Upregulated in Cell groups	0,132157813	0,987617489	Upregulated in Cell groups (batch by Treatment)	0,088721762	0,999951388	Upregulated in Rotifer	-0,028421465	0,99994538	Downregulated in Nitrogen	0,144930749	0,999994886	Upregulated in Nitrogen
Cre12.g496150	-2,035697947	0,000648608	Downregulated in Cell groups	0,423880645	0,956358096	Upregulated in Cell groups (batch by Treatment)	1,065296462	0,999951388	Upregulated in Rotifer	0,907753662	0,99994538	Upregulated in Nitrogen	0,177084793	0,999994886	Upregulated in Nitrogen
Cre10.g457700	-1,298439931	0,00066767	Downregulated in Cell groups	-0,100781151	0,992984569	Downregulated in Cell groups (batch by Treatment)	-0,056356439	0,999951388	Downregulated in Rotifer	-0,066737639	0,99994538	Downregulated in Nitrogen	0,031929438	0,999994886	Upregulated in Nitrogen
Cre03.g176900	-3,254939967	0,00066941	Downregulated in Cell groups	1,329563379	NA	Upregulated in Cell groups (batch by Treatment)	1,585935443	NA	Upregulated in Rotifer	1,588661698	0,99994538	Upregulated in Nitrogen	0,018239933	0,999994886	Upregulated in Nitrogen
Cre12.g555803	-2,212324434	0,000693065	Downregulated in Cell groups	-0,958808619	0,800697011	Downregulated in Cell groups (batch by Treatment)	-1,07660364	0,999951388	Downregulated in Rotifer	-1,08204678	0,99994538	Downregulated in Nitrogen	0,022815744	0,999994886	Upregulated in Nitrogen
Cre01.g033300	3,524285937	0,000713147	Upregulated in Cell groups	-2,219002584	NA	Downregulated in Cell groups (batch by Treatment)	-1,060798041	0,999951388	Downregulated in Rotifer	-0,029773256	0,99994538	Downregulated in Nitrogen	-0,999042407	0,999994886	Downregulated in Nitrogen
Cre12.g492650	-3,265482006	0,000713147	Downregulated in Cell groups	-1,162619406	NA	Downregulated in Cell groups (batch by Treatment)	-1,263119284	0,999951388	Downregulated in Rotifer	-1,982569219	0,99994538	Downregulated in Nitrogen	0,733777777	0,999994886	Upregulated in Nitrogen
Cre12.g488150	1,23843271	0,000713992	Upregulated in Cell groups	-0,349026	0,940933103	Downregulated in Cell groups (batch by Treatment)	-0,295873015	0,999951388	Downregulated in Rotifer	-0,120171762	0,99994538	Downregulated in Nitrogen	-0,147660621	0,999994886	Downregulated in Nitrogen
Cre12.g538801	2,983182758	0,000718435	Upregulated in Cell groups	0,589511964	NA	Upregulated in Cell groups (batch by Treatment)	0,405325881	NA	Upregulated in Rotifer	0,694463401	0,99994538	Upregulated in Nitrogen	-0,261746365	0,999994886	Downregulated in Nitrogen
Cre09.g402600	-3,857174241	0,000724809	Downregulated in Cell groups	-0,254612668	NA	Downregulated in Cell groups (batch by Treatment)	1,304588148	NA	Upregulated in Rotifer	2,638869218	0,99994538	Upregulated in Nitrogen	-1,318536318	0,999994886	Downregulated in Nitrogen
Cre16.g676150	2,530375247	0,000724809	Upregulated in Cell groups	-0,602204874	NA	Downregulated in Cell groups (batch by Treatment)	-0,434569935	0,999951388	Downregulated in Rotifer	0,378371354	0,99994538	Upregulated in Nitrogen	-0,783553892	0,999994886	Downregulated in Nitrogen
Cre10.g421300	-1,421438221	0,00075447	Downregulated in Cell groups	0,074198167	0,992984569	Upregulated in Cell groups (batch by Treatment)	0,029611978	0,999951388	Upregulated in Rotifer	-0,523990434	0,99994538	Downregulated in Nitrogen	0,573452827	0,999994886	Upregulated in Nitrogen
Cre01.g045550	-1,68953294	0,000756511	Downregulated in Cell groups	0,549846816	0,811406625	Upregulated in Cell groups (batch by Treatment)	0,470499433	0,999951388	Upregulated in Rotifer	-0,331936199	0,99994538	Downregulated in Nitrogen	0,821916753	0,999994886	Upregulated in Nitrogen
Cre02.g106400	-1,474660297	0,000757227	Downregulated in Cell groups	-0,498067042	0,907715615	Downregulated in Cell groups (batch by Treatment)	-0,590814407	0,999951388	Downregulated in Rotifer	-0,520014297	0,99994538	Downregulated in Nitrogen	-0,051712803	0,999994886	Downregulated in Nitrogen
Cre13.g567650	-1,383763913	0,000768207	Downregulated in Cell groups	0,209744689	0,97962495	Upregulated in Cell groups (batch by Treatment)	0,094445395	0,999951388	Upregulated in Rotifer	-0,226459919	0,99994538	Downregulated in Nitrogen	0,340618216	0,999994886	Upregulated in Nitrogen
Cre14.g612500	-1,368190879	0,000769229	Downregulated in Cell groups	-0,235629933	0,965864779	Downregulated in Cell groups (batch by Treatment)	-0,267420339	0,999951388	Downregulated in Rotifer	-0,486766425	0,99994538	Downregulated in Nitrogen	0,239696118	0,999994886	Upregulated in Nitrogen
Cre17.g735200	2,054758794	0,000783868	Upregulated in Cell groups	0,575276537	0,903102875	Upregulated in Cell groups (batch by Treatment)	0,067660912	0,999951388	Upregulated in Rotifer	0,853389638	0,99994538	Upregulated in Nitrogen	-0,754713758	0,999994886	Downregulated in Nitrogen
Cre07.g320050	-1,298984268	0,000797937	Downregulated in Cell groups	0,238846489	0,972615496	Upregulated in Cell groups (batch by Treatment)	0,225743704	0,999951388	Upregulated in Rotifer	0,119019676	0,99994538	Upregulated in Nitrogen	0,127299172	0,999994886	Upregulated in Nitrogen
Cre03.g167150	2,104152437	0,000803961	Upregulated in Cell groups	1,026602909	0,744727981	Upregulated in Cell groups (batch by Treatment)	0,600244083	0,999951388	Upregulated in Rotifer	0,560097372	0,99994538	Upregulated in Nitrogen	0,070967732	0,999994886	Upregulated in Nitrogen
Cre02.g095151	2,269256598	0,000811136	Upregulated in Cell groups	-0,330095766	0,963090379	Downregulated in Cell groups (batch by Treatment)	-0,579707648	0,999951388	Downregulated in Rotifer	0,50418488	0,99994538	Upregulated in Nitrogen	-1,05160773	0,999994886	Downregulated in Nitrogen
Cre16.g672300	-1,25954496	0,000811297	Downregulated in Cell groups	-0,056383817	0,992984569	Downregulated in Cell groups (batch by Treatment)	-0,065038926	0,999951388	Downregulated in Rotifer	-0,327921923	0,99994538	Downregulated in Nitrogen	0,283755891	0,999994886	Upregulated in Nitrogen
Cre16.g656750	2,601993929	0,000819245	Upregulated in Cell groups	-1,485722831	0,555680758	Downregulated in Cell groups (batch by Treatment)	-0,7781732	0,999951388	Downregulated in Rotifer	-0,868188486	0,99994538	Downregulated in Nitrogen	0,121719037	0,999994886	Upregulated in Nitrogen
Cre12.g536800	-2,089873602	0,00082266	Downregulated in Cell groups	0,929907319	0,71143477	Upregulated in Cell groups (batch by Treatment)	1,507458558	0,999951388	Upregulated in Rotifer	0,692488226	0,99994538	Upregulated in Nitrogen	0,836575695	0,999994886	Upregulated in Nitrogen
Cre14.g631141	-2,963724875	0,000828702	Downregulated in Cell groups	1,951418932	0,29709495	Upregulated in Cell groups (batch by Treatment)	3,08963099	0,535244317	Upregulated in Rotifer	2,635014417	0,762315957	Upregulated in Nitrogen	0,476914776	0,999994886	Upregulated in Nitrogen
Cre06.g260200	-1,428031885	0,000832565	Downregulated in Cell groups	0,276024836	0,96408015	Upregulated in Cell groups (batch by Treatment)	0,377039252	0,999951388	Upregulated in Rotifer	0,439158492	0,99994538	Upregulated in Nitrogen	-0,040358453	0,999994886	Downregulated in Nitrogen
Cre11.g467568	-2,270745637	0,000846968	Downregulated in Cell groups	0,177082439	NA	Upregulated in Cell groups (batch by Treatment)	-0,38377426	0,999951388	Downregulated in Rotifer	-0,731294108	0,99994538	Downregulated in Nitrogen	0,366231659	0,999994886	Upregulated in Nitrogen
Cre07.g355650	1,90876323	0,000862748	Upregulated in Cell groups	-0,860655701	0,764813553	Downregulated in Cell groups (batch by Treatment)	-0,570450234	0,999951388	Downregulated in Rotifer	0,161123171	0,99994538	Upregulated in Nitrogen	-0,701244737	0,999994886	Downregulated in Nitrogen
Cre17.g747747	1,14588914	0,000862748	Upregulated in Cell groups	-0,165095631	0,980984477	Downregulated in Cell groups (batch by Treatment)	-0,187707735	0,999951388	Downregulated in Rotifer	0,043517053	0,99994538	Upregulated in Nitrogen	-0,20354612	0,999994886	Downregulated in Nitrogen
Cre01.g032650	-1,855327359	0,000870094	Downregulated in Cell groups	-1,143652523	0,252755816	Downregulated in Cell groups (batch by Treatment)	-1,215257263	0,999951388	Downregulated in Rotifer	-0,486336303	0,99994538	Downregulated in Nitrogen	-0,709242485	0,999994886	Downregulated in Nitrogen
Cre04.g213350	-1,435891143	0,000877173	Downregulated in Cell groups	-0,245924148	0,960575057	Downregulated in Cell groups (batch by Treatment)	-0,27613183	0,999951388	Downregulated in Rotifer	-0,66993971	0,99994538	Downregulated in Nitrogen	0,413878411	0,999994886	Upregulated in Nitrogen
Cre03.g174150	-1,871787308	0,000886133	Downregulated in Cell groups	-0,067804922	NA	Downregulated in Cell groups (batch by Treatment)	-0,276680358	0,999951388	Downregulated in Rotifer	-0,373185393	0,99994538	Downregulated in Nitrogen	0,113863396	0,999994886	Upregulated in Nitrogen
Cre02.g095084	2,897303081	0,00088869	Upregulated in Cell groups	1,001977053	NA	Upregulated in Cell groups (batch by Treatment)	0,803966355	0,999951388	Upregulated in Rotifer	2,205186188	0,99994538	Upregulated in Nitrogen	-1,372672382	0,999994886	Downregulated in Nitrogen
Cre16.g650425	2,060622341	0,000903411	Upregulated in Cell groups	-0,038406792	0,999119844	Downregulated in Cell groups (batch by Treatment)	-0,192990038	0,999951388	Downregulated in Rotifer	-0,165355709	0,99994538	Downregulated in Nitrogen	0,0052026	0,999994886	Upregulated in Nitrogen
Cre02.g105200	-1,027427103	0,000920828	Downregulated in Cell groups	0,050273455	0,994622667	Upregulated in Cell groups (batch by Treatment)	0,115804556	0,999951388	Upregulated in Rotifer	0,111473361	0,99994538	Upregulated in Nitrogen	0,026050984	0,999994886	Upregulated in Nitrogen
Cre08.g366250	-3,107202411	0,000924302	Downregulated in Cell groups	-2,670775759	0,03695156	Downregulated in Cell groups (batch by Treatment)	-2,638932527	0,918310722	Downregulated in Rotifer	-0,027015771	0,99994538	Downregulated in Nitrogen	-2,593890223	0,999994886	Downregulated in Nitrogen
Cre02.g101750	1,719181719	0,000940381	Upregulated in Cell groups	0,279209448	NA	Upregulated in Cell groups (batch by Treatment)	0,175565155	0,999951388	Upregulated in Rotifer	0,035587501	0,99994538	Upregulated in Nitrogen	0,16894227	0,999994886	Upregulated in Nitrogen
Cre10.g427900	-1,55048127	0,000941435	Downregulated in Cell groups	-0,186249419	0,989098085	Downregulated in Cell groups (batch by Treatment)	-0,268846144	0,999951388	Downregulated in Rotifer	-0,00131533	0,99994538	Downregulated in Nitrogen	-0,246662777	0,999994886	Downregulated in Nitrogen
Cre06.g302000	-1,765059728	0,00094959	Downregulated in Cell groups	0,020842399	0,999805459	Upregulated in Cell groups (batch by Treatment)	0,148179571	0,999951388	Upregulated in Rotifer	0,338617588	0,99994538	Upregulated in Nitrogen	-0,173451237	0,999994886	Downregulated in Nitrogen
Cre03.g152400	1,620210328	0,00095209	Upregulated in Cell groups	0,233426328	0,97962495	Upregulated in Cell groups (batch by Treatment)	0,203831129	0,999951388	Upregulated in Rotifer	0,38558101	0,99994538	Upregulated in Nitrogen	-0,15140222	0,999994886	Downregulated in Nitrogen
Cre10.g451450	1,669301686	0,000969902	Upregulated in Cell groups	-0,493480543	0,906788682	Downregulated in Cell groups (batch by Treatment)	-0,412574323	0,999951388	Downregulated in Rotifer	0,325132454	0,99994538	Upregulated in Nitrogen	-0,707596874	0,999994886	Downregulated in Nitrogen
Cre08.g358535	1,292909997	0,000969902	Upregulated in Cell groups	-0,030713886	0,999119844	Downregulated in Cell groups (batch by Treatment)	-0,171762637	0,999951388	Downregulated in Rotifer	0,185800111	0,99994538	Upregulated in Nitrogen	-0,329621553	0,999994886	Downregulated in Nitrogen
Cre06.g268850	2,064786085	0,000969902	Upregulated in Cell groups	-0,836425996	0,790609025	Downregulated in Cell groups (batch by Treatment)	-0,498397894	0,999951388	Downregulated in Rotifer	-1,192626632	0,99994538	Downregulated in Nitrogen	0,72527407	0,999994886	Upregulated in Nitrogen
Cre16.g682251	1,600215061	0,000985102	Upregulated in Cell groups	0,092765575	NA	Upregulated in Cell groups (batch by Treatment)	0,018883288	0,999951388	Upregulated in Rotifer	0,018296139	0,99994538	Upregulated in Nitrogen	0,030186761	0,999994886	Upregulated in Nitrogen
Cre10.g464264	1,473844582	0,001001203	Upregulated in Cell groups	-0,129679212	0,992984569	Downregulated in Cell groups (batch by Treatment)	-0,284377194	0,999951388	Downregulated in Rotifer	0,065665997	0,99994538	Upregulated in Nitrogen	-0,319840701	0,999994886	Downregulated in Nitrogen
Cre08.g375550	1,419262832	0,001010555	Upregulated in Cell groups	0,374917012	0,945782145	Upregulated in Cell groups (batch by Treatment)	0,241347538	0,999951388	Upregulated in Rotifer	0,190856395	0,99994538	Upregulated in Nitrogen	0,080276462	0,999994886	Upregulated in Nitrogen
Cre03.g211185	-1,801573377	0,001013293	Downregulated in Cell groups	-0,90767678	0,68607326	Downregulated in Cell groups (batch by Treatment)	-1,041682558	0,999951388	Downregulated in Rotifer	-0,357687034	0,99994538	Downregulated in Nitrogen	-0,666403256	0,999994886	Downregulated in Nitrogen
Cre10.g449100	1,060604139	0,001013293	Upregulated in Cell groups	0,018481763	0,999215687	Upregulated in Cell groups (batch by Treatment)	-0,016595706	0,999951388	Downregulated in Rotifer	0,324547611	0,99994538	Upregulated in Nitrogen	-0,314036125	0,999994886	Downregulated in Nitrogen
Cre17.g713700	-3,744110086	0,001013293	Downregulated in Cell groups	0,921399122	NA	Upregulated in Cell groups (batch by Treatment)	1,976420866	NA	Upregulated in Rotifer	1,972448242	0,99994538	Upregulated in Nitrogen	0,015777272	0,999994886	Upregulated in Nitrogen
Cre01.g016514	-2,131133924	0,001033668	Downregulated in Cell groups	0,280500876	0,972200791	Upregulated in Cell groups (batch by Treatment)	0,443872389	0,999951388	Upregulated in Rotifer	-0,704568484	0,99994538	Downregulated in Nitrogen	1,167949598	0,999994886	Upregulated in Nitrogen
Cre17.g704251	1,324834992	0,001067162	Upregulated in Cell groups	0,374992706	0,930311406	Upregulated in Cell groups (batch by Treatment)	0,200752568	0,999951388	Upregulated in Rotifer	0,446253048	0,99994538	Upregulated in Nitrogen	-0,217289905	0,999994886	Downregulated in Nitrogen
Cre01.g012650	-5,685144262	0,001071961	Downregulated in Cell groups	-4,473553584	NA	Downregulated in Cell groups (batch by Treatment)	-5,679742952	0,361824926	Downregulated in Rotifer	-2,412462845	0,99994538	Downregulated in Nitrogen	-3,247598709	0,999994886	Downregulated in Nitrogen
Cre03.g202875	1,590353022	0,001071961	Upregulated in Cell groups	-0,690671443	0,839480188	Downregulated in Cell groups (batch by Treatment)	-0,554089313	0,999951388	Downregulated in Rotifer	-0,351511929	0,99994538	Downregulated in Nitrogen	-0,173387831	0,999994886	Downregulated in Nitrogen
Cre11.g467567	-1,650467434	0,00107246	Downregulated in Cell groups	-0,786267674	0,710534857	Downregulated in Cell groups (batch by Treatment)	-1,088263909	0,999951388	Downregulated in Rotifer	-0,511169433	0,99994538	Downregulated in Nitrogen	-0,558816926	0,999994886	Downregulated in Nitrogen
Cre07.g329277	1,745515469	0,00107246	Upregulated in Cell groups	0,352010472	0,968032797	Upregulated in Cell groups (batch by Treatment)	0,067381987	0,999951388	Upregulated in Rotifer	0,131321353	0,99994538	Upregulated in Nitrogen	-0,034804238	0,999994886	Downregulated in Nitrogen
Cre03.g180000	-1,344767163	0,00107246	Downregulated in Cell groups	0,449373838	0,906788682	Upregulated in Cell groups (batch by Treatment)	0,630026132	0,999951388	Upregulated in Rotifer	0,381125882	0,99994538	Upregulated in Nitrogen	0,270583271	0,999994886	Upregulated in Nitrogen
Cre02.g084450	1,317877701	0,001103341	Upregulated in Cell groups	0,209023567	0,96719107	Upregulated in Cell groups (batch by Treatment)	0,291866524	0,999951388	Upregulated in Rotifer	-0,235163739	0,99994538	Downregulated in Nitrogen	0,55437997	0,999994886	Upregulated in Nitrogen
Cre11.g469100	2,007389882	0,001119945	Upregulated in Cell groups	0,859101725	NA	Upregulated in Cell groups (batch by Treatment)	0,778749635	0,999951388	Upregulated in Rotifer	0,447935265	0,99994538	Upregulated in Nitrogen	0,361488613	0,999994886	Upregulated in Nitrogen
Cre13.g607000	1,392662789	0,001127915	Upregulated in Cell groups	0,561888795	0,865966556	Upregulated in Cell groups (batch by Treatment)	0,518254983	0,999951388	Upregulated in Rotifer	0,47406787	0,99994538	Upregulated in Nitrogen	0,071890931	0,999994886	Upregulated in Nitrogen
Cre13.g571700	-1,423145184	0,00113157	Downregulated in Cell groups	0,295953802	0,960527627	Upregulated in Cell groups (batch by Treatment)	0,560912852	0,999951388	Upregulated in Rotifer	0,669690878	0,99994538	Upregulated in Nitrogen	-0,087324718	0,999994886	Downregulated in Nitrogen
Cre24.g755697	2,376760204	0,001140885	Upregulated in Cell groups	0,552216683	NA	Upregulated in Cell groups (batch by Treatment)	0,163947487	0,999951388	Upregulated in Rotifer	0,669906534	0,99994538	Upregulated in Nitrogen	-0,473433354	0,999994886	Downregulated in Nitrogen
Cre16.g676085	1,242403889	0,001147057	Upregulated in Cell groups	-0,44734307	0,884422885	Downregulated in Cell groups (batch by Treatment)	-0,521637372	0,999951388	Downregulated in Rotifer	0,039928709	0,99994538	Upregulated in Nitrogen	-0,533649427	0,999994886	Downregulated in Nitrogen
Cre08.g364800	-1,14731952	0,001150764	Downregulated in Cell groups	0,035879224	0,997434366	Upregulated in Cell groups (batch by Treatment)	0,171684015	0,999951388	Upregulated in Rotifer	-0,042413952	0,99994538	Downregulated in Nitrogen	0,235822746	0,999994886	Upregulated in Nitrogen
Cre13.g572272	1,648218089	0,001155039	Upregulated in Cell groups	-0,324148605	0,96408015	Downregulated in Cell groups (batch by Treatment)	-0,520148414	0,999951388	Downregulated in Rotifer	-0,455650841	0,99994538	Downregulated in Nitrogen	-0,033359231	0,999994886	Downregulated in Nitrogen
Cre08.g358522	-1,230464009	0,001176538	Downregulated in Cell groups	0,444998328	0,903798227	Upregulated in Cell groups (batch by Treatment)	0,370409893	0,999951388	Upregulated in Rotifer	0,232854315	0,99994538	Upregulated in Nitrogen	0,157105429	0,999994886	Upregulated in Nitrogen
Cre17.g739000	-1,705382787	0,001183154	Downregulated in Cell groups	-0,289755386	0,965485098	Downregulated in Cell groups (batch by Treatment)	-0,109334761	0,999951388	Downregulated in Rotifer	-0,381945993	0,99994538	Downregulated in Nitrogen	0,293473222	0,999994886	Upregulated in Nitrogen
Cre17.g733100	3,019977945	0,001186126	Upregulated in Cell groups	-0,458074189	NA	Downregulated in Cell groups (batch by Treatment)	-0,729326333	NA	Downregulated in Rotifer	-0,804427165	0,99994538	Downregulated in Nitrogen	0,106176803	0,999994886	Upregulated in Nitrogen
Cre02.g114000	1,515553301	0,001196922	Upregulated in Cell groups	-0,051912959	0,997415758	Downregulated in Cell groups (batch by Treatment)	-0,138842474	0,999951388	Downregulated in Rotifer	-0,498637134	0,99994538	Downregulated in Nitrogen	0,389612767	0,999994886	Upregulated in Nitrogen
Cre06.g263150	1,178452826	0,001198528	Upregulated in Cell groups	0,133471843	0,987617489	Upregulated in Cell groups (batch by Treatment)	0,0440809	0,999951388	Upregulated in Rotifer	-0,263804116	0,99994538	Downregulated in Nitrogen	0,33580133	0,999994886	Upregulated in Nitrogen
Cre10.g445151	3,066433814	0,001212608	Upregulated in Cell groups	0,5749036	0,932209284	Upregulated in Cell groups (batch by Treatment)	0,853004896	0,999951388	Upregulated in Rotifer	2,612986948	0,99994538	Upregulated in Nitrogen	-1,728342	0,999994886	Downregulated in Nitrogen
Cre07.g321050	1,680240084	0,001253357	Upregulated in Cell groups	0,76036831	0,820952292	Upregulated in Cell groups (batch by Treatment)	0,519957899	0,999951388	Upregulated in Rotifer	0,220586539	0,99994538	Upregulated in Nitrogen	0,329092422	0,999994886	Upregulated in Nitrogen
Cre14.g608250	4,420203743	0,001255429	Upregulated in Cell groups	1,051560086	NA	Upregulated in Cell groups (batch by Treatment)	0,569724903	NA	Upregulated in Rotifer	-0,069421183	0,99994538	Downregulated in Nitrogen	0,667646267	0,999994886	Upregulated in Nitrogen
Cre16.g676421	-1,70665543	0,001258196	Downregulated in Cell groups	-0,49529007	0,82163153	Downregulated in Cell groups (batch by Treatment)	-0,471390391	0,999951388	Downregulated in Rotifer	-1,091631426	0,99994538	Downregulated in Nitrogen	0,639528457	0,999994886	Upregulated in Nitrogen
Cre01.g053150	1,850667412	0,001270989	Upregulated in Cell groups	-0,676088431	0,887602554	Downregulated in Cell groups (batch by Treatment)	-0,693834222	0,999951388	Downregulated in Rotifer	0,240721519	0,99994538	Upregulated in Nitrogen	-0,904518213	0,999994886	Downregulated in Nitrogen
Cre06.g263400	-1,656071374	0,001279145	Downregulated in Cell groups	0,087879968	0,992984569	Upregulated in Cell groups (batch by Treatment)	0,061661116	0,999951388	Upregulated in Rotifer	-0,327495074	0,99994538	Downregulated in Nitrogen	0,409461413	0,999994886	Upregulated in Nitrogen
Cre12.g537900	-3,467390796	0,001292001	Downregulated in Cell groups	0,650286242	NA	Upregulated in Cell groups (batch by Treatment)	-0,32238142	NA	Downregulated in Rotifer	0,512014035	0,99994538	Upregulated in Nitrogen	-0,816253019	0,999994886	Downregulated in Nitrogen
Cre01.g041752	2,597984995	0,001292001	Upregulated in Cell groups	-0,564390571	NA	Downregulated in Cell groups (batch by Treatment)	0,310544638	0,999951388	Upregulated in Rotifer	1,020859971	0,99994538	Upregulated in Nitrogen	-0,682570823	0,999994886	Downregulated in Nitrogen
Cre02.g097500	0,979674428	0,001292001	Upregulated in Cell groups	0,091498196	0,992984569	Upregulated in Cell groups (batch by Treatment)	0,074243783	0,999951388	Upregulated in Rotifer	-0,028517556	0,99994538	Downregulated in Nitrogen	0,130547413	0,999994886	Upregulated in Nitrogen
Cre06.g279650	-2,459007891	0,001316193	Downregulated in Cell groups	0,790873468	0,918650998	Upregulated in Cell groups (batch by Treatment)	1,257662321	0,999951388	Upregulated in Rotifer	0,904052309	0,99994538	Upregulated in Nitrogen	0,375597569	0,999994886	Upregulated in Nitrogen
Cre09.g396065	-2,306124757	0,001335454	Downregulated in Cell groups	-1,265669428	0,525516412	Downregulated in Cell groups (batch by Treatment)	-1,602582445	0,999951388	Downregulated in Rotifer	-1,605103553	0,99994538	Downregulated in Nitrogen	0,019765978	0,999994886	Upregulated in Nitrogen
Cre13.g583972	1,04779782	0,001335454	Upregulated in Cell groups	0,162025079	0,97962495	Upregulated in Cell groups (batch by Treatment)	0,116343877	0,999951388	Upregulated in Rotifer	-0,042594126	0,99994538	Downregulated in Nitrogen	0,18629249	0,999994886	Upregulated in Nitrogen
Cre01.g012750	-2,97148363	0,001348843	Downregulated in Cell groups	-2,122948602	0,186795682	Downregulated in Cell groups (batch by Treatment)	-2,438401421	0,999951388	Downregulated in Rotifer	-2,205039459	0,99994538	Downregulated in Nitrogen	-0,217663979	0,999994886	Downregulated in Nitrogen
Cre11.g467696	1,192850663	0,001358103	Upregulated in Cell groups	-0,1697443	0,97962495	Downregulated in Cell groups (batch by Treatment)	-0,164550598	0,999951388	Downregulated in Rotifer	0,263328999	0,99994538	Upregulated in Nitrogen	-0,40129563	0,999994886	Downregulated in Nitrogen
Cre12.g560902	-2,2092463	0,001358103	Downregulated in Cell groups	0,742699845	0,906788682	Upregulated in Cell groups (batch by Treatment)	0,583840113	0,999951388	Upregulated in Rotifer	-0,045758479	0,99994538	Downregulated in Nitrogen	0,650001532	0,999994886	Upregulated in Nitrogen
Cre12.g484350	-1,220148023	0,00135984	Downregulated in Cell groups	-0,209766692	0,972200791	Downregulated in Cell groups (batch by Treatment)	-0,21449229	0,999951388	Downregulated in Rotifer	-0,160378336	0,99994538	Downregulated in Nitrogen	-0,032601663	0,999994886	Downregulated in Nitrogen
Cre13.g585150	1,256215614	0,001368782	Upregulated in Cell groups	-0,328338324	0,92176736	Downregulated in Cell groups (batch by Treatment)	-0,323092898	0,999951388	Downregulated in Rotifer	0,236560272	0,99994538	Upregulated in Nitrogen	-0,530987498	0,999994886	Downregulated in Nitrogen
Cre02.g111029	4,677114275	0,001384875	Upregulated in Cell groups	-1,60079317	NA	Downregulated in Cell groups (batch by Treatment)	-0,538066291	NA	Downregulated in Rotifer	0,573641063	0,99994538	Upregulated in Nitrogen	-1,079637251	0,999994886	Downregulated in Nitrogen
Cre09.g397450	-3,015118239	0,001384875	Downregulated in Cell groups	-1,752361259	0,543542161	Downregulated in Cell groups (batch by Treatment)	-2,363831931	0,999951388	Downregulated in Rotifer	-2,423801622	0,99994538	Downregulated in Nitrogen	0,075274939	0,999994886	Upregulated in Nitrogen
Cre36.g759747	3,282333951	0,001396949	Upregulated in Cell groups	-1,620711138	0,734965152	Downregulated in Cell groups (batch by Treatment)	0,489561165	0,999951388	Upregulated in Rotifer	0,525439897	0,99994538	Upregulated in Nitrogen	-0,007338576	0,999994886	Downregulated in Nitrogen
Cre09.g393506	1,913628588	0,001418327	Upregulated in Cell groups	-0,898065597	0,688401374	Downregulated in Cell groups (batch by Treatment)	-1,065284747	0,999951388	Downregulated in Rotifer	-1,315026723	0,99994538	Downregulated in Nitrogen	0,280578403	0,999994886	Upregulated in Nitrogen
Cre14.g617750	1,191288939	0,001418327	Upregulated in Cell groups	0,329794982	0,937931822	Upregulated in Cell groups (batch by Treatment)	0,264526069	0,999951388	Upregulated in Rotifer	-0,046109153	0,99994538	Downregulated in Nitrogen	0,33825344	0,999994886	Upregulated in Nitrogen
Cre08.g377650	2,723387242	0,001426457	Upregulated in Cell groups	0,907040736	NA	Upregulated in Cell groups (batch by Treatment)	0,228687872	0,999951388	Upregulated in Rotifer	0,247960804	0,99994538	Upregulated in Nitrogen	0,012646784	0,999994886	Upregulated in Nitrogen
Cre09.g403550	-2,193882917	0,001428701	Downregulated in Cell groups	-0,518066245	NA	Downregulated in Cell groups (batch by Treatment)	-0,479747389	0,999951388	Downregulated in Rotifer	0,402604381	0,99994538	Upregulated in Nitrogen	-0,865256488	0,999994886	Downregulated in Nitrogen
Cre09.g410450	-1,847556272	0,001429113	Downregulated in Cell groups	-0,121147691	0,992984569	Downregulated in Cell groups (batch by Treatment)	0,459683619	0,999951388	Upregulated in Rotifer	-0,14068605	0,99994538	Downregulated in Nitrogen	0,621814511	0,999994886	Upregulated in Nitrogen
Cre03.g170625	1,708600841	0,001439652	Upregulated in Cell groups	0,625237259	0,907901059	Upregulated in Cell groups (batch by Treatment)	0,404725281	0,999951388	Upregulated in Rotifer	0,2158627	0,99994538	Upregulated in Nitrogen	0,219315782	0,999994886	Upregulated in Nitrogen
Cre06.g251900	-2,761959699	0,001439652	Downregulated in Cell groups	-0,75225073	NA	Downregulated in Cell groups (batch by Treatment)	-0,295366071	0,999951388	Downregulated in Rotifer	-0,703681858	0,99994538	Downregulated in Nitrogen	0,427642483	0,999994886	Upregulated in Nitrogen
Cre12.g489700	-1,999974829	0,001442277	Downregulated in Cell groups	-1,20162145	0,308823754	Downregulated in Cell groups (batch by Treatment)	-1,314568376	0,999951388	Downregulated in Rotifer	-1,189489347	0,99994538	Downregulated in Nitrogen	-0,106746594	0,999994886	Downregulated in Nitrogen
Cre14.g611700	1,424105772	0,001444329	Upregulated in Cell groups	-0,138189742	0,989666993	Downregulated in Cell groups (batch by Treatment)	-0,051290548	0,999951388	Downregulated in Rotifer	-0,381946756	0,99994538	Downregulated in Nitrogen	0,357965706	0,999994886	Upregulated in Nitrogen
Cre17.g731650	-1,754556809	0,001444821	Downregulated in Cell groups	0,540236156	0,918650998	Upregulated in Cell groups (batch by Treatment)	0,934320822	0,999951388	Upregulated in Rotifer	0,3365047	0,99994538	Upregulated in Nitrogen	0,619077273	0,999994886	Upregulated in Nitrogen
Cre04.g228100	1,280495178	0,001458628	Upregulated in Cell groups	-0,319987578	0,956562711	Downregulated in Cell groups (batch by Treatment)	-0,428048224	0,999951388	Downregulated in Rotifer	-0,120277651	0,99994538	Downregulated in Nitrogen	-0,278651506	0,999994886	Downregulated in Nitrogen
Cre14.g620450	-1,409182413	0,001458759	Downregulated in Cell groups	-0,231031392	0,979119161	Downregulated in Cell groups (batch by Treatment)	-0,407488696	0,999951388	Downregulated in Rotifer	-0,381548082	0,99994538	Downregulated in Nitrogen	-0,005831016	0,999994886	Downregulated in Nitrogen
Cre07.g349520	-2,074455355	0,001458835	Downregulated in Cell groups	0,158230512	NA	Upregulated in Cell groups (batch by Treatment)	0,380494658	0,999951388	Upregulated in Rotifer	0,59397406	0,99994538	Upregulated in Nitrogen	-0,193590958	0,999994886	Downregulated in Nitrogen
Cre06.g291500	1,778995158	0,001542736	Upregulated in Cell groups	-0,835751731	0,77497144	Downregulated in Cell groups (batch by Treatment)	-0,386593108	0,999951388	Downregulated in Rotifer	-0,24109309	0,99994538	Downregulated in Nitrogen	-0,116165493	0,999994886	Downregulated in Nitrogen
Cre04.g227400	3,180541122	0,001554427	Upregulated in Cell groups	-0,023130714	NA	Downregulated in Cell groups (batch by Treatment)	0,720950398	0,999951388	Upregulated in Rotifer	-1,76546752	0,99994538	Downregulated in Nitrogen	2,520192206	0,999994886	Upregulated in Nitrogen
Cre09.g402900	-2,002501107	0,001558253	Downregulated in Cell groups	-0,570022446	0,918650998	Downregulated in Cell groups (batch by Treatment)	-0,756990205	0,999951388	Downregulated in Rotifer	-1,142911879	0,99994538	Downregulated in Nitrogen	0,404826758	0,999994886	Upregulated in Nitrogen
Cre02.g119100	2,501517484	0,001559119	Upregulated in Cell groups	0,437979422	NA	Upregulated in Cell groups (batch by Treatment)	0,560579654	NA	Upregulated in Rotifer	1,30355927	0,99994538	Upregulated in Nitrogen	-0,712062962	0,999994886	Downregulated in Nitrogen
Cre07.g345900	1,332226117	0,001559119	Upregulated in Cell groups	-0,35315076	0,930832729	Downregulated in Cell groups (batch by Treatment)	-0,320946545	0,999951388	Downregulated in Rotifer	-0,573914699	0,99994538	Downregulated in Nitrogen	0,280893185	0,999994886	Upregulated in Nitrogen
Cre16.g685050	-1,915018613	0,001559119	Downregulated in Cell groups	1,225468778	0,289842748	Upregulated in Cell groups (batch by Treatment)	1,585543145	0,999951388	Upregulated in Rotifer	1,231820044	0,99994538	Upregulated in Nitrogen	0,373503612	0,999994886	Upregulated in Nitrogen
Cre03.g178550	0,949041771	0,001562503	Upregulated in Cell groups	-0,100762274	0,991804878	Downregulated in Cell groups (batch by Treatment)	-0,150446821	0,999951388	Downregulated in Rotifer	0,048002452	0,99994538	Upregulated in Nitrogen	-0,171246104	0,999994886	Downregulated in Nitrogen
Cre09.g398400	6,374718946	0,001579128	Upregulated in Cell groups	0,280268129	NA	Upregulated in Cell groups (batch by Treatment)	-0,001024464	NA	Downregulated in Rotifer	2,133354355	0,99994538	Upregulated in Nitrogen	-2,096399084	0,999994886	Downregulated in Nitrogen
Cre17.g745097	1,35995996	0,001596463	Upregulated in Cell groups	-0,492496058	0,892831683	Downregulated in Cell groups (batch by Treatment)	-0,435920864	0,999951388	Downregulated in Rotifer	-0,301156712	0,99994538	Downregulated in Nitrogen	-0,10749786	0,999994886	Downregulated in Nitrogen
Cre02.g087100	-2,44877968	0,001605662	Downregulated in Cell groups	0,878661148	0,820952292	Upregulated in Cell groups (batch by Treatment)	0,98674521	0,999951388	Upregulated in Rotifer	-0,352992449	0,99994538	Downregulated in Nitrogen	1,359437435	0,999994886	Upregulated in Nitrogen
Cre03.g186850	-2,868223198	0,001637375	Downregulated in Cell groups	0,567188717	NA	Upregulated in Cell groups (batch by Treatment)	1,080753375	0,999951388	Upregulated in Rotifer	-0,346055535	0,99994538	Downregulated in Nitrogen	1,446241672	0,999994886	Upregulated in Nitrogen
Cre13.g565484	-1,334863815	0,001689174	Downregulated in Cell groups	0,059342372	0,993034013	Upregulated in Cell groups (batch by Treatment)	0,135823979	0,999951388	Upregulated in Rotifer	0,661562462	0,99994538	Upregulated in Nitrogen	-0,504513199	0,999994886	Downregulated in Nitrogen
Cre13.g605300	2,274566753	0,001747473	Upregulated in Cell groups	-0,652487757	NA	Downregulated in Cell groups (batch by Treatment)	-0,334463909	0,999951388	Downregulated in Rotifer	-0,14426931	0,99994538	Downregulated in Nitrogen	-0,15902974	0,999994886	Downregulated in Nitrogen
Cre03.g177350	-1,177931799	0,001747473	Downregulated in Cell groups	0,335967413	0,932209284	Upregulated in Cell groups (batch by Treatment)	0,46986223	0,999951388	Upregulated in Rotifer	0,080491712	0,99994538	Upregulated in Nitrogen	0,410765793	0,999994886	Upregulated in Nitrogen
Cre17.g713000	1,093996607	0,001755543	Upregulated in Cell groups	-0,073937533	0,992984569	Downregulated in Cell groups (batch by Treatment)	-0,138473409	0,999951388	Downregulated in Rotifer	0,029229455	0,99994538	Upregulated in Nitrogen	-0,139979597	0,999994886	Downregulated in Nitrogen
Cre07.g318200	2,020385123	0,001758419	Upregulated in Cell groups	0,391576579	0,96408015	Upregulated in Cell groups (batch by Treatment)	-0,053063218	0,999951388	Downregulated in Rotifer	0,322957185	0,99994538	Upregulated in Nitrogen	-0,344379384	0,999994886	Downregulated in Nitrogen
Cre10.g464500	1,625378544	0,001779888	Upregulated in Cell groups	0,001436102	0,999805459	Upregulated in Cell groups (batch by Treatment)	-0,433754361	0,999951388	Downregulated in Rotifer	-0,406752509	0,99994538	Downregulated in Nitrogen	0,002096604	0,999994886	Upregulated in Nitrogen
Cre17.g703700	-2,28658752	0,001780513	Downregulated in Cell groups	-0,999289394	0,606912283	Downregulated in Cell groups (batch by Treatment)	-1,311089185	0,999951388	Downregulated in Rotifer	-1,807923091	0,99994538	Downregulated in Nitrogen	0,514742202	0,999994886	Upregulated in Nitrogen
Cre03.g146547	2,051673671	0,001785919	Upregulated in Cell groups	-0,549772086	0,932209284	Downregulated in Cell groups (batch by Treatment)	-0,89672822	0,999951388	Downregulated in Rotifer	-0,145779095	0,99994538	Downregulated in Nitrogen	-0,718773955	0,999994886	Downregulated in Nitrogen
Cre09.g402219	-3,056843286	0,001789202	Downregulated in Cell groups	2,049091512	0,783125621	Upregulated in Cell groups (batch by Treatment)	3,349983535	0,418782655	Upregulated in Rotifer	1,271563094	0,99994538	Upregulated in Nitrogen	2,102257588	0,999994886	Upregulated in Nitrogen
Cre12.g550450	-2,692859429	0,001800695	Downregulated in Cell groups	-1,52515129	0,423868933	Downregulated in Cell groups (batch by Treatment)	-2,278635174	0,999951388	Downregulated in Rotifer	-2,275496213	0,99994538	Downregulated in Nitrogen	0,014197724	0,999994886	Upregulated in Nitrogen
Cre12.g522250	1,070480212	0,001821529	Upregulated in Cell groups	0,294784848	0,940933103	Upregulated in Cell groups (batch by Treatment)	0,224279699	0,999951388	Upregulated in Rotifer	0,358440741	0,99994538	Upregulated in Nitrogen	-0,106193027	0,999994886	Downregulated in Nitrogen
Cre06.g301750	-3,048105097	0,001827473	Downregulated in Cell groups	2,161278213	0,331949207	Upregulated in Cell groups (batch by Treatment)	3,164593317	0,666710358	Upregulated in Rotifer	2,037897095	0,99994538	Upregulated in Nitrogen	1,147638319	0,999994886	Upregulated in Nitrogen
Cre10.g452350	-2,475172035	0,001833063	Downregulated in Cell groups	0,785978463	0,843533641	Upregulated in Cell groups (batch by Treatment)	1,281322384	0,999951388	Upregulated in Rotifer	0,009675645	0,99994538	Upregulated in Nitrogen	1,291525778	0,999994886	Upregulated in Nitrogen
Cre03.g194250	1,342269062	0,001858315	Upregulated in Cell groups	-0,128559079	0,992984569	Downregulated in Cell groups (batch by Treatment)	-0,086946257	0,999951388	Downregulated in Rotifer	0,066836857	0,99994538	Upregulated in Nitrogen	-0,124105153	0,999994886	Downregulated in Nitrogen
Cre02.g079450	-2,715147684	0,001886024	Downregulated in Cell groups	-0,959278485	NA	Downregulated in Cell groups (batch by Treatment)	-1,296264455	0,999951388	Downregulated in Rotifer	-1,277561529	0,99994538	Downregulated in Nitrogen	-0,003941555	0,999994886	Downregulated in Nitrogen
Cre07.g345050	-1,520852146	0,001944371	Downregulated in Cell groups	0,649947404	0,848281752	Upregulated in Cell groups (batch by Treatment)	0,534530998	0,999951388	Upregulated in Rotifer	0,600516358	0,99994538	Upregulated in Nitrogen	-0,046736873	0,999994886	Downregulated in Nitrogen
Cre09.g414800	-1,122372959	0,001993637	Downregulated in Cell groups	-0,129907534	0,990918213	Downregulated in Cell groups (batch by Treatment)	-0,131163074	0,999951388	Downregulated in Rotifer	0,084738334	0,99994538	Upregulated in Nitrogen	-0,19434354	0,999994886	Downregulated in Nitrogen
Cre06.g284100	-4,080544357	0,001993637	Downregulated in Cell groups	-0,781449287	NA	Downregulated in Cell groups (batch by Treatment)	-0,243157394	0,999951388	Downregulated in Rotifer	-2,539560319	0,99994538	Downregulated in Nitrogen	2,313107973	0,999994886	Upregulated in Nitrogen
Cre01.g051450	1,014760342	0,001999483	Upregulated in Cell groups	-0,08750681	0,992984569	Downregulated in Cell groups (batch by Treatment)	-0,086139917	0,999951388	Downregulated in Rotifer	0,048374798	0,99994538	Upregulated in Nitrogen	-0,106952397	0,999994886	Downregulated in Nitrogen
Cre15.g643388	3,532279669	0,002022925	Upregulated in Cell groups	0,487497618	NA	Upregulated in Cell groups (batch by Treatment)	-0,251574497	0,999951388	Downregulated in Rotifer	-1,267170045	0,99994538	Downregulated in Nitrogen	1,051786857	0,999994886	Upregulated in Nitrogen
Cre17.g723400	2,246174834	0,002030326	Upregulated in Cell groups	0,979719714	0,807156738	Upregulated in Cell groups (batch by Treatment)	-0,127728866	0,999951388	Downregulated in Rotifer	0,620992443	0,99994538	Upregulated in Nitrogen	-0,717893668	0,999994886	Downregulated in Nitrogen
Cre08.g374600	1,742457461	0,002066178	Upregulated in Cell groups	0,767791078	0,854967183	Upregulated in Cell groups (batch by Treatment)	0,430735816	0,999951388	Upregulated in Rotifer	0,420689043	0,99994538	Upregulated in Nitrogen	0,03930327	0,999994886	Upregulated in Nitrogen
Cre09.g389504	-2,452878634	0,002114129	Downregulated in Cell groups	-1,543815461	0,284536802	Downregulated in Cell groups (batch by Treatment)	-1,955693	0,999951388	Downregulated in Rotifer	-1,699817759	0,99994538	Downregulated in Nitrogen	-0,237983723	0,999994886	Downregulated in Nitrogen
Cre03.g169950	-1,177654558	0,002115205	Downregulated in Cell groups	0,165548952	0,985386047	Upregulated in Cell groups (batch by Treatment)	0,079032143	0,999951388	Upregulated in Rotifer	0,120988091	0,99994538	Upregulated in Nitrogen	-0,020960425	0,999994886	Downregulated in Nitrogen
Cre16.g681802	1,182360214	0,002115205	Upregulated in Cell groups	-0,123452143	0,991804878	Downregulated in Cell groups (batch by Treatment)	-0,136350456	0,999951388	Downregulated in Rotifer	-0,2237921	0,99994538	Downregulated in Nitrogen	0,114739006	0,999994886	Upregulated in Nitrogen
Cre13.g574551	-3,354654967	0,002128189	Downregulated in Cell groups	-2,250736804	0,14631402	Downregulated in Cell groups (batch by Treatment)	-2,067517985	0,999951388	Downregulated in Rotifer	-2,823692966	0,99994538	Downregulated in Nitrogen	0,771572553	0,999994886	Upregulated in Nitrogen
Cre01.g031750	1,409046817	0,002129027	Upregulated in Cell groups	-0,658899853	0,727291599	Downregulated in Cell groups (batch by Treatment)	-0,687469317	0,999951388	Downregulated in Rotifer	0,062934152	0,99994538	Upregulated in Nitrogen	-0,72141713	0,999994886	Downregulated in Nitrogen
Cre43.g760497	-2,317408624	0,00213108	Downregulated in Cell groups	-1,172956517	0,470840321	Downregulated in Cell groups (batch by Treatment)	-0,800831927	0,999951388	Downregulated in Rotifer	-1,508961309	0,99994538	Downregulated in Nitrogen	0,726194438	0,999994886	Upregulated in Nitrogen
Cre01.g029950	1,581988886	0,002139759	Upregulated in Cell groups	-0,777824918	0,70106518	Downregulated in Cell groups (batch by Treatment)	-0,481787411	0,999951388	Downregulated in Rotifer	-0,360407296	0,99994538	Downregulated in Nitrogen	-0,093767557	0,999994886	Downregulated in Nitrogen
Cre13.g572401	-1,426444254	0,002172973	Downregulated in Cell groups	-0,340171647	0,956562711	Downregulated in Cell groups (batch by Treatment)	-0,271077063	0,999951388	Downregulated in Rotifer	0,14382688	0,99994538	Upregulated in Nitrogen	-0,392917991	0,999994886	Downregulated in Nitrogen
Cre09.g396900	-1,924090394	0,002172973	Downregulated in Cell groups	-0,982962033	0,701981262	Downregulated in Cell groups (batch by Treatment)	-1,20490953	0,999951388	Downregulated in Rotifer	-1,134368775	0,99994538	Downregulated in Nitrogen	-0,053037408	0,999994886	Downregulated in Nitrogen
Cre08.g361925	3,395135562	0,00219703	Upregulated in Cell groups	1,114809776	NA	Upregulated in Cell groups (batch by Treatment)	0,655240145	0,999951388	Upregulated in Rotifer	0,265853171	0,99994538	Upregulated in Nitrogen	0,424149115	0,999994886	Upregulated in Nitrogen
Cre16.g663000	-1,919219346	0,00219703	Downregulated in Cell groups	1,059063352	0,36148384	Upregulated in Cell groups (batch by Treatment)	1,259228541	0,999951388	Upregulated in Rotifer	0,000307665	0,99994538	Upregulated in Nitrogen	1,278707022	0,999994886	Upregulated in Nitrogen
Cre17.g709300	1,39711811	0,002211234	Upregulated in Cell groups	-0,296586622	0,96408015	Downregulated in Cell groups (batch by Treatment)	-0,267124746	0,999951388	Downregulated in Rotifer	0,300537117	0,99994538	Upregulated in Nitrogen	-0,539353299	0,999994886	Downregulated in Nitrogen
Cre02.g092900	-1,250152681	0,002219771	Downregulated in Cell groups	-0,179580475	0,97962495	Downregulated in Cell groups (batch by Treatment)	0,010584592	0,999951388	Upregulated in Rotifer	0,001806012	0,99994538	Upregulated in Nitrogen	0,030677408	0,999994886	Upregulated in Nitrogen
Cre10.g447767	-1,833575987	0,002219771	Downregulated in Cell groups	0,90224761	0,734965152	Upregulated in Cell groups (batch by Treatment)	1,336028818	0,999951388	Upregulated in Rotifer	0,842619949	0,99994538	Upregulated in Nitrogen	0,515239163	0,999994886	Upregulated in Nitrogen
Cre16.g687060	2,700676211	0,002227745	Upregulated in Cell groups	-0,068548064	NA	Downregulated in Cell groups (batch by Treatment)	-0,170448107	0,999951388	Downregulated in Rotifer	0,923671782	0,99994538	Upregulated in Nitrogen	-1,060198851	0,999994886	Downregulated in Nitrogen
Cre04.g219600	-1,803511244	0,002263082	Downregulated in Cell groups	0,213155066	0,980817968	Upregulated in Cell groups (batch by Treatment)	0,622401719	0,999951388	Upregulated in Rotifer	0,006457131	0,99994538	Upregulated in Nitrogen	0,637581677	0,999994886	Upregulated in Nitrogen
Cre01.g041256	1,20176597	0,002269011	Upregulated in Cell groups	0,119253118	0,990045815	Upregulated in Cell groups (batch by Treatment)	0,133292629	0,999951388	Upregulated in Rotifer	0,591324109	0,99994538	Upregulated in Nitrogen	-0,430781341	0,999994886	Downregulated in Nitrogen
Cre13.g603550	-4,691259086	0,002283854	Downregulated in Cell groups	1,216859189	0,956992006	Upregulated in Cell groups (batch by Treatment)	4,200320554	0,251664791	Upregulated in Rotifer	3,76710309	0,587435437	Upregulated in Nitrogen	0,457614192	0,999994886	Upregulated in Nitrogen
Cre07.g327750	-1,093319417	0,00230011	Downregulated in Cell groups	0,059627256	0,993204892	Upregulated in Cell groups (batch by Treatment)	0,041794548	0,999951388	Upregulated in Rotifer	-0,143898986	0,99994538	Downregulated in Nitrogen	0,206392076	0,999994886	Upregulated in Nitrogen
Cre12.g558352	-1,461786345	0,002326807	Downregulated in Cell groups	-0,023294175	0,999119844	Downregulated in Cell groups (batch by Treatment)	0,156699358	0,999951388	Upregulated in Rotifer	-0,470535954	0,99994538	Downregulated in Nitrogen	0,648241845	0,999994886	Upregulated in Nitrogen
Cre15.g642800	3,647587955	0,00233437	Upregulated in Cell groups	0,512990218	NA	Upregulated in Cell groups (batch by Treatment)	-0,223237058	0,999951388	Downregulated in Rotifer	-1,664286927	0,99994538	Downregulated in Nitrogen	1,477374043	0,999994886	Upregulated in Nitrogen
Cre14.g630847	-1,831652848	0,002348444	Downregulated in Cell groups	0,036994997	0,999119844	Upregulated in Cell groups (batch by Treatment)	0,271133348	0,999951388	Upregulated in Rotifer	-0,527926325	0,99994538	Downregulated in Nitrogen	0,819656686	0,999994886	Upregulated in Nitrogen
Cre02.g084400	1,758437587	0,002387918	Upregulated in Cell groups	0,514930136	0,907901059	Upregulated in Cell groups (batch by Treatment)	0,091927514	0,999951388	Upregulated in Rotifer	-0,435048037	0,99994538	Downregulated in Nitrogen	0,556314314	0,999994886	Upregulated in Nitrogen
Cre16.g673250	-1,508429309	0,002395023	Downregulated in Cell groups	-0,4688077	0,918650998	Downregulated in Cell groups (batch by Treatment)	-0,701370622	0,999951388	Downregulated in Rotifer	-0,789347431	0,99994538	Downregulated in Nitrogen	0,107284963	0,999994886	Upregulated in Nitrogen
Cre08.g381400	-2,219272198	0,002465063	Downregulated in Cell groups	-0,755330506	0,918650998	Downregulated in Cell groups (batch by Treatment)	0,043873728	0,999951388	Upregulated in Rotifer	0,241980263	0,99994538	Upregulated in Nitrogen	-0,177478042	0,999994886	Downregulated in Nitrogen
Cre04.g224850	-6,14127882	0,002471596	Downregulated in Cell groups	-0,973017803	NA	Downregulated in Cell groups (batch by Treatment)	-1,737819334	NA	Downregulated in Rotifer	0,800722332	0,99994538	Upregulated in Nitrogen	-2,524309622	0,999994886	Downregulated in Nitrogen
Cre01.g034400	1,024446379	0,002492882	Upregulated in Cell groups	-0,209050694	0,963090379	Downregulated in Cell groups (batch by Treatment)	-0,237003136	0,999951388	Downregulated in Rotifer	0,225277913	0,99994538	Upregulated in Nitrogen	-0,434947872	0,999994886	Downregulated in Nitrogen
Cre09.g388689	1,112989729	0,002492882	Upregulated in Cell groups	-0,365884294	0,918650998	Downregulated in Cell groups (batch by Treatment)	-0,329175994	0,999951388	Downregulated in Rotifer	-0,364402043	0,99994538	Downregulated in Nitrogen	0,062656393	0,999994886	Upregulated in Nitrogen
Cre05.g245351	0,984543815	0,002497217	Upregulated in Cell groups	0,045402956	0,996460102	Upregulated in Cell groups (batch by Treatment)	0,063712682	0,999951388	Upregulated in Rotifer	-0,003023619	0,99994538	Downregulated in Nitrogen	0,093431914	0,999994886	Upregulated in Nitrogen
Cre02.g146131	1,795055413	0,002551215	Upregulated in Cell groups	0,282914655	0,97962495	Upregulated in Cell groups (batch by Treatment)	0,081032458	0,999951388	Upregulated in Rotifer	0,028004739	0,99994538	Upregulated in Nitrogen	0,085054909	0,999994886	Upregulated in Nitrogen
Cre17.g732802	-3,228536514	0,002551935	Downregulated in Cell groups	-0,761458594	NA	Downregulated in Cell groups (batch by Treatment)	-0,448723441	NA	Downregulated in Rotifer	-0,322086128	0,99994538	Downregulated in Nitrogen	-0,109822953	0,999994886	Downregulated in Nitrogen
Cre07.g357300	-1,827616992	0,002566856	Downregulated in Cell groups	-0,342651731	0,972200791	Downregulated in Cell groups (batch by Treatment)	0,19323599	0,999951388	Upregulated in Rotifer	0,223343516	0,99994538	Upregulated in Nitrogen	-0,011007463	0,999994886	Downregulated in Nitrogen
Cre03.g203050	1,33551679	0,002568483	Upregulated in Cell groups	-0,173302497	0,983205821	Downregulated in Cell groups (batch by Treatment)	-0,201217646	0,999951388	Downregulated in Rotifer	0,295023393	0,99994538	Upregulated in Nitrogen	-0,466991012	0,999994886	Downregulated in Nitrogen
Cre12.g553700	1,273577622	0,002568483	Upregulated in Cell groups	0,209845587	0,97645619	Upregulated in Cell groups (batch by Treatment)	0,055247336	0,999951388	Upregulated in Rotifer	0,480334851	0,99994538	Upregulated in Nitrogen	-0,397025233	0,999994886	Downregulated in Nitrogen
Cre11.g476550	1,022675679	0,002580039	Upregulated in Cell groups	0,160749733	0,97962495	Upregulated in Cell groups (batch by Treatment)	0,116332413	0,999951388	Upregulated in Rotifer	0,35038493	0,99994538	Upregulated in Nitrogen	-0,206485299	0,999994886	Downregulated in Nitrogen
Cre17.g706700	1,032575084	0,002592845	Upregulated in Cell groups	-0,17737716	0,979490068	Downregulated in Cell groups (batch by Treatment)	-0,080254763	0,999951388	Downregulated in Rotifer	-0,102608467	0,99994538	Downregulated in Nitrogen	0,049173473	0,999994886	Upregulated in Nitrogen
Cre01.g045050	3,521176594	0,002602542	Upregulated in Cell groups	0,382453728	NA	Upregulated in Cell groups (batch by Treatment)	0,238541361	NA	Upregulated in Rotifer	0,86791997	0,99994538	Upregulated in Nitrogen	-0,594758998	0,999994886	Downregulated in Nitrogen
Cre08.g369700	4,334821204	0,002607734	Upregulated in Cell groups	0,5871053	NA	Upregulated in Cell groups (batch by Treatment)	0,522339761	NA	Upregulated in Rotifer	2,569410613	0,99994538	Upregulated in Nitrogen	-2,011763226	0,999994886	Downregulated in Nitrogen
Cre16.g686250	2,064478355	0,00262234	Upregulated in Cell groups	-1,148201981	0,702487215	Downregulated in Cell groups (batch by Treatment)	-0,63800671	0,999951388	Downregulated in Rotifer	0,18879912	0,99994538	Upregulated in Nitrogen	-0,798559094	0,999994886	Downregulated in Nitrogen
Cre10.g422150	-1,396717835	0,00262301	Downregulated in Cell groups	0,29171055	0,96719107	Upregulated in Cell groups (batch by Treatment)	0,261785679	0,999951388	Upregulated in Rotifer	0,330798806	0,99994538	Upregulated in Nitrogen	-0,050357515	0,999994886	Downregulated in Nitrogen
Cre09.g412175	2,318349214	0,002634021	Upregulated in Cell groups	0,295566614	NA	Upregulated in Cell groups (batch by Treatment)	0,360342309	0,999951388	Upregulated in Rotifer	0,370739094	0,99994538	Upregulated in Nitrogen	0,023080958	0,999994886	Upregulated in Nitrogen
Cre01.g000150	-1,982203801	0,002642121	Downregulated in Cell groups	-0,052677893	0,998935771	Downregulated in Cell groups (batch by Treatment)	0,600731029	0,999951388	Upregulated in Rotifer	0,347152279	0,99994538	Upregulated in Nitrogen	0,27527208	0,999994886	Upregulated in Nitrogen
Cre02.g142426	4,983316082	0,002643659	Upregulated in Cell groups	0,091875665	NA	Upregulated in Cell groups (batch by Treatment)	-0,104824754	NA	Downregulated in Rotifer	1,110635254	0,99994538	Upregulated in Nitrogen	-1,178006972	0,999994886	Downregulated in Nitrogen
Cre01.g029550	1,145812411	0,002643659	Upregulated in Cell groups	-0,338331948	0,926358942	Downregulated in Cell groups (batch by Treatment)	-0,384416266	0,999951388	Downregulated in Rotifer	-0,501784201	0,99994538	Downregulated in Nitrogen	0,145272367	0,999994886	Upregulated in Nitrogen
Cre17.g718350	-2,33294643	0,002665185	Downregulated in Cell groups	0,141047497	NA	Upregulated in Cell groups (batch by Treatment)	0,174291451	0,999951388	Upregulated in Rotifer	-0,546490395	0,99994538	Downregulated in Nitrogen	0,735826381	0,999994886	Upregulated in Nitrogen
Cre02.g112500	1,009713468	0,002676203	Upregulated in Cell groups	-0,224618988	0,96408015	Downregulated in Cell groups (batch by Treatment)	-0,219444914	0,999951388	Downregulated in Rotifer	-0,044299464	0,99994538	Downregulated in Nitrogen	-0,14856102	0,999994886	Downregulated in Nitrogen
Cre03.g153450	-2,396782144	0,002677997	Downregulated in Cell groups	-0,151043406	0,992984569	Downregulated in Cell groups (batch by Treatment)	0,862913473	0,999951388	Upregulated in Rotifer	1,402470903	0,99994538	Upregulated in Nitrogen	-0,515849895	0,999994886	Downregulated in Nitrogen
Cre03.g171700	1,667180657	0,002677997	Upregulated in Cell groups	0,04827843	0,999119844	Upregulated in Cell groups (batch by Treatment)	0,084169489	0,999951388	Upregulated in Rotifer	-0,12325865	0,99994538	Downregulated in Nitrogen	0,238765618	0,999994886	Upregulated in Nitrogen
Cre16.g676600	1,86936646	0,002690942	Upregulated in Cell groups	-0,168373213	0,98267312	Downregulated in Cell groups (batch by Treatment)	-0,347998731	0,999951388	Downregulated in Rotifer	1,160460272	0,99994538	Upregulated in Nitrogen	-1,479900213	0,999994886	Downregulated in Nitrogen
Cre12.g489200	-1,735139465	0,002736449	Downregulated in Cell groups	-0,765849253	0,827007371	Downregulated in Cell groups (batch by Treatment)	-1,105503603	0,999951388	Downregulated in Rotifer	-0,809138271	0,99994538	Downregulated in Nitrogen	-0,277535763	0,999994886	Downregulated in Nitrogen
Cre13.g575101	-1,302240369	0,002759956	Downregulated in Cell groups	-0,039071321	0,998587546	Downregulated in Cell groups (batch by Treatment)	-0,098702795	0,999951388	Downregulated in Rotifer	0,456582379	0,99994538	Upregulated in Nitrogen	-0,533713916	0,999994886	Downregulated in Nitrogen
Cre11.g483000	1,338971578	0,002780378	Upregulated in Cell groups	-0,131969273	0,992984569	Downregulated in Cell groups (batch by Treatment)	0,131912166	0,999951388	Upregulated in Rotifer	0,064676438	0,99994538	Upregulated in Nitrogen	0,094697395	0,999994886	Upregulated in Nitrogen
Cre09.g390171	-1,238716431	0,002843811	Downregulated in Cell groups	0,07922326	0,992984569	Upregulated in Cell groups (batch by Treatment)	0,24208985	0,999951388	Upregulated in Rotifer	-0,306825965	0,99994538	Downregulated in Nitrogen	0,569528319	0,999994886	Upregulated in Nitrogen
Cre12.g519050	-1,677619499	0,002879356	Downregulated in Cell groups	0,648196054	0,879481009	Upregulated in Cell groups (batch by Treatment)	0,357273523	0,999951388	Upregulated in Rotifer	-0,04916732	0,99994538	Downregulated in Nitrogen	0,426382857	0,999994886	Upregulated in Nitrogen
Cre06.g263300	-1,245571337	0,002935159	Downregulated in Cell groups	-0,346082672	0,940933103	Downregulated in Cell groups (batch by Treatment)	-0,171901847	0,999951388	Downregulated in Rotifer	-0,193296442	0,99994538	Downregulated in Nitrogen	0,043043822	0,999994886	Upregulated in Nitrogen
Cre08.g360500	-1,143846852	0,002961856	Downregulated in Cell groups	-0,113283955	0,991804878	Downregulated in Cell groups (batch by Treatment)	-0,121245779	0,999951388	Downregulated in Rotifer	-0,435235913	0,99994538	Downregulated in Nitrogen	0,334557395	0,999994886	Upregulated in Nitrogen
Cre02.g114350	1,562452065	0,002967087	Upregulated in Cell groups	0,100590243	NA	Upregulated in Cell groups (batch by Treatment)	0,237049904	0,999951388	Upregulated in Rotifer	0,238079549	0,99994538	Upregulated in Nitrogen	0,027168886	0,999994886	Upregulated in Nitrogen
Cre01.g045700	-1,984281466	0,002967087	Downregulated in Cell groups	1,082630566	0,480331948	Upregulated in Cell groups (batch by Treatment)	1,140064514	0,999951388	Upregulated in Rotifer	-0,321317689	0,99994538	Downregulated in Nitrogen	1,479782667	0,999994886	Upregulated in Nitrogen
Cre03.g195100	-1,44831134	0,002970108	Downregulated in Cell groups	0,473589763	0,918650998	Upregulated in Cell groups (batch by Treatment)	0,643177482	0,999951388	Upregulated in Rotifer	-0,040884672	0,99994538	Downregulated in Nitrogen	0,704605592	0,999994886	Upregulated in Nitrogen
Cre13.g606300	-2,844060812	0,002976714	Downregulated in Cell groups	-1,938869711	0,208637656	Downregulated in Cell groups (batch by Treatment)	-2,585691713	0,820627129	Downregulated in Rotifer	-1,978158045	0,99994538	Downregulated in Nitrogen	-0,589479996	0,999994886	Downregulated in Nitrogen
Cre03.g146667	-4,37878468	0,002983516	Downregulated in Cell groups	2,061816231	NA	Upregulated in Cell groups (batch by Treatment)	3,038292061	NA	Upregulated in Rotifer	1,194979932	0,99994538	Upregulated in Nitrogen	1,865169533	0,999994886	Upregulated in Nitrogen
Cre02.g116250	-1,802387481	0,003004473	Downregulated in Cell groups	0,471415087	0,943672941	Upregulated in Cell groups (batch by Treatment)	0,662358374	0,999951388	Upregulated in Rotifer	-0,0091954	0,99994538	Downregulated in Nitrogen	0,692859833	0,999994886	Upregulated in Nitrogen
Cre03.g160650	-1,648066234	0,003010479	Downregulated in Cell groups	0,196833305	NA	Upregulated in Cell groups (batch by Treatment)	0,310779223	0,999951388	Upregulated in Rotifer	0,327979187	0,99994538	Upregulated in Nitrogen	0,001452189	0,999994886	Upregulated in Nitrogen
Cre01.g033500	2,917738296	0,003047501	Upregulated in Cell groups	-2,086672097	0,448791488	Downregulated in Cell groups (batch by Treatment)	-0,746222331	0,999951388	Downregulated in Rotifer	0,919191451	0,99994538	Upregulated in Nitrogen	-1,635657285	0,999994886	Downregulated in Nitrogen
Cre04.g218500	1,426789526	0,003047501	Upregulated in Cell groups	0,643517213	0,821964616	Upregulated in Cell groups (batch by Treatment)	0,900609063	0,999951388	Upregulated in Rotifer	0,526832156	0,99994538	Upregulated in Nitrogen	0,401008053	0,999994886	Upregulated in Nitrogen
Cre07.g331700	-2,075760836	0,003069546	Downregulated in Cell groups	-0,160480431	NA	Downregulated in Cell groups (batch by Treatment)	-0,320908649	0,999951388	Downregulated in Rotifer	1,024167165	0,99994538	Upregulated in Nitrogen	-1,325315436	0,999994886	Downregulated in Nitrogen
Cre11.g480100	1,618174719	0,003069546	Upregulated in Cell groups	0,992453562	0,505986159	Upregulated in Cell groups (batch by Treatment)	0,634858247	0,999951388	Upregulated in Rotifer	0,608515541	0,99994538	Upregulated in Nitrogen	0,055785969	0,999994886	Upregulated in Nitrogen
Cre01.g013350	-1,271699274	0,003079678	Downregulated in Cell groups	0,479081887	0,847841716	Upregulated in Cell groups (batch by Treatment)	0,476407102	0,999951388	Upregulated in Rotifer	-0,146066514	0,99994538	Downregulated in Nitrogen	0,643048607	0,999994886	Upregulated in Nitrogen
Cre13.g605000	1,142378686	0,00309596	Upregulated in Cell groups	-0,404135448	0,918650998	Downregulated in Cell groups (batch by Treatment)	-0,316085361	0,999951388	Downregulated in Rotifer	-0,119057622	0,99994538	Downregulated in Nitrogen	-0,168937743	0,999994886	Downregulated in Nitrogen
Cre04.g223500	-1,609099805	0,003114401	Downregulated in Cell groups	-0,235416753	0,97962495	Downregulated in Cell groups (batch by Treatment)	-0,363815936	0,999951388	Downregulated in Rotifer	-0,756341353	0,99994538	Downregulated in Nitrogen	0,410459754	0,999994886	Upregulated in Nitrogen
Cre02.g095079	1,328201285	0,003132951	Upregulated in Cell groups	-0,146099839	0,990059266	Downregulated in Cell groups (batch by Treatment)	-0,178478245	0,999951388	Downregulated in Rotifer	0,164428405	0,99994538	Upregulated in Nitrogen	-0,313080281	0,999994886	Downregulated in Nitrogen
Cre10.g418600	-1,739617255	0,003138025	Downregulated in Cell groups	-0,262808067	0,96408015	Downregulated in Cell groups (batch by Treatment)	-0,175966991	0,999951388	Downregulated in Rotifer	0,821647593	0,99994538	Upregulated in Nitrogen	-0,979250107	0,999994886	Downregulated in Nitrogen
Cre07.g351100	1,215647156	0,003138025	Upregulated in Cell groups	0,355924242	0,932209284	Upregulated in Cell groups (batch by Treatment)	0,140100363	0,999951388	Upregulated in Rotifer	-0,094729592	0,99994538	Downregulated in Nitrogen	0,263305652	0,999994886	Upregulated in Nitrogen
Cre09.g389801	-2,055234087	0,003148499	Downregulated in Cell groups	-0,018538991	NA	Downregulated in Cell groups (batch by Treatment)	-0,005720199	0,999951388	Downregulated in Rotifer	0,00796312	0,99994538	Upregulated in Nitrogen	0,00180933	0,999994886	Upregulated in Nitrogen
Cre07.g318750	-1,008175638	0,003168266	Downregulated in Cell groups	-0,107973038	0,991804878	Downregulated in Cell groups (batch by Treatment)	0,001900844	0,999951388	Upregulated in Rotifer	0,034653335	0,99994538	Upregulated in Nitrogen	-0,010609562	0,999994886	Downregulated in Nitrogen
Cre03.g203100	2,164135731	0,003173664	Upregulated in Cell groups	0,216788317	NA	Upregulated in Cell groups (batch by Treatment)	0,118965931	0,999951388	Upregulated in Rotifer	0,035596784	0,99994538	Upregulated in Nitrogen	0,116359335	0,999994886	Upregulated in Nitrogen
Cre04.g232303	3,480934961	0,003258865	Upregulated in Cell groups	-0,226559907	NA	Downregulated in Cell groups (batch by Treatment)	-0,093032072	NA	Downregulated in Rotifer	0,46071939	0,99994538	Upregulated in Nitrogen	-0,516500191	0,999994886	Downregulated in Nitrogen
Cre13.g579450	-2,371937445	0,003258865	Downregulated in Cell groups	1,398777735	0,536071667	Upregulated in Cell groups (batch by Treatment)	2,05452745	0,999951388	Upregulated in Rotifer	1,136272494	0,99994538	Upregulated in Nitrogen	0,935904912	0,999994886	Upregulated in Nitrogen
Cre01.g016600	3,785612628	0,003262308	Upregulated in Cell groups	2,008893695	NA	Upregulated in Cell groups (batch by Treatment)	0,343212566	NA	Upregulated in Rotifer	2,451095914	0,99994538	Upregulated in Nitrogen	-2,075818141	0,999994886	Downregulated in Nitrogen
Cre07.g329882	1,169196014	0,003280897	Upregulated in Cell groups	-0,348192548	0,932209284	Downregulated in Cell groups (batch by Treatment)	-0,37927263	0,999951388	Downregulated in Rotifer	0,207274629	0,99994538	Upregulated in Nitrogen	-0,559615176	0,999994886	Downregulated in Nitrogen
Cre02.g102100	1,265509309	0,003283358	Upregulated in Cell groups	-0,44798502	0,906788682	Downregulated in Cell groups (batch by Treatment)	-0,465900973	0,999951388	Downregulated in Rotifer	0,19562157	0,99994538	Upregulated in Nitrogen	-0,633369721	0,999994886	Downregulated in Nitrogen
Cre16.g692200	1,852949927	0,003287688	Upregulated in Cell groups	-1,104474903	0,592346997	Downregulated in Cell groups (batch by Treatment)	-0,835667261	0,999951388	Downregulated in Rotifer	-0,62298626	0,99994538	Downregulated in Nitrogen	-0,184019501	0,999994886	Downregulated in Nitrogen
Cre16.g695900	-2,345528367	0,003334878	Downregulated in Cell groups	-0,78186948	NA	Downregulated in Cell groups (batch by Treatment)	-1,205994483	0,999951388	Downregulated in Rotifer	-1,382494987	0,99994538	Downregulated in Nitrogen	0,192983173	0,999994886	Upregulated in Nitrogen
Cre05.g247851	-1,088335994	0,003356405	Downregulated in Cell groups	0,370119069	0,918650998	Upregulated in Cell groups (batch by Treatment)	0,481892267	0,999951388	Upregulated in Rotifer	0,373981933	0,99994538	Upregulated in Nitrogen	0,128913025	0,999994886	Upregulated in Nitrogen
Cre16.g695100	-1,606991486	0,003403465	Downregulated in Cell groups	-0,293944919	0,964031043	Downregulated in Cell groups (batch by Treatment)	0,074138501	0,999951388	Upregulated in Rotifer	-0,428593696	0,99994538	Downregulated in Nitrogen	0,52389679	0,999994886	Upregulated in Nitrogen
Cre16.g663900	-1,571893197	0,003417597	Downregulated in Cell groups	0,987446686	0,4826993	Upregulated in Cell groups (batch by Treatment)	1,156056675	0,999951388	Upregulated in Rotifer	0,685667751	0,99994538	Upregulated in Nitrogen	0,491522212	0,999994886	Upregulated in Nitrogen
Cre11.g467713	3,313539193	0,003439339	Upregulated in Cell groups	0,52149447	NA	Upregulated in Cell groups (batch by Treatment)	0,422591299	NA	Upregulated in Rotifer	1,04562146	0,99994538	Upregulated in Nitrogen	-0,587437472	0,999994886	Downregulated in Nitrogen
Cre12.g514200	-2,081360737	0,003451909	Downregulated in Cell groups	1,34862626	0,308942147	Upregulated in Cell groups (batch by Treatment)	1,553283586	0,999951388	Upregulated in Rotifer	0,495090454	0,99994538	Upregulated in Nitrogen	1,078638066	0,999994886	Upregulated in Nitrogen
Cre12.g540700	-1,872754111	0,003477695	Downregulated in Cell groups	0,156699251	NA	Upregulated in Cell groups (batch by Treatment)	-0,257202941	0,999951388	Downregulated in Rotifer	-0,498696554	0,99994538	Downregulated in Nitrogen	0,260421037	0,999994886	Upregulated in Nitrogen
Cre03.g203009	2,004738996	0,003511672	Upregulated in Cell groups	-0,80314594	NA	Downregulated in Cell groups (batch by Treatment)	-0,738164299	0,999951388	Downregulated in Rotifer	-0,08392443	0,99994538	Downregulated in Nitrogen	-0,62249341	0,999994886	Downregulated in Nitrogen
Cre12.g485150	-1,407455324	0,003536903	Downregulated in Cell groups	-0,046927793	0,996578308	Downregulated in Cell groups (batch by Treatment)	-0,299473297	0,999951388	Downregulated in Rotifer	-0,649670942	0,99994538	Downregulated in Nitrogen	0,369970612	0,999994886	Upregulated in Nitrogen
Cre10.g459226	1,704696872	0,003550521	Upregulated in Cell groups	-0,666635558	NA	Downregulated in Cell groups (batch by Treatment)	-0,594904964	0,999951388	Downregulated in Rotifer	-0,082692721	0,99994538	Downregulated in Nitrogen	-0,483956845	0,999994886	Downregulated in Nitrogen
Cre09.g401900	-2,351219056	0,003550521	Downregulated in Cell groups	-0,912203189	0,810308446	Downregulated in Cell groups (batch by Treatment)	-1,334701681	0,999951388	Downregulated in Rotifer	-1,950086618	0,99994538	Downregulated in Nitrogen	0,633110322	0,999994886	Upregulated in Nitrogen
Cre03.g172322	1,561473413	0,003564672	Upregulated in Cell groups	0,53793989	0,910876294	Upregulated in Cell groups (batch by Treatment)	0,238242909	0,999951388	Upregulated in Rotifer	0,589164408	0,99994538	Upregulated in Nitrogen	-0,321153235	0,999994886	Downregulated in Nitrogen
Cre08.g358575	-1,482143696	0,003581553	Downregulated in Cell groups	0,315124145	0,964031043	Upregulated in Cell groups (batch by Treatment)	0,60456235	0,999951388	Upregulated in Rotifer	0,70880958	0,99994538	Upregulated in Nitrogen	-0,08213611	0,999994886	Downregulated in Nitrogen
Cre05.g241950	-1,193258067	0,003583107	Downregulated in Cell groups	0,363629649	0,91632246	Upregulated in Cell groups (batch by Treatment)	0,318648755	0,999951388	Upregulated in Rotifer	-0,312568967	0,99994538	Downregulated in Nitrogen	0,651357773	0,999994886	Upregulated in Nitrogen
Cre13.g564750	1,595203416	0,003623376	Upregulated in Cell groups	-0,029933582	0,999119844	Downregulated in Cell groups (batch by Treatment)	-0,10454205	0,999951388	Downregulated in Rotifer	0,853146767	0,99994538	Upregulated in Nitrogen	-0,929209596	0,999994886	Downregulated in Nitrogen
Cre15.g637000	3,164037339	0,00365605	Upregulated in Cell groups	-1,444167331	0,738442759	Downregulated in Cell groups (batch by Treatment)	0,490447612	0,999951388	Upregulated in Rotifer	-0,651753653	0,99994538	Downregulated in Nitrogen	1,17154167	0,999994886	Upregulated in Nitrogen
Cre09.g395547	1,656578174	0,003683097	Upregulated in Cell groups	-0,098627704	0,992984569	Downregulated in Cell groups (batch by Treatment)	0,24825606	0,999951388	Upregulated in Rotifer	0,775387969	0,99994538	Upregulated in Nitrogen	-0,499365112	0,999994886	Downregulated in Nitrogen
Cre04.g215900	3,867466888	0,003683097	Upregulated in Cell groups	-1,450719557	NA	Downregulated in Cell groups (batch by Treatment)	0,413827661	0,999951388	Upregulated in Rotifer	-1,088949279	0,99994538	Downregulated in Nitrogen	1,533994682	0,999994886	Upregulated in Nitrogen
Cre11.g476750	-1,597413362	0,003722333	Downregulated in Cell groups	0,516154685	0,918650998	Upregulated in Cell groups (batch by Treatment)	0,841036317	0,999951388	Upregulated in Rotifer	0,87508065	0,99994538	Upregulated in Nitrogen	-0,01110026	0,999994886	Downregulated in Nitrogen
Cre02.g108500	1,662170958	0,003722333	Upregulated in Cell groups	0,004731362	NA	Upregulated in Cell groups (batch by Treatment)	0,054153382	0,999951388	Upregulated in Rotifer	-0,471930846	0,99994538	Downregulated in Nitrogen	0,554459347	0,999994886	Upregulated in Nitrogen
Cre16.g687070	1,544407229	0,003730644	Upregulated in Cell groups	-0,154781563	0,992984569	Downregulated in Cell groups (batch by Treatment)	0,119592686	0,999951388	Upregulated in Rotifer	0,188475497	0,99994538	Upregulated in Nitrogen	-0,040368266	0,999994886	Downregulated in Nitrogen
Cre03.g207550	3,886187967	0,003779166	Upregulated in Cell groups	0,818468789	NA	Upregulated in Cell groups (batch by Treatment)	1,284003532	NA	Upregulated in Rotifer	0,846288641	0,99994538	Upregulated in Nitrogen	0,467511418	0,999994886	Upregulated in Nitrogen
Cre17.g719950	2,372593288	0,003782178	Upregulated in Cell groups	0,532553548	NA	Upregulated in Cell groups (batch by Treatment)	0,474340201	NA	Upregulated in Rotifer	1,019408549	0,99994538	Upregulated in Nitrogen	-0,517265916	0,999994886	Downregulated in Nitrogen
Cre06.g268600	-1,983264597	0,003782228	Downregulated in Cell groups	1,391174988	0,144100264	Upregulated in Cell groups (batch by Treatment)	1,642704941	0,999951388	Upregulated in Rotifer	0,582714134	0,99994538	Upregulated in Nitrogen	1,080400738	0,999994886	Upregulated in Nitrogen
Cre09.g411600	1,899170117	0,003791184	Upregulated in Cell groups	-1,166945691	0,494931372	Downregulated in Cell groups (batch by Treatment)	-0,813494863	0,999951388	Downregulated in Rotifer	-0,635451503	0,99994538	Downregulated in Nitrogen	-0,149579375	0,999994886	Downregulated in Nitrogen
Cre09.g396587	-1,075141976	0,00385217	Downregulated in Cell groups	0,129508882	0,989971122	Upregulated in Cell groups (batch by Treatment)	0,188024447	0,999951388	Upregulated in Rotifer	0,219648982	0,99994538	Upregulated in Nitrogen	-0,009333619	0,999994886	Downregulated in Nitrogen
Cre05.g238200	-1,060052714	0,00385217	Downregulated in Cell groups	0,187199859	0,977349065	Upregulated in Cell groups (batch by Treatment)	0,309584534	0,999951388	Upregulated in Rotifer	0,105792885	0,99994538	Upregulated in Nitrogen	0,225917469	0,999994886	Upregulated in Nitrogen
Cre06.g257100	1,332004449	0,00389356	Upregulated in Cell groups	0,251941541	0,979490068	Upregulated in Cell groups (batch by Treatment)	0,320486405	0,999951388	Upregulated in Rotifer	0,177560268	0,99994538	Upregulated in Nitrogen	0,170781485	0,999994886	Upregulated in Nitrogen
Cre13.g605500	1,881820815	0,004036377	Upregulated in Cell groups	-0,895431005	0,734965152	Downregulated in Cell groups (batch by Treatment)	-0,473167466	0,999951388	Downregulated in Rotifer	0,792875092	0,99994538	Upregulated in Nitrogen	-1,238715263	0,999994886	Downregulated in Nitrogen
Cre05.g248450	-2,655084074	0,004129285	Downregulated in Cell groups	1,049858797	0,839480188	Upregulated in Cell groups (batch by Treatment)	2,400491143	0,918310722	Upregulated in Rotifer	0,78509172	0,99994538	Upregulated in Nitrogen	1,639598508	0,999994886	Upregulated in Nitrogen
Cre02.g102200	1,844618096	0,004149811	Upregulated in Cell groups	0,347081806	0,956358096	Upregulated in Cell groups (batch by Treatment)	0,468831122	0,999951388	Upregulated in Rotifer	1,475957301	0,99994538	Upregulated in Nitrogen	-0,978858106	0,999994886	Downregulated in Nitrogen
Cre11.g467684	-4,351301577	0,004160697	Downregulated in Cell groups	-3,909549673	NA	Downregulated in Cell groups (batch by Treatment)	-4,576976358	NA	Downregulated in Rotifer	-0,233223468	0,99994538	Downregulated in Nitrogen	-4,327127767	0,999994886	Downregulated in Nitrogen
Cre03.g145147	2,222593325	0,004164842	Upregulated in Cell groups	0,551804435	NA	Upregulated in Cell groups (batch by Treatment)	0,395644979	0,999951388	Upregulated in Rotifer	1,277743179	0,99994538	Upregulated in Nitrogen	-0,856708341	0,999994886	Downregulated in Nitrogen
Cre04.g216550	-2,069652417	0,004173659	Downregulated in Cell groups	-1,195033708	0,562348205	Downregulated in Cell groups (batch by Treatment)	-0,768750444	0,999951388	Downregulated in Rotifer	0,550530832	0,99994538	Upregulated in Nitrogen	-1,300889209	0,999994886	Downregulated in Nitrogen
Cre12.g496850	1,611374319	0,004202782	Upregulated in Cell groups	0,491704942	0,943672941	Upregulated in Cell groups (batch by Treatment)	0,422270552	0,999951388	Upregulated in Rotifer	0,476202644	0,99994538	Upregulated in Nitrogen	-0,023492444	0,999994886	Downregulated in Nitrogen
Cre06.g284600	-3,014853549	0,004202782	Downregulated in Cell groups	0,836170657	0,968826557	Upregulated in Cell groups (batch by Treatment)	2,633205759	0,751949887	Upregulated in Rotifer	1,391152575	0,99994538	Upregulated in Nitrogen	1,266490215	0,999994886	Upregulated in Nitrogen
Cre16.g659800	1,572255485	0,004218713	Upregulated in Cell groups	-0,006512246	0,999805459	Downregulated in Cell groups (batch by Treatment)	-0,127464011	0,999951388	Downregulated in Rotifer	0,508907365	0,99994538	Upregulated in Nitrogen	-0,607141664	0,999994886	Downregulated in Nitrogen
Cre16.g651200	-1,347708774	0,004278767	Downregulated in Cell groups	-0,644447447	0,834124285	Downregulated in Cell groups (batch by Treatment)	-0,747442731	0,999951388	Downregulated in Rotifer	-0,374938893	0,99994538	Downregulated in Nitrogen	-0,352670183	0,999994886	Downregulated in Nitrogen
Cre17.g697550	1,25995853	0,004283343	Upregulated in Cell groups	-0,02677855	0,999215687	Downregulated in Cell groups (batch by Treatment)	-0,100946576	0,999951388	Downregulated in Rotifer	0,270766172	0,99994538	Upregulated in Nitrogen	-0,342959872	0,999994886	Downregulated in Nitrogen
Cre03.g168300	-1,257884679	0,004283343	Downregulated in Cell groups	0,395147854	0,932209284	Upregulated in Cell groups (batch by Treatment)	0,195966165	0,999951388	Upregulated in Rotifer	0,353237885	0,99994538	Upregulated in Nitrogen	-0,137592561	0,999994886	Downregulated in Nitrogen
Cre17.g709450	1,401614306	0,004312451	Upregulated in Cell groups	-0,788765742	0,678253969	Downregulated in Cell groups (batch by Treatment)	-0,725896431	0,999951388	Downregulated in Rotifer	-0,590828411	0,99994538	Downregulated in Nitrogen	-0,106398575	0,999994886	Downregulated in Nitrogen
Cre01.g035000	1,344917148	0,004328271	Upregulated in Cell groups	-0,693048704	0,760510689	Downregulated in Cell groups (batch by Treatment)	-0,715069576	0,999951388	Downregulated in Rotifer	-0,485414753	0,99994538	Downregulated in Nitrogen	-0,200091466	0,999994886	Downregulated in Nitrogen
Cre06.g269850	-1,14997937	0,004333973	Downregulated in Cell groups	0,291356128	0,952978247	Upregulated in Cell groups (batch by Treatment)	0,335794648	0,999951388	Upregulated in Rotifer	0,654494999	0,99994538	Upregulated in Nitrogen	-0,296797349	0,999994886	Downregulated in Nitrogen
Cre06.g268800	0,896115781	0,00439812	Upregulated in Cell groups	0,029131678	0,998857962	Upregulated in Cell groups (batch by Treatment)	-0,01244325	0,999951388	Downregulated in Rotifer	-0,177669512	0,99994538	Downregulated in Nitrogen	0,192410364	0,999994886	Upregulated in Nitrogen
Cre01.g033150	1,206885964	0,004406708	Upregulated in Cell groups	0,501607597	0,890936845	Upregulated in Cell groups (batch by Treatment)	0,509167679	0,999951388	Upregulated in Rotifer	0,136628079	0,99994538	Upregulated in Nitrogen	0,400186232	0,999994886	Upregulated in Nitrogen
Cre12.g492954	5,357509284	0,00440773	Upregulated in Cell groups	1,54059932	NA	Upregulated in Cell groups (batch by Treatment)	0,806165346	NA	Upregulated in Rotifer	-0,040182379	NA	Downregulated in Nitrogen	0,874911198	0,999994886	Upregulated in Nitrogen
Cre17.g728800	-1,55870902	0,004416895	Downregulated in Cell groups	-0,521745715	0,918650998	Downregulated in Cell groups (batch by Treatment)	-0,481517743	0,999951388	Downregulated in Rotifer	-0,739246845	0,99994538	Downregulated in Nitrogen	0,277351818	0,999994886	Upregulated in Nitrogen
Cre09.g399252	-1,333474249	0,004445409	Downregulated in Cell groups	-0,250201849	0,972060461	Downregulated in Cell groups (batch by Treatment)	-0,392977627	0,999951388	Downregulated in Rotifer	-0,628699149	0,99994538	Downregulated in Nitrogen	0,25577499	0,999994886	Upregulated in Nitrogen
Cre12.g545800	1,135367242	0,004451985	Upregulated in Cell groups	-0,321449253	0,956562711	Downregulated in Cell groups (batch by Treatment)	-0,330067057	0,999951388	Downregulated in Rotifer	-0,105963317	0,99994538	Downregulated in Nitrogen	-0,197239526	0,999994886	Downregulated in Nitrogen
Cre14.g612950	1,416157285	0,004494348	Upregulated in Cell groups	-0,375269953	0,946715221	Downregulated in Cell groups (batch by Treatment)	-0,359745061	0,999951388	Downregulated in Rotifer	0,085988815	0,99994538	Upregulated in Nitrogen	-0,415452411	0,999994886	Downregulated in Nitrogen
Cre01.g035250	3,647407775	0,004496662	Upregulated in Cell groups	-2,04716253	NA	Downregulated in Cell groups (batch by Treatment)	-0,245782361	NA	Downregulated in Rotifer	-0,55342748	0,99994538	Downregulated in Nitrogen	0,338905438	0,999994886	Upregulated in Nitrogen
Cre07.g340250	1,486973293	0,004545263	Upregulated in Cell groups	0,672215354	0,834124285	Upregulated in Cell groups (batch by Treatment)	0,325299446	0,999951388	Upregulated in Rotifer	0,215372063	0,99994538	Upregulated in Nitrogen	0,140379867	0,999994886	Upregulated in Nitrogen
Cre03.g199650	2,839444267	0,004564326	Upregulated in Cell groups	-1,409248324	NA	Downregulated in Cell groups (batch by Treatment)	-0,772434885	NA	Downregulated in Rotifer	0,895703202	0,99994538	Upregulated in Nitrogen	-1,639773218	0,999994886	Downregulated in Nitrogen
Cre03.g169800	1,373265032	0,00456727	Upregulated in Cell groups	0,439803868	0,940933103	Upregulated in Cell groups (batch by Treatment)	0,408151738	0,999951388	Upregulated in Rotifer	0,351156128	0,99994538	Upregulated in Nitrogen	0,086213018	0,999994886	Upregulated in Nitrogen
Cre07.g342552	1,877692546	0,004603577	Upregulated in Cell groups	-0,223405159	0,987538481	Downregulated in Cell groups (batch by Treatment)	0,454566587	0,999951388	Upregulated in Rotifer	1,027921754	0,99994538	Upregulated in Nitrogen	-0,547671872	0,999994886	Downregulated in Nitrogen
Cre06.g298550	0,978070597	0,004626711	Upregulated in Cell groups	0,024449799	0,999119844	Upregulated in Cell groups (batch by Treatment)	-0,064210912	0,999951388	Downregulated in Rotifer	-0,140840239	0,99994538	Downregulated in Nitrogen	0,104056756	0,999994886	Upregulated in Nitrogen
Cre03.g155150	3,268079647	0,00471482	Upregulated in Cell groups	1,100148983	NA	Upregulated in Cell groups (batch by Treatment)	1,715646237	0,999951388	Upregulated in Rotifer	-0,565656164	0,99994538	Downregulated in Nitrogen	2,310303346	0,999994886	Upregulated in Nitrogen
Cre09.g410250	-1,307304224	0,004760859	Downregulated in Cell groups	0,386937695	0,924462262	Upregulated in Cell groups (batch by Treatment)	0,46986881	0,999951388	Upregulated in Rotifer	0,057176582	0,99994538	Upregulated in Nitrogen	0,434475342	0,999994886	Upregulated in Nitrogen
Cre07.g341251	3,184002172	0,004773925	Upregulated in Cell groups	0,275283959	NA	Upregulated in Cell groups (batch by Treatment)	0,613019999	NA	Upregulated in Rotifer	0,113857942	0,99994538	Upregulated in Nitrogen	0,531917716	0,999994886	Upregulated in Nitrogen
Cre13.g576466	1,134050583	0,004817179	Upregulated in Cell groups	0,390828296	0,918650998	Upregulated in Cell groups (batch by Treatment)	0,242526107	0,999951388	Upregulated in Rotifer	0,414294694	0,99994538	Upregulated in Nitrogen	-0,143882002	0,999994886	Downregulated in Nitrogen
Cre03.g164000	-1,763053791	0,004832695	Downregulated in Cell groups	0,604511702	0,916491694	Upregulated in Cell groups (batch by Treatment)	1,142093941	0,999951388	Upregulated in Rotifer	1,138729739	0,99994538	Upregulated in Nitrogen	0,026900541	0,999994886	Upregulated in Nitrogen
Cre13.g572250	1,648754352	0,004845243	Upregulated in Cell groups	-0,378216655	0,960527627	Downregulated in Cell groups (batch by Treatment)	-0,611253584	0,999951388	Downregulated in Rotifer	-0,137052898	0,99994538	Downregulated in Nitrogen	-0,442706156	0,999994886	Downregulated in Nitrogen
Cre16.g691327	-1,190761859	0,004864715	Downregulated in Cell groups	0,104136713	0,992984569	Upregulated in Cell groups (batch by Treatment)	-0,005752148	0,999951388	Downregulated in Rotifer	-0,187639013	0,99994538	Downregulated in Nitrogen	0,20292221	0,999994886	Upregulated in Nitrogen
Cre09.g410100	-2,429628834	0,004869616	Downregulated in Cell groups	0,721224442	0,839480188	Upregulated in Cell groups (batch by Treatment)	0,684675828	0,999951388	Upregulated in Rotifer	1,806768488	0,99994538	Upregulated in Nitrogen	-1,106173491	0,999994886	Downregulated in Nitrogen
Cre17.g710950	-1,34616419	0,004869616	Downregulated in Cell groups	-0,306558637	0,96408015	Downregulated in Cell groups (batch by Treatment)	-0,493548755	0,999951388	Downregulated in Rotifer	-0,0764851	0,99994538	Downregulated in Nitrogen	-0,398009052	0,999994886	Downregulated in Nitrogen
Cre03.g152100	0,956072902	0,004869616	Upregulated in Cell groups	-0,169159207	0,97962495	Downregulated in Cell groups (batch by Treatment)	-0,167407842	0,999951388	Downregulated in Rotifer	-0,151136515	0,99994538	Downregulated in Nitrogen	0,011208826	0,999994886	Upregulated in Nitrogen
Cre16.g675973	1,232394232	0,004869616	Upregulated in Cell groups	0,469182	0,906788682	Upregulated in Cell groups (batch by Treatment)	0,321075811	0,999951388	Upregulated in Rotifer	-0,006981457	0,99994538	Downregulated in Nitrogen	0,356005942	0,999994886	Upregulated in Nitrogen
Cre13.g562700	3,473032895	0,004872026	Upregulated in Cell groups	-1,00881803	NA	Downregulated in Cell groups (batch by Treatment)	-0,466258164	NA	Downregulated in Rotifer	1,132799856	0,99994538	Upregulated in Nitrogen	-1,562817812	0,999994886	Downregulated in Nitrogen
Cre02.g119900	-0,894931927	0,004874126	Downregulated in Cell groups	-0,181368137	0,974656407	Downregulated in Cell groups (batch by Treatment)	-0,127117264	0,999951388	Downregulated in Rotifer	-0,077117327	0,99994538	Downregulated in Nitrogen	-0,028352048	0,999994886	Downregulated in Nitrogen
Cre17.g698800	1,167754895	0,004936647	Upregulated in Cell groups	-0,016591473	0,999805459	Downregulated in Cell groups (batch by Treatment)	-0,038630657	0,999951388	Downregulated in Rotifer	0,375264724	0,99994538	Upregulated in Nitrogen	-0,385319741	0,999994886	Downregulated in Nitrogen
Cre11.g476150	1,045883566	0,004995977	Upregulated in Cell groups	0,006666387	0,999805459	Upregulated in Cell groups (batch by Treatment)	0,009395081	0,999951388	Upregulated in Rotifer	-0,037998503	0,99994538	Downregulated in Nitrogen	0,074066175	0,999994886	Upregulated in Nitrogen
Cre09.g400330	1,13443032	0,004995977	Upregulated in Cell groups	0,26615319	0,960527627	Upregulated in Cell groups (batch by Treatment)	0,130188678	0,999951388	Upregulated in Rotifer	-0,31198426	0,99994538	Downregulated in Nitrogen	0,47100835	0,999994886	Upregulated in Nitrogen
Cre14.g623439	-1,683620832	0,005033016	Downregulated in Cell groups	-0,672440202	0,848699125	Downregulated in Cell groups (batch by Treatment)	-1,028368489	0,999951388	Downregulated in Rotifer	-1,189576542	0,99994538	Downregulated in Nitrogen	0,179516088	0,999994886	Upregulated in Nitrogen
Cre12.g502100	1,230079441	0,005090842	Upregulated in Cell groups	-0,16713057	0,987617489	Downregulated in Cell groups (batch by Treatment)	-0,190340757	0,999951388	Downregulated in Rotifer	0,278880168	0,99994538	Upregulated in Nitrogen	-0,44130335	0,999994886	Downregulated in Nitrogen
Cre10.g455700	-1,317714832	0,005113981	Downregulated in Cell groups	-0,038133712	0,999119844	Downregulated in Cell groups (batch by Treatment)	-0,210963335	0,999951388	Downregulated in Rotifer	-0,238757362	0,99994538	Downregulated in Nitrogen	0,047614586	0,999994886	Upregulated in Nitrogen
Cre08.g379800	-1,189379125	0,005289822	Downregulated in Cell groups	0,536969013	0,848699125	Upregulated in Cell groups (batch by Treatment)	0,580147504	0,999951388	Upregulated in Rotifer	0,275371331	0,99994538	Upregulated in Nitrogen	0,326361678	0,999994886	Upregulated in Nitrogen
Cre01.g044650	-1,085379761	0,00529851	Downregulated in Cell groups	0,087847913	0,992984569	Upregulated in Cell groups (batch by Treatment)	-0,042013529	0,999951388	Downregulated in Rotifer	-0,19196566	0,99994538	Downregulated in Nitrogen	0,170551278	0,999994886	Upregulated in Nitrogen
Cre01.g059982	-1,5010242	0,00529851	Downregulated in Cell groups	0,883583593	0,686414346	Upregulated in Cell groups (batch by Treatment)	0,939265382	0,999951388	Upregulated in Rotifer	0,551466559	0,99994538	Upregulated in Nitrogen	0,408710143	0,999994886	Upregulated in Nitrogen
Cre01.g015750	-1,392077375	0,00529851	Downregulated in Cell groups	0,294429318	0,964751226	Upregulated in Cell groups (batch by Treatment)	0,49464737	0,999951388	Upregulated in Rotifer	-0,011216337	0,99994538	Downregulated in Nitrogen	0,527260785	0,999994886	Upregulated in Nitrogen
Cre17.g698516	1,822160381	0,005310023	Upregulated in Cell groups	0,095920013	NA	Upregulated in Cell groups (batch by Treatment)	0,106693615	0,999951388	Upregulated in Rotifer	0,044487601	0,99994538	Upregulated in Nitrogen	0,090244912	0,999994886	Upregulated in Nitrogen
Cre06.g301550	-1,436388242	0,005328686	Downregulated in Cell groups	-0,08642127	0,992984569	Downregulated in Cell groups (batch by Treatment)	-0,208318333	0,999951388	Downregulated in Rotifer	0,487192162	0,99994538	Upregulated in Nitrogen	-0,67457401	0,999994886	Downregulated in Nitrogen
Cre12.g534100	1,457972159	0,005339645	Upregulated in Cell groups	-0,031876385	0,999119844	Downregulated in Cell groups (batch by Treatment)	-0,380740878	0,999951388	Downregulated in Rotifer	-0,615438838	0,99994538	Downregulated in Nitrogen	0,265463172	0,999994886	Upregulated in Nitrogen
Cre24.g756047	1,262303755	0,005379549	Upregulated in Cell groups	-0,253639971	0,972200791	Downregulated in Cell groups (batch by Treatment)	-0,118353812	0,999951388	Downregulated in Rotifer	-0,404991869	0,99994538	Downregulated in Nitrogen	0,315249897	0,999994886	Upregulated in Nitrogen
Cre09.g409500	-1,098417615	0,005401915	Downregulated in Cell groups	0,37515131	0,932138224	Upregulated in Cell groups (batch by Treatment)	0,434735526	0,999951388	Upregulated in Rotifer	0,112252413	0,99994538	Upregulated in Nitrogen	0,343118857	0,999994886	Upregulated in Nitrogen
Cre17.g707300	1,290471196	0,005434339	Upregulated in Cell groups	0,322759557	0,960575057	Upregulated in Cell groups (batch by Treatment)	0,127207202	0,999951388	Upregulated in Rotifer	-0,007954891	0,99994538	Downregulated in Nitrogen	0,162708105	0,999994886	Upregulated in Nitrogen
Cre03.g177800	3,843859446	0,005498206	Upregulated in Cell groups	0,115671126	NA	Upregulated in Cell groups (batch by Treatment)	-0,129789874	NA	Downregulated in Rotifer	1,237737952	0,99994538	Upregulated in Nitrogen	-1,33399048	0,999994886	Downregulated in Nitrogen
Cre13.g565290	-2,801902562	0,005498206	Downregulated in Cell groups	-0,894880489	NA	Downregulated in Cell groups (batch by Treatment)	0,102787871	NA	Upregulated in Rotifer	0,964804737	0,99994538	Upregulated in Nitrogen	-0,847063098	0,999994886	Downregulated in Nitrogen
Cre03.g176000	-1,067551596	0,005498206	Downregulated in Cell groups	0,267508599	0,960277511	Upregulated in Cell groups (batch by Treatment)	0,381054422	0,999951388	Upregulated in Rotifer	0,047897278	0,99994538	Upregulated in Nitrogen	0,35518727	0,999994886	Upregulated in Nitrogen
Cre17.g717850	-1,554980486	0,005573472	Downregulated in Cell groups	-0,421354391	0,918650998	Downregulated in Cell groups (batch by Treatment)	-0,514489672	0,999951388	Downregulated in Rotifer	0,346472238	0,99994538	Upregulated in Nitrogen	-0,843242687	0,999994886	Downregulated in Nitrogen
Cre09.g401330	1,071373727	0,005575783	Upregulated in Cell groups	-0,391775626	0,918650998	Downregulated in Cell groups (batch by Treatment)	-0,419878173	0,999951388	Downregulated in Rotifer	-0,004443216	0,99994538	Downregulated in Nitrogen	-0,387929133	0,999994886	Downregulated in Nitrogen
Cre01.g007251	-2,876483328	0,005578107	Downregulated in Cell groups	-1,079937696	NA	Downregulated in Cell groups (batch by Treatment)	-1,761080499	0,999951388	Downregulated in Rotifer	-2,395117583	0,99994538	Downregulated in Nitrogen	0,651642573	0,999994886	Upregulated in Nitrogen
Cre11.g481700	-0,968831773	0,005626588	Downregulated in Cell groups	-0,263549826	0,960310491	Downregulated in Cell groups (batch by Treatment)	-0,326124321	0,999951388	Downregulated in Rotifer	-0,210279487	0,99994538	Downregulated in Nitrogen	-0,094719219	0,999994886	Downregulated in Nitrogen
Cre03.g199800	-1,564579814	0,005638805	Downregulated in Cell groups	0,099224239	0,992984569	Upregulated in Cell groups (batch by Treatment)	0,41316438	0,999951388	Upregulated in Rotifer	-0,539707845	0,99994538	Downregulated in Nitrogen	0,974006272	0,999994886	Upregulated in Nitrogen
Cre05.g247100	3,010173859	0,005757249	Upregulated in Cell groups	-0,083448179	NA	Downregulated in Cell groups (batch by Treatment)	0,119848732	NA	Upregulated in Rotifer	0,484901047	0,99994538	Upregulated in Nitrogen	-0,331595453	0,999994886	Downregulated in Nitrogen
Cre06.g293150	-1,076335477	0,005789933	Downregulated in Cell groups	-0,145573121	0,983205821	Downregulated in Cell groups (batch by Treatment)	-0,152368133	0,999951388	Downregulated in Rotifer	-0,449023884	0,99994538	Downregulated in Nitrogen	0,317615471	0,999994886	Upregulated in Nitrogen
Cre07.g332066	-2,496622747	0,005789933	Downregulated in Cell groups	0,065551424	NA	Upregulated in Cell groups (batch by Treatment)	-0,272169342	0,999951388	Downregulated in Rotifer	-0,762280298	0,99994538	Downregulated in Nitrogen	0,504802315	0,999994886	Upregulated in Nitrogen
Cre03.g176350	2,383439831	0,005789933	Upregulated in Cell groups	0,663313671	NA	Upregulated in Cell groups (batch by Treatment)	0,476885163	NA	Upregulated in Rotifer	0,003012455	0,99994538	Upregulated in Nitrogen	0,506422624	0,999994886	Upregulated in Nitrogen
Cre16.g683953	-2,400002926	0,005789933	Downregulated in Cell groups	-1,134290043	0,811406625	Downregulated in Cell groups (batch by Treatment)	-0,268381756	0,999951388	Downregulated in Rotifer	-0,780250599	0,99994538	Downregulated in Nitrogen	0,531017939	0,999994886	Upregulated in Nitrogen
Cre12.g512300	2,665870165	0,005845918	Upregulated in Cell groups	1,33394595	NA	Upregulated in Cell groups (batch by Treatment)	0,836302715	0,999951388	Upregulated in Rotifer	1,222595328	0,99994538	Upregulated in Nitrogen	-0,3606347	0,999994886	Downregulated in Nitrogen
Cre01.g030000	1,992701361	0,005845918	Upregulated in Cell groups	0,55521215	NA	Upregulated in Cell groups (batch by Treatment)	0,771498323	0,999951388	Upregulated in Rotifer	0,813618964	0,99994538	Upregulated in Nitrogen	-0,010307879	0,999994886	Downregulated in Nitrogen
Cre04.g220850	1,830351948	0,005845918	Upregulated in Cell groups	-0,205842724	0,989598015	Downregulated in Cell groups (batch by Treatment)	-0,748087919	0,999951388	Downregulated in Rotifer	-1,027844253	0,99994538	Downregulated in Nitrogen	0,310197719	0,999994886	Upregulated in Nitrogen
Cre09.g386200	-1,009840058	0,005848048	Downregulated in Cell groups	0,140550233	0,989098085	Upregulated in Cell groups (batch by Treatment)	0,190176989	0,999951388	Upregulated in Rotifer	0,188500959	0,99994538	Upregulated in Nitrogen	0,023724669	0,999994886	Upregulated in Nitrogen
Cre02.g089700	2,396498833	0,005900779	Upregulated in Cell groups	-0,213224348	NA	Downregulated in Cell groups (batch by Treatment)	0,038838198	NA	Upregulated in Rotifer	1,009528554	0,99994538	Upregulated in Nitrogen	-0,940401191	0,999994886	Downregulated in Nitrogen
Cre14.g630700	2,124404638	0,00591081	Upregulated in Cell groups	-0,271553446	NA	Downregulated in Cell groups (batch by Treatment)	-0,03710399	0,999951388	Downregulated in Rotifer	-0,640385643	0,99994538	Downregulated in Nitrogen	0,635948949	0,999994886	Upregulated in Nitrogen
Cre01.g036650	-1,920146046	0,005947879	Downregulated in Cell groups	-0,897485939	0,704373906	Downregulated in Cell groups (batch by Treatment)	-1,146805209	0,999951388	Downregulated in Rotifer	-1,416798699	0,99994538	Downregulated in Nitrogen	0,288923176	0,999994886	Upregulated in Nitrogen
Cre09.g390393	2,818975	0,005988932	Upregulated in Cell groups	1,821203635	NA	Upregulated in Cell groups (batch by Treatment)	1,372749373	0,999951388	Upregulated in Rotifer	0,469807652	0,99994538	Upregulated in Nitrogen	0,935965848	0,999994886	Upregulated in Nitrogen
Cre09.g394362	1,730491074	0,006047163	Upregulated in Cell groups	-0,457397086	NA	Downregulated in Cell groups (batch by Treatment)	-0,17973114	0,999951388	Downregulated in Rotifer	0,00180887	0,99994538	Upregulated in Nitrogen	-0,150037439	0,999994886	Downregulated in Nitrogen
Cre09.g409750	-0,984992783	0,006055414	Downregulated in Cell groups	0,148003711	0,987331517	Upregulated in Cell groups (batch by Treatment)	0,14345763	0,999951388	Upregulated in Rotifer	-0,032595505	0,99994538	Downregulated in Nitrogen	0,196779543	0,999994886	Upregulated in Nitrogen
Cre01.g029400	1,383686125	0,006092364	Upregulated in Cell groups	-0,676260123	0,840898413	Downregulated in Cell groups (batch by Treatment)	-0,477217213	0,999951388	Downregulated in Rotifer	-0,232257806	0,99994538	Downregulated in Nitrogen	-0,216227376	0,999994886	Downregulated in Nitrogen
Cre02.g075400	-1,627897831	0,006120472	Downregulated in Cell groups	0,278449176	0,962009214	Upregulated in Cell groups (batch by Treatment)	0,345484269	0,999951388	Upregulated in Rotifer	0,803975644	0,99994538	Upregulated in Nitrogen	-0,440959843	0,999994886	Downregulated in Nitrogen
Cre11.g467756	2,039900521	0,00612125	Upregulated in Cell groups	1,262948641	NA	Upregulated in Cell groups (batch by Treatment)	1,128770162	0,999951388	Upregulated in Rotifer	0,832000158	0,99994538	Upregulated in Nitrogen	0,327133163	0,999994886	Upregulated in Nitrogen
Cre13.g582800	-1,108692138	0,006136104	Downregulated in Cell groups	0,125882707	0,991804878	Upregulated in Cell groups (batch by Treatment)	0,0555387	0,999951388	Upregulated in Rotifer	0,033220284	0,99994538	Upregulated in Nitrogen	0,044053137	0,999994886	Upregulated in Nitrogen
Cre03.g146027	1,471035636	0,006162036	Upregulated in Cell groups	-0,668369465	0,85593277	Downregulated in Cell groups (batch by Treatment)	-0,651292357	0,999951388	Downregulated in Rotifer	0,159494061	0,99994538	Upregulated in Nitrogen	-0,784136978	0,999994886	Downregulated in Nitrogen
Cre13.g584775	-1,171480783	0,006180267	Downregulated in Cell groups	-0,478079888	0,89477333	Downregulated in Cell groups (batch by Treatment)	-0,62463096	0,999951388	Downregulated in Rotifer	-0,377662839	0,99994538	Downregulated in Nitrogen	-0,226652459	0,999994886	Downregulated in Nitrogen
Cre07.g329850	-1,186911411	0,006193062	Downregulated in Cell groups	0,079461636	0,992984569	Upregulated in Cell groups (batch by Treatment)	-0,033407949	0,999951388	Downregulated in Rotifer	-0,255911316	0,99994538	Downregulated in Nitrogen	0,243417311	0,999994886	Upregulated in Nitrogen
Cre12.g555951	-1,343938573	0,006215985	Downregulated in Cell groups	0,364915069	0,950870407	Upregulated in Cell groups (batch by Treatment)	0,368423194	0,999951388	Upregulated in Rotifer	-0,268720325	0,99994538	Downregulated in Nitrogen	0,657805296	0,999994886	Upregulated in Nitrogen
Cre04.g214150	-2,034376751	0,006295332	Downregulated in Cell groups	-0,995563324	0,585282907	Downregulated in Cell groups (batch by Treatment)	-0,542368289	0,999951388	Downregulated in Rotifer	1,266939046	0,99994538	Upregulated in Nitrogen	-1,788466422	0,999994886	Downregulated in Nitrogen
Cre13.g605404	-1,834820574	0,006295332	Downregulated in Cell groups	0,690330621	0,879867422	Upregulated in Cell groups (batch by Treatment)	0,55150236	0,999951388	Upregulated in Rotifer	1,3353314	0,99994538	Upregulated in Nitrogen	-0,763421841	0,999994886	Downregulated in Nitrogen
Cre12.g516851	0,975139686	0,006295332	Upregulated in Cell groups	0,102448453	0,992984569	Upregulated in Cell groups (batch by Treatment)	-0,014108121	0,999951388	Downregulated in Rotifer	-0,050606591	0,99994538	Downregulated in Nitrogen	0,063783657	0,999994886	Upregulated in Nitrogen
Cre09.g406150	-1,253042895	0,006306901	Downregulated in Cell groups	0,060717865	0,995222884	Upregulated in Cell groups (batch by Treatment)	0,064463126	0,999951388	Upregulated in Rotifer	-0,40414232	0,99994538	Downregulated in Nitrogen	0,487098157	0,999994886	Upregulated in Nitrogen
Cre09.g395139	-2,163624716	0,006323978	Downregulated in Cell groups	0,197026512	NA	Upregulated in Cell groups (batch by Treatment)	-0,164801603	0,999951388	Downregulated in Rotifer	-0,067847391	0,99994538	Downregulated in Nitrogen	-0,075784916	0,999994886	Downregulated in Nitrogen
Cre13.g572500	-1,71413215	0,006448694	Downregulated in Cell groups	0,124657295	0,992984569	Upregulated in Cell groups (batch by Treatment)	-0,042249439	0,999951388	Downregulated in Rotifer	0,931702135	0,99994538	Upregulated in Nitrogen	-0,951935006	0,999994886	Downregulated in Nitrogen
Cre13.g606800	1,328242717	0,006503033	Upregulated in Cell groups	-0,158594539	0,989326892	Downregulated in Cell groups (batch by Treatment)	-0,011247895	0,999951388	Downregulated in Rotifer	-0,222158432	0,99994538	Downregulated in Nitrogen	0,237413329	0,999994886	Upregulated in Nitrogen
Cre12.g492050	4,754319754	0,006513362	Upregulated in Cell groups	1,362400719	NA	Upregulated in Cell groups (batch by Treatment)	1,486555287	NA	Upregulated in Rotifer	1,076022203	0,99994538	Upregulated in Nitrogen	0,448672727	0,999994886	Upregulated in Nitrogen
Cre07.g350000	-1,236310421	0,006521129	Downregulated in Cell groups	0,368113999	0,956358096	Upregulated in Cell groups (batch by Treatment)	0,248481619	0,999951388	Upregulated in Rotifer	0,014077289	0,99994538	Upregulated in Nitrogen	0,254902511	0,999994886	Upregulated in Nitrogen
Cre12.g506600	1,140734578	0,006529924	Upregulated in Cell groups	0,393006068	0,92527878	Upregulated in Cell groups (batch by Treatment)	0,437142024	0,999951388	Upregulated in Rotifer	0,530428969	0,99994538	Upregulated in Nitrogen	-0,066506089	0,999994886	Downregulated in Nitrogen
Cre16.g686734	1,439214769	0,006529924	Upregulated in Cell groups	0,462434247	0,936365558	Upregulated in Cell groups (batch by Treatment)	0,191799808	0,999951388	Upregulated in Rotifer	-0,125005824	0,99994538	Downregulated in Nitrogen	0,345210581	0,999994886	Upregulated in Nitrogen
Cre12.g514400	3,575515627	0,006662274	Upregulated in Cell groups	-1,915090091	NA	Downregulated in Cell groups (batch by Treatment)	-1,596440935	NA	Downregulated in Rotifer	0,469974791	0,99994538	Upregulated in Nitrogen	-2,031720405	0,999994886	Downregulated in Nitrogen
Cre04.g224600	1,356480744	0,006755907	Upregulated in Cell groups	-0,102559781	0,992984569	Downregulated in Cell groups (batch by Treatment)	-0,204781621	0,999951388	Downregulated in Rotifer	-0,106932206	0,99994538	Downregulated in Nitrogen	-0,067000758	0,999994886	Downregulated in Nitrogen
Cre11.g467563	2,978076259	0,00685195	Upregulated in Cell groups	0,298999146	NA	Upregulated in Cell groups (batch by Treatment)	-0,458743168	NA	Downregulated in Rotifer	0,626559567	0,99994538	Upregulated in Nitrogen	-1,05281703	0,999994886	Downregulated in Nitrogen
Cre02.g088850	-1,212631048	0,006890687	Downregulated in Cell groups	0,028963509	0,999119844	Upregulated in Cell groups (batch by Treatment)	0,256218637	0,999951388	Upregulated in Rotifer	-0,181268065	0,99994538	Downregulated in Nitrogen	0,458727049	0,999994886	Upregulated in Nitrogen
Cre01.g028250	-1,228078687	0,006953516	Downregulated in Cell groups	-0,306209407	0,960575057	Downregulated in Cell groups (batch by Treatment)	-0,350812708	0,999951388	Downregulated in Rotifer	-0,471550779	0,99994538	Downregulated in Nitrogen	0,141112198	0,999994886	Upregulated in Nitrogen
Cre15.g643700	1,041917774	0,006961943	Upregulated in Cell groups	0,166257797	0,980817968	Upregulated in Cell groups (batch by Treatment)	0,266728642	0,999951388	Upregulated in Rotifer	0,012398646	0,99994538	Upregulated in Nitrogen	0,282163773	0,999994886	Upregulated in Nitrogen
Cre16.g652800	-5,629090975	0,006977641	Downregulated in Cell groups	3,699486765	NA	Upregulated in Cell groups (batch by Treatment)	4,011344344	NA	Upregulated in Rotifer	2,991570129	NA	Upregulated in Nitrogen	1,058758845	0,999994886	Upregulated in Nitrogen
Cre17.g747797	1,345854668	0,007050575	Upregulated in Cell groups	-0,416098814	0,924368239	Downregulated in Cell groups (batch by Treatment)	-0,541433276	0,999951388	Downregulated in Rotifer	0,215986323	0,99994538	Upregulated in Nitrogen	-0,728114978	0,999994886	Downregulated in Nitrogen
Cre07.g327250	1,41621674	0,007050575	Upregulated in Cell groups	0,761461969	0,70106518	Upregulated in Cell groups (batch by Treatment)	0,591618071	0,999951388	Upregulated in Rotifer	0,115702692	0,99994538	Upregulated in Nitrogen	0,503969261	0,999994886	Upregulated in Nitrogen
Cre02.g090950	2,445451893	0,007078235	Upregulated in Cell groups	-1,502542512	0,680373462	Downregulated in Cell groups (batch by Treatment)	-0,458906229	0,999951388	Downregulated in Rotifer	-0,684415974	0,99994538	Downregulated in Nitrogen	0,256186759	0,999994886	Upregulated in Nitrogen
Cre15.g636550	-5,309572818	0,007101203	Downregulated in Cell groups	-3,119699747	NA	Downregulated in Cell groups (batch by Treatment)	-3,954445986	NA	Downregulated in Rotifer	-2,36307538	0,99994538	Downregulated in Nitrogen	-1,576755185	0,999994886	Downregulated in Nitrogen
Cre06.g282900	-1,016518041	0,007108891	Downregulated in Cell groups	0,27106979	0,960277511	Upregulated in Cell groups (batch by Treatment)	0,388973073	0,999951388	Upregulated in Rotifer	0,207383016	0,99994538	Upregulated in Nitrogen	0,203870745	0,999994886	Upregulated in Nitrogen
Cre13.g592200	-1,370056758	0,007111449	Downregulated in Cell groups	-0,830818637	0,542500795	Downregulated in Cell groups (batch by Treatment)	-1,011688385	0,999951388	Downregulated in Rotifer	-0,808718815	0,99994538	Downregulated in Nitrogen	-0,183525961	0,999994886	Downregulated in Nitrogen
Cre12.g488200	4,555681181	0,007117582	Upregulated in Cell groups	-1,159830986	NA	Downregulated in Cell groups (batch by Treatment)	-1,073979587	NA	Downregulated in Rotifer	2,078605745	0,99994538	Upregulated in Nitrogen	-3,114158094	0,999994886	Downregulated in Nitrogen
Cre16.g660000	-1,566114826	0,007165549	Downregulated in Cell groups	1,026594574	0,536071667	Upregulated in Cell groups (batch by Treatment)	1,24370393	0,999951388	Upregulated in Rotifer	0,96321324	0,99994538	Upregulated in Nitrogen	0,300949185	0,999994886	Upregulated in Nitrogen
Cre11.g479600	-1,137229628	0,007187052	Downregulated in Cell groups	0,270031902	0,959228303	Upregulated in Cell groups (batch by Treatment)	0,384121025	0,999951388	Upregulated in Rotifer	-0,250816748	0,99994538	Downregulated in Nitrogen	0,656013719	0,999994886	Upregulated in Nitrogen
Cre03.g199199	-3,437716913	0,007208294	Downregulated in Cell groups	-0,992316704	NA	Downregulated in Cell groups (batch by Treatment)	-1,174190852	NA	Downregulated in Rotifer	-0,878951218	0,99994538	Downregulated in Nitrogen	-0,279305354	0,999994886	Downregulated in Nitrogen
Cre07.g328000	-1,3051285	0,007208294	Downregulated in Cell groups	-0,556077241	0,808181934	Downregulated in Cell groups (batch by Treatment)	-0,688603621	0,999951388	Downregulated in Rotifer	-0,772734454	0,99994538	Downregulated in Nitrogen	0,104431192	0,999994886	Upregulated in Nitrogen
Cre07.g341554	4,644544795	0,007210325	Upregulated in Cell groups	-0,184056381	NA	Downregulated in Cell groups (batch by Treatment)	-0,623863243	NA	Downregulated in Rotifer	-1,675877681	0,99994538	Downregulated in Nitrogen	1,082854309	0,999994886	Upregulated in Nitrogen
Cre16.g664200	-1,186431854	0,007214838	Downregulated in Cell groups	-0,501129506	0,898010579	Downregulated in Cell groups (batch by Treatment)	-0,449569619	0,999951388	Downregulated in Rotifer	-0,418657045	0,99994538	Downregulated in Nitrogen	-0,01080701	0,999994886	Downregulated in Nitrogen
Cre01.g030150	1,513086729	0,007244692	Upregulated in Cell groups	-0,336434977	0,965485098	Downregulated in Cell groups (batch by Treatment)	0,003657645	0,999951388	Upregulated in Rotifer	0,390346076	0,99994538	Upregulated in Nitrogen	-0,360467712	0,999994886	Downregulated in Nitrogen
Cre12.g517850	-1,029632131	0,007273458	Downregulated in Cell groups	0,046647984	0,997415758	Upregulated in Cell groups (batch by Treatment)	0,090767566	0,999951388	Upregulated in Rotifer	-0,0038033	0,99994538	Downregulated in Nitrogen	0,115654913	0,999994886	Upregulated in Nitrogen
Cre03.g176200	-2,129471233	0,007277339	Downregulated in Cell groups	-0,524566688	0,939211396	Downregulated in Cell groups (batch by Treatment)	-0,231869129	0,999951388	Downregulated in Rotifer	-1,883947374	0,99994538	Downregulated in Nitrogen	1,668797626	0,999994886	Upregulated in Nitrogen
Cre10.g462300	-1,464423498	0,007277774	Downregulated in Cell groups	-0,783553018	0,808181934	Downregulated in Cell groups (batch by Treatment)	-0,790678176	0,999951388	Downregulated in Rotifer	0,008454623	0,99994538	Upregulated in Nitrogen	-0,7787288	0,999994886	Downregulated in Nitrogen
Cre12.g543550	1,285220957	0,007277774	Upregulated in Cell groups	0,244025597	0,976937883	Upregulated in Cell groups (batch by Treatment)	0,129945041	0,999951388	Upregulated in Rotifer	-0,235818526	0,99994538	Downregulated in Nitrogen	0,393213554	0,999994886	Upregulated in Nitrogen
Cre12.g486100	-1,418989282	0,007286041	Downregulated in Cell groups	-0,308183189	0,956358096	Downregulated in Cell groups (batch by Treatment)	-0,238084501	0,999951388	Downregulated in Rotifer	-0,80037781	0,99994538	Downregulated in Nitrogen	0,582889737	0,999994886	Upregulated in Nitrogen
Cre17.g709700	1,081412529	0,007296186	Upregulated in Cell groups	0,005532125	0,999805459	Upregulated in Cell groups (batch by Treatment)	-0,141214886	0,999951388	Downregulated in Rotifer	-0,261950395	0,99994538	Downregulated in Nitrogen	0,14847592	0,999994886	Upregulated in Nitrogen
Cre09.g394139	0,890394518	0,007302895	Upregulated in Cell groups	-0,001721027	0,999805459	Downregulated in Cell groups (batch by Treatment)	-0,06069702	0,999951388	Downregulated in Rotifer	0,10064418	0,99994538	Upregulated in Nitrogen	-0,133953733	0,999994886	Downregulated in Nitrogen
Cre12.g535400	1,754385708	0,00733048	Upregulated in Cell groups	-0,538418498	0,916491694	Downregulated in Cell groups (batch by Treatment)	-0,545276089	0,999951388	Downregulated in Rotifer	1,009790051	0,99994538	Upregulated in Nitrogen	-1,528505966	0,999994886	Downregulated in Nitrogen
Cre08.g365825	-1,423249104	0,007398526	Downregulated in Cell groups	0,405272176	0,940397848	Upregulated in Cell groups (batch by Treatment)	0,700082368	0,999951388	Upregulated in Rotifer	1,00233833	0,99994538	Upregulated in Nitrogen	-0,279318696	0,999994886	Downregulated in Nitrogen
Cre13.g583050	-2,277417064	0,007408829	Downregulated in Cell groups	1,023887623	NA	Upregulated in Cell groups (batch by Treatment)	1,159098488	0,999951388	Upregulated in Rotifer	1,623851337	0,99994538	Upregulated in Nitrogen	-0,444910838	0,999994886	Downregulated in Nitrogen
Cre02.g141966	1,398989687	0,007434148	Upregulated in Cell groups	-0,021084883	0,999805459	Downregulated in Cell groups (batch by Treatment)	-0,118192177	0,999951388	Downregulated in Rotifer	0,354240316	0,99994538	Upregulated in Nitrogen	-0,442837278	0,999994886	Downregulated in Nitrogen
Cre07.g343200	1,469656883	0,007479994	Upregulated in Cell groups	0,311315159	0,972615496	Upregulated in Cell groups (batch by Treatment)	0,131306899	0,999951388	Upregulated in Rotifer	-0,182407722	0,99994538	Downregulated in Nitrogen	0,34394718	0,999994886	Upregulated in Nitrogen
Cre08.g369050	4,149464667	0,007508869	Upregulated in Cell groups	-0,574501129	NA	Downregulated in Cell groups (batch by Treatment)	0,280088654	NA	Upregulated in Rotifer	1,130380734	0,99994538	Upregulated in Nitrogen	-0,815301314	0,999994886	Downregulated in Nitrogen
Cre01.g014250	-1,829106317	0,007620908	Downregulated in Cell groups	1,296057361	0,352418843	Upregulated in Cell groups (batch by Treatment)	1,525835548	0,999951388	Upregulated in Rotifer	0,541182501	0,99994538	Upregulated in Nitrogen	1,005457442	0,999994886	Upregulated in Nitrogen
Cre11.g467551	1,558808773	0,007633399	Upregulated in Cell groups	0,904285248	0,686414346	Upregulated in Cell groups (batch by Treatment)	0,523397941	0,999951388	Upregulated in Rotifer	0,711684372	0,99994538	Upregulated in Nitrogen	-0,159150429	0,999994886	Downregulated in Nitrogen
Cre06.g307700	1,146177646	0,007686946	Upregulated in Cell groups	-0,408124475	0,923288966	Downregulated in Cell groups (batch by Treatment)	-0,375876666	0,999951388	Downregulated in Rotifer	-0,051962273	0,99994538	Downregulated in Nitrogen	-0,297519601	0,999994886	Downregulated in Nitrogen
Cre06.g279400	-1,139122648	0,007800995	Downregulated in Cell groups	0,420296174	0,916491694	Upregulated in Cell groups (batch by Treatment)	0,585748382	0,999951388	Upregulated in Rotifer	0,124759052	0,99994538	Upregulated in Nitrogen	0,48275012	0,999994886	Upregulated in Nitrogen
Cre04.g228850	-1,646724836	0,00786999	Downregulated in Cell groups	-0,940710099	0,702626177	Downregulated in Cell groups (batch by Treatment)	-1,206570082	0,999951388	Downregulated in Rotifer	-0,241464319	0,99994538	Downregulated in Nitrogen	-0,946769013	0,999994886	Downregulated in Nitrogen
Cre06.g267250	-1,234310085	0,007891236	Downregulated in Cell groups	-0,147574164	0,992984569	Downregulated in Cell groups (batch by Treatment)	-0,116290389	0,999951388	Downregulated in Rotifer	-0,03424312	0,99994538	Downregulated in Nitrogen	-0,061201069	0,999994886	Downregulated in Nitrogen
Cre01.g011150	-2,076228344	0,007895894	Downregulated in Cell groups	-1,827616971	0,085118028	Downregulated in Cell groups (batch by Treatment)	-1,788398267	0,999951388	Downregulated in Rotifer	-0,972293758	0,99994538	Downregulated in Nitrogen	-0,798821557	0,999994886	Downregulated in Nitrogen
Cre06.g250100	-1,039264258	0,007895894	Downregulated in Cell groups	0,357381975	0,924368239	Upregulated in Cell groups (batch by Treatment)	0,488650618	0,999951388	Upregulated in Rotifer	0,225997024	0,99994538	Upregulated in Nitrogen	0,283870459	0,999994886	Upregulated in Nitrogen
Cre10.g466450	1,390611947	0,007940325	Upregulated in Cell groups	-0,398884353	0,920383786	Downregulated in Cell groups (batch by Treatment)	-0,495806374	0,999951388	Downregulated in Rotifer	0,449255995	0,99994538	Upregulated in Nitrogen	-0,916032005	0,999994886	Downregulated in Nitrogen
Cre05.g246900	-1,181909907	0,007940325	Downregulated in Cell groups	0,437933066	0,918650998	Upregulated in Cell groups (batch by Treatment)	0,397805664	0,999951388	Upregulated in Rotifer	-0,123254572	0,99994538	Downregulated in Nitrogen	0,541392165	0,999994886	Upregulated in Nitrogen
Cre01.g030950	1,319347158	0,008056673	Upregulated in Cell groups	-0,084829793	0,992984569	Downregulated in Cell groups (batch by Treatment)	-0,33602733	0,999951388	Downregulated in Rotifer	0,243745155	0,99994538	Upregulated in Nitrogen	-0,551907016	0,999994886	Downregulated in Nitrogen
Cre15.g637150	2,631707458	0,00807554	Upregulated in Cell groups	-0,793264172	NA	Downregulated in Cell groups (batch by Treatment)	-1,183482232	0,999951388	Downregulated in Rotifer	-2,342787614	0,99994538	Downregulated in Nitrogen	1,191881922	0,999994886	Upregulated in Nitrogen
Cre12.g488752	1,032382538	0,008093055	Upregulated in Cell groups	0,105700642	0,992984569	Upregulated in Cell groups (batch by Treatment)	0,156426734	0,999951388	Upregulated in Rotifer	-0,271336197	0,99994538	Downregulated in Nitrogen	0,454987092	0,999994886	Upregulated in Nitrogen
Cre02.g144650	-1,761966648	0,008111046	Downregulated in Cell groups	-0,084293672	0,992984569	Downregulated in Cell groups (batch by Treatment)	0,059919577	0,999951388	Upregulated in Rotifer	-1,395883508	0,99994538	Downregulated in Nitrogen	1,473550596	0,999994886	Upregulated in Nitrogen
Cre01.g003751	1,303559475	0,00811469	Upregulated in Cell groups	-0,183317569	0,987538481	Downregulated in Cell groups (batch by Treatment)	-0,335169112	0,999951388	Downregulated in Rotifer	-0,533852401	0,99994538	Downregulated in Nitrogen	0,227977021	0,999994886	Upregulated in Nitrogen
Cre08.g379200	-2,653779458	0,00811469	Downregulated in Cell groups	0,64470193	NA	Upregulated in Cell groups (batch by Treatment)	1,430901765	0,999951388	Upregulated in Rotifer	-0,529999917	0,99994538	Downregulated in Nitrogen	1,981259721	0,999994886	Upregulated in Nitrogen
Cre08.g366350	1,76184506	0,008181791	Upregulated in Cell groups	0,533843337	0,941067757	Upregulated in Cell groups (batch by Treatment)	0,259901518	0,999951388	Upregulated in Rotifer	-0,178851027	0,99994538	Downregulated in Nitrogen	0,466062916	0,999994886	Upregulated in Nitrogen
Cre16.g652350	-1,130425455	0,008306474	Downregulated in Cell groups	-0,042292681	0,997415758	Downregulated in Cell groups (batch by Treatment)	-0,095702041	0,999951388	Downregulated in Rotifer	-0,360977724	0,99994538	Downregulated in Nitrogen	0,286547462	0,999994886	Upregulated in Nitrogen
Cre16.g665328	2,009346529	0,008374592	Upregulated in Cell groups	0,013721796	NA	Upregulated in Cell groups (batch by Treatment)	-0,287475061	0,999951388	Downregulated in Rotifer	0,351477301	0,99994538	Upregulated in Nitrogen	-0,611475577	0,999994886	Downregulated in Nitrogen
Cre11.g467685	-1,072071608	0,008374592	Downregulated in Cell groups	0,066022597	0,993653172	Upregulated in Cell groups (batch by Treatment)	0,098548234	0,999951388	Upregulated in Rotifer	0,056271948	0,99994538	Upregulated in Nitrogen	0,062709693	0,999994886	Upregulated in Nitrogen
Cre06.g278181	-1,277930775	0,008374592	Downregulated in Cell groups	0,197574119	0,97962495	Upregulated in Cell groups (batch by Treatment)	0,010074209	0,999951388	Upregulated in Rotifer	-0,250498821	0,99994538	Downregulated in Nitrogen	0,281438643	0,999994886	Upregulated in Nitrogen
Cre17.g715450	3,247058836	0,00840067	Upregulated in Cell groups	-1,10586149	NA	Downregulated in Cell groups (batch by Treatment)	-1,655213923	NA	Downregulated in Rotifer	-0,522801846	0,99994538	Downregulated in Nitrogen	-1,098771989	0,999994886	Downregulated in Nitrogen
Cre03.g190850	1,062802148	0,00840067	Upregulated in Cell groups	0,141671119	0,987538481	Upregulated in Cell groups (batch by Treatment)	-0,057446294	0,999951388	Downregulated in Rotifer	0,135000241	0,99994538	Upregulated in Nitrogen	-0,163643202	0,999994886	Downregulated in Nitrogen
Cre08.g358553	1,11052878	0,008410946	Upregulated in Cell groups	0,256419461	0,972155207	Upregulated in Cell groups (batch by Treatment)	0,169699183	0,999951388	Upregulated in Rotifer	0,067209525	0,99994538	Upregulated in Nitrogen	0,130938406	0,999994886	Upregulated in Nitrogen
Cre14.g610501	0,872626082	0,008450205	Upregulated in Cell groups	0,063805998	0,992984569	Upregulated in Cell groups (batch by Treatment)	0,025335365	0,999951388	Upregulated in Rotifer	-0,018810511	0,99994538	Downregulated in Nitrogen	0,070791239	0,999994886	Upregulated in Nitrogen
Cre01.g033550	1,139895565	0,008469993	Upregulated in Cell groups	0,584034127	0,807156738	Upregulated in Cell groups (batch by Treatment)	0,478382273	0,999951388	Upregulated in Rotifer	0,333337438	0,99994538	Upregulated in Nitrogen	0,172411908	0,999994886	Upregulated in Nitrogen
Cre16.g682725	1,048379151	0,00859723	Upregulated in Cell groups	0,225044308	0,970937954	Upregulated in Cell groups (batch by Treatment)	0,03515694	0,999951388	Upregulated in Rotifer	0,055227687	0,99994538	Upregulated in Nitrogen	0,007720552	0,999994886	Upregulated in Nitrogen
Cre01.g041650	-3,171749289	0,008601717	Downregulated in Cell groups	-1,822028528	NA	Downregulated in Cell groups (batch by Treatment)	-1,644734031	NA	Downregulated in Rotifer	-0,876130007	0,99994538	Downregulated in Nitrogen	-0,755607271	0,999994886	Downregulated in Nitrogen
Cre12.g502650	-3,111724953	0,008629076	Downregulated in Cell groups	-0,791366343	NA	Downregulated in Cell groups (batch by Treatment)	-1,107706559	NA	Downregulated in Rotifer	0,299479643	0,99994538	Upregulated in Nitrogen	-1,388517286	0,999994886	Downregulated in Nitrogen
Cre14.g626750	-1,541421557	0,008643964	Downregulated in Cell groups	-0,172820724	0,991517059	Downregulated in Cell groups (batch by Treatment)	0,102714808	0,999951388	Upregulated in Rotifer	0,749643193	0,99994538	Upregulated in Nitrogen	-0,624706226	0,999994886	Downregulated in Nitrogen
Cre17.g709900	1,95869141	0,008681656	Upregulated in Cell groups	0,583348316	0,918650998	Upregulated in Cell groups (batch by Treatment)	0,393068396	0,999951388	Upregulated in Rotifer	0,721652647	0,99994538	Upregulated in Nitrogen	-0,295765562	0,999994886	Downregulated in Nitrogen
Cre07.g313000	2,576380313	0,008681656	Upregulated in Cell groups	1,45712094	NA	Upregulated in Cell groups (batch by Treatment)	0,435138818	0,999951388	Upregulated in Rotifer	-0,426648134	0,99994538	Downregulated in Nitrogen	0,894334535	0,999994886	Upregulated in Nitrogen
Cre07.g345950	-1,134612641	0,008686865	Downregulated in Cell groups	0,324126141	0,956562711	Upregulated in Cell groups (batch by Treatment)	0,395480382	0,999951388	Upregulated in Rotifer	0,468664167	0,99994538	Upregulated in Nitrogen	-0,050722743	0,999994886	Downregulated in Nitrogen
Cre12.g552100	1,4702218	0,008701536	Upregulated in Cell groups	-0,761112774	0,834303074	Downregulated in Cell groups (batch by Treatment)	-0,692841657	0,999951388	Downregulated in Rotifer	-0,236190947	0,99994538	Downregulated in Nitrogen	-0,42937622	0,999994886	Downregulated in Nitrogen
Cre06.g278400	1,00643126	0,008774163	Upregulated in Cell groups	-0,325450171	0,929487693	Downregulated in Cell groups (batch by Treatment)	-0,388607433	0,999951388	Downregulated in Rotifer	0,147761762	0,99994538	Upregulated in Nitrogen	-0,508645278	0,999994886	Downregulated in Nitrogen
Cre16.g687117	-1,684478416	0,008774163	Downregulated in Cell groups	0,3034565	NA	Upregulated in Cell groups (batch by Treatment)	0,407804409	0,999951388	Upregulated in Rotifer	0,147051591	0,99994538	Upregulated in Nitrogen	0,28232099	0,999994886	Upregulated in Nitrogen
Cre01.g033250	1,383082892	0,008800776	Upregulated in Cell groups	-0,585893025	0,868910423	Downregulated in Cell groups (batch by Treatment)	-0,726745647	0,999951388	Downregulated in Rotifer	-0,057795078	0,99994538	Downregulated in Nitrogen	-0,638825569	0,999994886	Downregulated in Nitrogen
Cre10.g449050	1,230539453	0,008828188	Upregulated in Cell groups	-0,150500673	0,99088099	Downregulated in Cell groups (batch by Treatment)	-0,140770018	0,999951388	Downregulated in Rotifer	-0,287619023	0,99994538	Downregulated in Nitrogen	0,17346063	0,999994886	Upregulated in Nitrogen
Cre12.g491550	5,915951873	0,008832815	Upregulated in Cell groups	1,069136476	NA	Upregulated in Cell groups (batch by Treatment)	1,233011607	NA	Upregulated in Rotifer	2,930172349	0,99994538	Upregulated in Nitrogen	-1,652612398	0,999994886	Downregulated in Nitrogen
Cre01.g030500	1,124582661	0,00883702	Upregulated in Cell groups	-0,012798789	0,999805459	Downregulated in Cell groups (batch by Treatment)	-0,073833519	0,999951388	Downregulated in Rotifer	-0,250425482	0,99994538	Downregulated in Nitrogen	0,203333954	0,999994886	Upregulated in Nitrogen
Cre02.g145231	1,227393332	0,008926153	Upregulated in Cell groups	-0,424290229	0,903798227	Downregulated in Cell groups (batch by Treatment)	-0,462042219	0,999951388	Downregulated in Rotifer	0,230282606	0,99994538	Upregulated in Nitrogen	-0,663193041	0,999994886	Downregulated in Nitrogen
Cre13.g603500	-1,593500949	0,008932176	Downregulated in Cell groups	0,521353037	0,903798227	Upregulated in Cell groups (batch by Treatment)	0,745329727	0,999951388	Upregulated in Rotifer	-0,089734582	0,99994538	Downregulated in Nitrogen	0,85661761	0,999994886	Upregulated in Nitrogen
Cre17.g740900	-1,84483235	0,008987304	Downregulated in Cell groups	-0,345751307	0,972155207	Downregulated in Cell groups (batch by Treatment)	-0,641377008	0,999951388	Downregulated in Rotifer	-1,049203025	0,99994538	Downregulated in Nitrogen	0,427701969	0,999994886	Upregulated in Nitrogen
Cre08.g375600	2,869680281	0,009061779	Upregulated in Cell groups	-0,204664113	NA	Downregulated in Cell groups (batch by Treatment)	-0,195944662	0,999951388	Downregulated in Rotifer	-0,548371612	0,99994538	Downregulated in Nitrogen	0,388185273	0,999994886	Upregulated in Nitrogen
Cre03.g143967	-2,328809717	0,009091852	Downregulated in Cell groups	1,563833657	0,344541219	Upregulated in Cell groups (batch by Treatment)	2,081914927	0,820627129	Upregulated in Rotifer	0,737598629	0,99994538	Upregulated in Nitrogen	1,365535094	0,999994886	Upregulated in Nitrogen
Cre06.g295001	1,226702605	0,009130277	Upregulated in Cell groups	0,485362473	0,918650998	Upregulated in Cell groups (batch by Treatment)	0,480629684	0,999951388	Upregulated in Rotifer	0,031735142	0,99994538	Upregulated in Nitrogen	0,476549814	0,999994886	Upregulated in Nitrogen
Cre17.g729901	-1,954260516	0,009144261	Downregulated in Cell groups	0,203414503	NA	Upregulated in Cell groups (batch by Treatment)	-0,433413195	0,999951388	Downregulated in Rotifer	-0,653722279	0,99994538	Downregulated in Nitrogen	0,237574359	0,999994886	Upregulated in Nitrogen
Cre14.g633400	1,253016015	0,009171807	Upregulated in Cell groups	-0,424150685	0,932209284	Downregulated in Cell groups (batch by Treatment)	-0,497332326	0,999951388	Downregulated in Rotifer	-0,106507944	0,99994538	Downregulated in Nitrogen	-0,361196554	0,999994886	Downregulated in Nitrogen
Cre17.g735600	5,651151181	0,009190906	Upregulated in Cell groups	0,951098105	NA	Upregulated in Cell groups (batch by Treatment)	1,00191309	NA	Upregulated in Rotifer	-0,15245603	NA	Downregulated in Nitrogen	1,185246784	0,999994886	Upregulated in Nitrogen
Cre16.g676537	-1,161815916	0,009266049	Downregulated in Cell groups	0,381685451	0,918650998	Upregulated in Cell groups (batch by Treatment)	0,510782455	0,999951388	Upregulated in Rotifer	0,743788811	0,99994538	Upregulated in Nitrogen	-0,211264	0,999994886	Downregulated in Nitrogen
Cre09.g396650	-2,006881821	0,009282267	Downregulated in Cell groups	-0,561561329	0,835648187	Downregulated in Cell groups (batch by Treatment)	-0,737046754	0,999951388	Downregulated in Rotifer	-2,103509561	0,99994538	Downregulated in Nitrogen	1,384477441	0,999994886	Upregulated in Nitrogen
Cre07.g350600	-1,373811121	0,009304594	Downregulated in Cell groups	-0,059050158	0,997415758	Downregulated in Cell groups (batch by Treatment)	-0,114103202	0,999951388	Downregulated in Rotifer	-0,392398645	0,99994538	Downregulated in Nitrogen	0,298654386	0,999994886	Upregulated in Nitrogen
Cre12.g557850	1,350167112	0,009307787	Upregulated in Cell groups	0,059003943	0,997415758	Upregulated in Cell groups (batch by Treatment)	-0,027640267	0,999951388	Downregulated in Rotifer	-0,102841678	0,99994538	Downregulated in Nitrogen	0,101994968	0,999994886	Upregulated in Nitrogen
Cre10.g454300	-1,556374018	0,009361559	Downregulated in Cell groups	-0,005792626	NA	Downregulated in Cell groups (batch by Treatment)	-0,166268635	0,999951388	Downregulated in Rotifer	0,215919697	0,99994538	Upregulated in Nitrogen	-0,361913337	0,999994886	Downregulated in Nitrogen
Cre13.g584800	-2,28526815	0,009391802	Downregulated in Cell groups	-1,739003305	0,127576566	Downregulated in Cell groups (batch by Treatment)	-1,785212717	0,999951388	Downregulated in Rotifer	-1,977288606	0,99994538	Downregulated in Nitrogen	0,209376698	0,999994886	Upregulated in Nitrogen
Cre01.g007450	-2,55697785	0,009422554	Downregulated in Cell groups	0,359153229	NA	Upregulated in Cell groups (batch by Treatment)	0,498337716	NA	Upregulated in Rotifer	0,656609793	0,99994538	Upregulated in Nitrogen	-0,142993065	0,999994886	Downregulated in Nitrogen
Cre06.g269865	-2,868819023	0,00944525	Downregulated in Cell groups	-1,073643948	NA	Downregulated in Cell groups (batch by Treatment)	-1,283547674	NA	Downregulated in Rotifer	0,054286337	0,99994538	Upregulated in Nitrogen	-1,323410073	0,999994886	Downregulated in Nitrogen
Cre03.g203600	-1,10564208	0,009523012	Downregulated in Cell groups	-0,438903592	0,906788682	Downregulated in Cell groups (batch by Treatment)	-0,432918662	0,999951388	Downregulated in Rotifer	-0,475832613	0,99994538	Downregulated in Nitrogen	0,063964759	0,999994886	Upregulated in Nitrogen
Cre07.g319750	1,530630197	0,009547412	Upregulated in Cell groups	-0,613845148	0,911920576	Downregulated in Cell groups (batch by Treatment)	-0,366422531	0,999951388	Downregulated in Rotifer	-0,053841732	0,99994538	Downregulated in Nitrogen	-0,282087465	0,999994886	Downregulated in Nitrogen
Cre07.g326500	1,347896448	0,00959485	Upregulated in Cell groups	-0,021513206	NA	Downregulated in Cell groups (batch by Treatment)	-0,079031609	0,999951388	Downregulated in Rotifer	0,144615037	0,99994538	Upregulated in Nitrogen	-0,194658158	0,999994886	Downregulated in Nitrogen
Cre04.g221450	2,070562519	0,009605084	Upregulated in Cell groups	-1,259999909	0,686547758	Downregulated in Cell groups (batch by Treatment)	-0,485689375	0,999951388	Downregulated in Rotifer	0,523794094	0,99994538	Upregulated in Nitrogen	-0,98294104	0,999994886	Downregulated in Nitrogen
Cre06.g289050	1,237509186	0,009636055	Upregulated in Cell groups	-0,137078775	0,989326892	Downregulated in Cell groups (batch by Treatment)	-0,230969814	0,999951388	Downregulated in Rotifer	0,412507461	0,99994538	Upregulated in Nitrogen	-0,614390304	0,999994886	Downregulated in Nitrogen
Cre09.g395500	1,221495318	0,009658634	Upregulated in Cell groups	0,269376302	0,972155207	Upregulated in Cell groups (batch by Treatment)	0,027953652	0,999951388	Upregulated in Rotifer	-0,066699762	0,99994538	Downregulated in Nitrogen	0,122895672	0,999994886	Upregulated in Nitrogen
Cre08.g373359	0,951959342	0,00968244	Upregulated in Cell groups	0,427528076	0,876268272	Upregulated in Cell groups (batch by Treatment)	0,356300643	0,999951388	Upregulated in Rotifer	0,287460144	0,99994538	Upregulated in Nitrogen	0,096668278	0,999994886	Upregulated in Nitrogen
Cre08.g365900	-2,08695919	0,00968244	Downregulated in Cell groups	0,207998867	NA	Upregulated in Cell groups (batch by Treatment)	0,297168004	0,999951388	Upregulated in Rotifer	-0,95010537	0,99994538	Downregulated in Nitrogen	1,262985558	0,999994886	Upregulated in Nitrogen
Cre09.g388650	1,029054526	0,009713695	Upregulated in Cell groups	0,199980889	0,977387457	Upregulated in Cell groups (batch by Treatment)	0,148620957	0,999951388	Upregulated in Rotifer	0,225180751	0,99994538	Upregulated in Nitrogen	-0,047885577	0,999994886	Downregulated in Nitrogen
Cre07.g326900	1,257957918	0,009733023	Upregulated in Cell groups	0,585727244	0,865966556	Upregulated in Cell groups (batch by Treatment)	0,33619719	0,999951388	Upregulated in Rotifer	0,123595118	0,99994538	Upregulated in Nitrogen	0,241452055	0,999994886	Upregulated in Nitrogen
Cre01.g016556	-1,063932969	0,009741474	Downregulated in Cell groups	-0,361544393	0,932209284	Downregulated in Cell groups (batch by Treatment)	-0,398699062	0,999951388	Downregulated in Rotifer	-0,361150974	0,99994538	Downregulated in Nitrogen	-0,016203306	0,999994886	Downregulated in Nitrogen
Cre11.g476000	-1,091522947	0,009741474	Downregulated in Cell groups	0,27720793	0,960575057	Upregulated in Cell groups (batch by Treatment)	0,445187259	0,999951388	Upregulated in Rotifer	0,454676243	0,99994538	Upregulated in Nitrogen	0,01294172	0,999994886	Upregulated in Nitrogen
Cre16.g685650	-1,95054168	0,009796486	Downregulated in Cell groups	-0,22260393	0,97962495	Downregulated in Cell groups (batch by Treatment)	-0,429068739	0,999951388	Downregulated in Rotifer	1,049910973	0,99994538	Upregulated in Nitrogen	-1,461547539	0,999994886	Downregulated in Nitrogen
Cre03.g150251	1,495084711	0,009811522	Upregulated in Cell groups	-0,959232047	0,618763221	Downregulated in Cell groups (batch by Treatment)	-0,650403295	0,999951388	Downregulated in Rotifer	-0,015919066	0,99994538	Downregulated in Nitrogen	-0,607464117	0,999994886	Downregulated in Nitrogen
Cre01.g015350	-1,179796022	0,009826468	Downregulated in Cell groups	0,695217609	0,608872182	Upregulated in Cell groups (batch by Treatment)	0,736371814	0,999951388	Upregulated in Rotifer	0,093927513	0,99994538	Upregulated in Nitrogen	0,663247278	0,999994886	Upregulated in Nitrogen
Cre02.g090900	1,928711727	0,009835065	Upregulated in Cell groups	0,946854777	NA	Upregulated in Cell groups (batch by Treatment)	0,813461704	0,999951388	Upregulated in Rotifer	0,511904221	0,99994538	Upregulated in Nitrogen	0,329562113	0,999994886	Upregulated in Nitrogen
Cre06.g262400	-1,349960332	0,009835065	Downregulated in Cell groups	-0,110348763	0,992984569	Downregulated in Cell groups (batch by Treatment)	-0,127569804	0,999951388	Downregulated in Rotifer	-0,650724289	0,99994538	Downregulated in Nitrogen	0,544120807	0,999994886	Upregulated in Nitrogen
Cre17.g720400	-1,766328904	0,0099075	Downregulated in Cell groups	0,010921198	NA	Upregulated in Cell groups (batch by Treatment)	-0,304077138	0,999951388	Downregulated in Rotifer	-0,272915176	0,99994538	Downregulated in Nitrogen	-0,009671262	0,999994886	Downregulated in Nitrogen
Cre11.g467674	1,22176137	0,009928292	Upregulated in Cell groups	0,216014433	0,97962495	Upregulated in Cell groups (batch by Treatment)	-0,070513568	0,999951388	Downregulated in Rotifer	-0,156853992	0,99994538	Downregulated in Nitrogen	0,115567982	0,999994886	Upregulated in Nitrogen
Cre10.g437650	1,962892027	0,009992034	Upregulated in Cell groups	-1,369252549	NA	Downregulated in Cell groups (batch by Treatment)	-1,59396945	0,999951388	Downregulated in Rotifer	-0,351592107	0,99994538	Downregulated in Nitrogen	-1,214192359	0,999994886	Downregulated in Nitrogen
Cre02.g077750	-1,377608792	0,01003638	Downregulated in Cell groups	-0,481862135	0,873908221	Downregulated in Cell groups (batch by Treatment)	-0,473137029	0,999951388	Downregulated in Rotifer	0,346321985	0,99994538	Upregulated in Nitrogen	-0,80088299	0,999994886	Downregulated in Nitrogen
Cre14.g623576	-2,751251994	0,010134024	Downregulated in Cell groups	0,898009439	NA	Upregulated in Cell groups (batch by Treatment)	1,328213518	NA	Upregulated in Rotifer	0,788555563	0,99994538	Upregulated in Nitrogen	0,561674482	0,999994886	Upregulated in Nitrogen
Cre12.g545950	-1,543716325	0,010134024	Downregulated in Cell groups	0,648179262	0,893055726	Upregulated in Cell groups (batch by Treatment)	0,312299381	0,999951388	Upregulated in Rotifer	-0,263592235	0,99994538	Downregulated in Nitrogen	0,594840482	0,999994886	Upregulated in Nitrogen
Cre12.g513200	-0,907345208	0,0101641	Downregulated in Cell groups	-0,1140093	0,989098085	Downregulated in Cell groups (batch by Treatment)	-0,122946525	0,999951388	Downregulated in Rotifer	-0,414652375	0,99994538	Downregulated in Nitrogen	0,31266116	0,999994886	Upregulated in Nitrogen
Cre12.g550550	1,563774814	0,010244141	Upregulated in Cell groups	-0,774499471	0,863616612	Downregulated in Cell groups (batch by Treatment)	-0,549080389	0,999951388	Downregulated in Rotifer	-0,399839623	0,99994538	Downregulated in Nitrogen	-0,121371457	0,999994886	Downregulated in Nitrogen
Cre07.g321800	4,488551607	0,010276072	Upregulated in Cell groups	1,95789311	NA	Upregulated in Cell groups (batch by Treatment)	1,578796582	NA	Upregulated in Rotifer	0,940710882	NA	Upregulated in Nitrogen	0,668813889	0,999994886	Upregulated in Nitrogen
Cre02.g103750	1,536412547	0,010281332	Upregulated in Cell groups	0,686136036	0,852684745	Upregulated in Cell groups (batch by Treatment)	0,308632207	0,999951388	Upregulated in Rotifer	0,686272295	0,99994538	Upregulated in Nitrogen	-0,347721428	0,999994886	Downregulated in Nitrogen
Cre17.g729950	1,392850034	0,010363617	Upregulated in Cell groups	-0,695118786	0,807156738	Downregulated in Cell groups (batch by Treatment)	-0,488969325	0,999951388	Downregulated in Rotifer	0,335328619	0,99994538	Upregulated in Nitrogen	-0,796550162	0,999994886	Downregulated in Nitrogen
Cre14.g615600	1,274467285	0,010391568	Upregulated in Cell groups	0,127868643	0,992984569	Upregulated in Cell groups (batch by Treatment)	0,046718191	0,999951388	Upregulated in Rotifer	0,231337002	0,99994538	Upregulated in Nitrogen	-0,155402608	0,999994886	Downregulated in Nitrogen
Cre12.g487101	-1,526488453	0,010446598	Downregulated in Cell groups	0,017162336	0,999805459	Upregulated in Cell groups (batch by Treatment)	-0,344337227	0,999951388	Downregulated in Rotifer	-0,527897113	0,99994538	Downregulated in Nitrogen	0,202621055	0,999994886	Upregulated in Nitrogen
Cre01.g013200	-1,928637709	0,010456802	Downregulated in Cell groups	-0,791772675	0,903798227	Downregulated in Cell groups (batch by Treatment)	-1,271239608	0,999951388	Downregulated in Rotifer	-1,155303705	0,99994538	Downregulated in Nitrogen	-0,098250347	0,999994886	Downregulated in Nitrogen
Cre01.g028650	-1,036075515	0,010456802	Downregulated in Cell groups	0,477786428	0,870757118	Upregulated in Cell groups (batch by Treatment)	0,401080966	0,999951388	Upregulated in Rotifer	0,428189192	0,99994538	Upregulated in Nitrogen	-0,006592286	0,999994886	Downregulated in Nitrogen
Cre02.g089750	1,59721614	0,010456802	Upregulated in Cell groups	0,36034163	NA	Upregulated in Cell groups (batch by Treatment)	0,24317033	0,999951388	Upregulated in Rotifer	0,108102261	0,99994538	Upregulated in Nitrogen	0,165952964	0,999994886	Upregulated in Nitrogen
Cre11.g467690	0,98760526	0,010520396	Upregulated in Cell groups	0,133483887	0,985382515	Upregulated in Cell groups (batch by Treatment)	0,081713418	0,999951388	Upregulated in Rotifer	0,386090522	0,99994538	Upregulated in Nitrogen	-0,276143814	0,999994886	Downregulated in Nitrogen
Cre12.g485500	-1,038460903	0,010548877	Downregulated in Cell groups	-0,413448342	0,918650998	Downregulated in Cell groups (batch by Treatment)	-0,508860323	0,999951388	Downregulated in Rotifer	-0,102205679	0,99994538	Downregulated in Nitrogen	-0,386249759	0,999994886	Downregulated in Nitrogen
Cre10.g452800	-2,344025915	0,010554746	Downregulated in Cell groups	1,963485837	0,245089912	Upregulated in Cell groups (batch by Treatment)	2,83277104	0,639044617	Upregulated in Rotifer	1,884667711	0,926701267	Upregulated in Nitrogen	0,970896093	0,999994886	Upregulated in Nitrogen
Cre06.g296800	-1,368236737	0,010617986	Downregulated in Cell groups	0,323687063	0,965740003	Upregulated in Cell groups (batch by Treatment)	0,30258577	0,999951388	Upregulated in Rotifer	0,260656128	0,99994538	Upregulated in Nitrogen	0,064351409	0,999994886	Upregulated in Nitrogen
Cre15.g643850	4,667824168	0,010625182	Upregulated in Cell groups	-0,511794256	NA	Downregulated in Cell groups (batch by Treatment)	0,980859779	NA	Upregulated in Rotifer	1,400033786	0,99994538	Upregulated in Nitrogen	-0,388337359	0,999994886	Downregulated in Nitrogen
Cre13.g582900	1,443791431	0,010629498	Upregulated in Cell groups	0,129325396	0,992984569	Upregulated in Cell groups (batch by Treatment)	-0,190059738	0,999951388	Downregulated in Rotifer	0,411367403	0,99994538	Upregulated in Nitrogen	-0,571443482	0,999994886	Downregulated in Nitrogen
Cre12.g492600	-2,214271353	0,01065494	Downregulated in Cell groups	1,138987622	0,804902809	Upregulated in Cell groups (batch by Treatment)	1,892296305	0,999951388	Upregulated in Rotifer	0,418131271	0,99994538	Upregulated in Nitrogen	1,495481696	0,999994886	Upregulated in Nitrogen
Cre12.g526800	-1,653559883	0,010663212	Downregulated in Cell groups	-1,296823184	0,07163742	Downregulated in Cell groups (batch by Treatment)	-1,463221274	0,999951388	Downregulated in Rotifer	0,116779581	0,99994538	Upregulated in Nitrogen	-1,560585189	0,999994886	Downregulated in Nitrogen
Cre03.g144284	1,004704035	0,010685614	Upregulated in Cell groups	-0,256771842	0,960575057	Downregulated in Cell groups (batch by Treatment)	-0,269842126	0,999951388	Downregulated in Rotifer	0,171441552	0,99994538	Upregulated in Nitrogen	-0,413367003	0,999994886	Downregulated in Nitrogen
Cre02.g075900	-0,889006355	0,010685614	Downregulated in Cell groups	0,062977696	0,992984569	Upregulated in Cell groups (batch by Treatment)	0,130626778	0,999951388	Upregulated in Rotifer	-0,143576136	0,99994538	Downregulated in Nitrogen	0,295875321	0,999994886	Upregulated in Nitrogen
Cre09.g391050	1,978872047	0,010699993	Upregulated in Cell groups	0,702593613	0,837849184	Upregulated in Cell groups (batch by Treatment)	0,957742089	0,999951388	Upregulated in Rotifer	-0,80753526	0,99994538	Downregulated in Nitrogen	1,793794314	0,999994886	Upregulated in Nitrogen
Cre12.g543700	1,289665703	0,010718763	Upregulated in Cell groups	-0,142113362	0,992984569	Downregulated in Cell groups (batch by Treatment)	-0,00473026	0,999951388	Downregulated in Rotifer	-0,102370141	0,99994538	Downregulated in Nitrogen	0,126875597	0,999994886	Upregulated in Nitrogen
Cre12.g507500	-1,867022235	0,010777695	Downregulated in Cell groups	-0,793851443	NA	Downregulated in Cell groups (batch by Treatment)	-0,817857341	0,999951388	Downregulated in Rotifer	0,094270608	0,99994538	Upregulated in Nitrogen	-0,895738534	0,999994886	Downregulated in Nitrogen
Cre10.g421900	1,212374913	0,010818982	Upregulated in Cell groups	-0,501670843	0,892896683	Downregulated in Cell groups (batch by Treatment)	-0,525904402	0,999951388	Downregulated in Rotifer	-0,706501901	0,99994538	Downregulated in Nitrogen	0,209699733	0,999994886	Upregulated in Nitrogen
Cre06.g260250	-1,707157037	0,010827633	Downregulated in Cell groups	0,016394481	NA	Upregulated in Cell groups (batch by Treatment)	-0,093159419	0,999951388	Downregulated in Rotifer	0,822004441	0,99994538	Upregulated in Nitrogen	-0,893525857	0,999994886	Downregulated in Nitrogen
Cre16.g685550	-1,193305935	0,010838119	Downregulated in Cell groups	0,497705741	0,868910423	Upregulated in Cell groups (batch by Treatment)	0,397096473	0,999951388	Upregulated in Rotifer	-0,169137954	0,99994538	Downregulated in Nitrogen	0,586823101	0,999994886	Upregulated in Nitrogen
Cre11.g467705	-1,885510946	0,010880193	Downregulated in Cell groups	-1,028861083	0,795858533	Downregulated in Cell groups (batch by Treatment)	-1,35331883	0,999951388	Downregulated in Rotifer	-1,140638366	0,99994538	Downregulated in Nitrogen	-0,195698511	0,999994886	Downregulated in Nitrogen
Cre16.g666250	-1,21415464	0,010963615	Downregulated in Cell groups	0,326199106	0,960527627	Upregulated in Cell groups (batch by Treatment)	0,365709904	0,999951388	Upregulated in Rotifer	-0,184818176	0,99994538	Downregulated in Nitrogen	0,569563648	0,999994886	Upregulated in Nitrogen
Cre01.g025050	-1,0734516	0,010981268	Downregulated in Cell groups	0,134781893	0,990918213	Upregulated in Cell groups (batch by Treatment)	0,272658076	0,999951388	Upregulated in Rotifer	0,295296675	0,99994538	Upregulated in Nitrogen	-4,85E-06	0,999994886	Downregulated in Nitrogen
Cre05.g235950	2,840847344	0,011014586	Upregulated in Cell groups	-0,73888079	0,940397848	Downregulated in Cell groups (batch by Treatment)	-1,189696186	0,999951388	Downregulated in Rotifer	2,208211709	0,99994538	Upregulated in Nitrogen	-3,373630071	0,999994886	Downregulated in Nitrogen
Cre10.g456100	1,637427632	0,011072573	Upregulated in Cell groups	-0,336155451	0,952978247	Downregulated in Cell groups (batch by Treatment)	-0,446232246	0,999951388	Downregulated in Rotifer	0,774207217	0,99994538	Upregulated in Nitrogen	-1,190309703	0,999994886	Downregulated in Nitrogen
Cre10.g420650	-1,495555488	0,011116592	Downregulated in Cell groups	-0,222746611	NA	Downregulated in Cell groups (batch by Treatment)	-0,367842561	0,999951388	Downregulated in Rotifer	0,071372367	0,99994538	Upregulated in Nitrogen	-0,419129721	0,999994886	Downregulated in Nitrogen
Cre01.g019100	-2,635989932	0,011129474	Downregulated in Cell groups	1,483196366	NA	Upregulated in Cell groups (batch by Treatment)	0,770280481	NA	Upregulated in Rotifer	1,479029484	0,99994538	Upregulated in Nitrogen	-0,688410778	0,999994886	Downregulated in Nitrogen
Cre16.g670650	2,101629669	0,011138116	Upregulated in Cell groups	-1,406636137	NA	Downregulated in Cell groups (batch by Treatment)	-0,788945358	0,999951388	Downregulated in Rotifer	0,295825216	0,99994538	Upregulated in Nitrogen	-1,056744587	0,999994886	Downregulated in Nitrogen
Cre01.g033400	1,177588092	0,011182945	Upregulated in Cell groups	0,279345716	0,963733362	Upregulated in Cell groups (batch by Treatment)	0,134039977	0,999951388	Upregulated in Rotifer	-0,145738173	0,99994538	Downregulated in Nitrogen	0,306987434	0,999994886	Upregulated in Nitrogen
Cre04.g217954	-1,287168563	0,011223897	Downregulated in Cell groups	0,19397498	0,979490068	Upregulated in Cell groups (batch by Treatment)	0,267622334	0,999951388	Upregulated in Rotifer	-0,389878187	0,99994538	Downregulated in Nitrogen	0,678950397	0,999994886	Upregulated in Nitrogen
Cre10.g461300	1,192855064	0,011283242	Upregulated in Cell groups	0,19075529	0,984293403	Upregulated in Cell groups (batch by Treatment)	0,152776526	0,999951388	Upregulated in Rotifer	0,425876644	0,99994538	Upregulated in Nitrogen	-0,244980622	0,999994886	Downregulated in Nitrogen
Cre10.g425000	0,947818156	0,011283242	Upregulated in Cell groups	-0,40107671	0,907901059	Downregulated in Cell groups (batch by Treatment)	-0,348961951	0,999951388	Downregulated in Rotifer	-0,184258483	0,99994538	Downregulated in Nitrogen	-0,13794871	0,999994886	Downregulated in Nitrogen
Cre09.g416200	-1,050535769	0,011286348	Downregulated in Cell groups	0,223204947	0,979119161	Upregulated in Cell groups (batch by Treatment)	0,224673535	0,999951388	Upregulated in Rotifer	0,218155274	0,99994538	Upregulated in Nitrogen	0,028189395	0,999994886	Upregulated in Nitrogen
Cre16.g689311	1,419058387	0,011366193	Upregulated in Cell groups	0,228962239	0,97962495	Upregulated in Cell groups (batch by Treatment)	0,255636263	0,999951388	Upregulated in Rotifer	0,750296734	0,99994538	Upregulated in Nitrogen	-0,465176229	0,999994886	Downregulated in Nitrogen
Cre04.g223750	0,872909118	0,011366193	Upregulated in Cell groups	-0,059080802	0,992984569	Downregulated in Cell groups (batch by Treatment)	-0,039694788	0,999951388	Downregulated in Rotifer	0,058697272	0,99994538	Upregulated in Nitrogen	-0,072269415	0,999994886	Downregulated in Nitrogen
Cre09.g387750	-1,348876357	0,011366193	Downregulated in Cell groups	0,309476597	0,963090379	Upregulated in Cell groups (batch by Treatment)	0,296256862	0,999951388	Upregulated in Rotifer	0,090852639	0,99994538	Upregulated in Nitrogen	0,227606585	0,999994886	Upregulated in Nitrogen
Cre03.g176750	-1,114101022	0,011392444	Downregulated in Cell groups	0,05086084	0,996460102	Upregulated in Cell groups (batch by Treatment)	0,259718492	0,999951388	Upregulated in Rotifer	-0,101784479	0,99994538	Downregulated in Nitrogen	0,383811023	0,999994886	Upregulated in Nitrogen
Cre10.g465550	-1,740217282	0,011443406	Downregulated in Cell groups	-1,09192297	0,314148584	Downregulated in Cell groups (batch by Treatment)	-1,317180582	0,999951388	Downregulated in Rotifer	-1,6684163	0,99994538	Downregulated in Nitrogen	0,369592121	0,999994886	Upregulated in Nitrogen
Cre06.g262900	-0,952548927	0,011470608	Downregulated in Cell groups	-0,190899668	0,974656407	Downregulated in Cell groups (batch by Treatment)	-0,261608689	0,999951388	Downregulated in Rotifer	-0,413329746	0,99994538	Downregulated in Nitrogen	0,172177607	0,999994886	Upregulated in Nitrogen
Cre03.g175400	-1,713964403	0,011555017	Downregulated in Cell groups	-1,173404485	0,130217553	Downregulated in Cell groups (batch by Treatment)	-1,124224932	0,999951388	Downregulated in Rotifer	0,630815298	0,99994538	Upregulated in Nitrogen	-1,734927895	0,999994886	Downregulated in Nitrogen
Cre12.g547300	-1,909358518	0,011555017	Downregulated in Cell groups	-0,570690458	NA	Downregulated in Cell groups (batch by Treatment)	-0,819208539	0,999951388	Downregulated in Rotifer	-1,369139233	0,99994538	Downregulated in Nitrogen	0,569205956	0,999994886	Upregulated in Nitrogen
Cre12.g505100	2,284587769	0,011569981	Upregulated in Cell groups	-1,820733442	0,184999055	Downregulated in Cell groups (batch by Treatment)	-1,360056757	0,999951388	Downregulated in Rotifer	1,003529397	0,99994538	Upregulated in Nitrogen	-2,335623332	0,999994886	Downregulated in Nitrogen
Cre08.g365065	-5,323714763	0,011569981	Downregulated in Cell groups	-1,323409518	NA	Downregulated in Cell groups (batch by Treatment)	-3,981401592	0,999951388	Downregulated in Rotifer	-4,035761351	0,99994538	Downregulated in Nitrogen	0,074135589	0,999994886	Upregulated in Nitrogen
Cre10.g465375	5,525149128	0,011569981	Upregulated in Cell groups	0,611222944	NA	Upregulated in Cell groups (batch by Treatment)	0,485754415	NA	Upregulated in Rotifer	0,210786581	NA	Upregulated in Nitrogen	0,307706266	0,999994886	Upregulated in Nitrogen
Cre01.g031850	1,757547842	0,011585285	Upregulated in Cell groups	-0,394181212	NA	Downregulated in Cell groups (batch by Treatment)	-0,213742261	0,999951388	Downregulated in Rotifer	0,661163612	0,99994538	Upregulated in Nitrogen	-0,845237248	0,999994886	Downregulated in Nitrogen
Cre02.g099500	0,929845289	0,01160231	Upregulated in Cell groups	-0,260996734	0,956562711	Downregulated in Cell groups (batch by Treatment)	-0,20428312	0,999951388	Downregulated in Rotifer	-0,377966706	0,99994538	Downregulated in Nitrogen	0,200907094	0,999994886	Upregulated in Nitrogen
Cre09.g404550	2,607675024	0,011613871	Upregulated in Cell groups	0,644450536	NA	Upregulated in Cell groups (batch by Treatment)	-0,00986545	0,999951388	Downregulated in Rotifer	0,414056607	0,99994538	Upregulated in Nitrogen	-0,390189315	0,999994886	Downregulated in Nitrogen
Cre17.g743397	1,643939505	0,011613871	Upregulated in Cell groups	0,668224001	NA	Upregulated in Cell groups (batch by Treatment)	0,586356634	0,999951388	Upregulated in Rotifer	0,885943441	0,99994538	Upregulated in Nitrogen	-0,272581677	0,999994886	Downregulated in Nitrogen
Cre15.g638304	1,330570034	0,011667325	Upregulated in Cell groups	-0,115920913	0,992984569	Downregulated in Cell groups (batch by Treatment)	-0,17515712	0,999951388	Downregulated in Rotifer	0,045300079	0,99994538	Upregulated in Nitrogen	-0,190645687	0,999994886	Downregulated in Nitrogen
Cre06.g308600	-1,1391393	0,011747775	Downregulated in Cell groups	0,385869806	0,918650998	Upregulated in Cell groups (batch by Treatment)	0,505037628	0,999951388	Upregulated in Rotifer	-0,102871757	0,99994538	Downregulated in Nitrogen	0,629454921	0,999994886	Upregulated in Nitrogen
Cre04.g213150	1,024706977	0,011775562	Upregulated in Cell groups	0,099189016	0,992984569	Upregulated in Cell groups (batch by Treatment)	0,026739257	0,999951388	Upregulated in Rotifer	0,369972027	0,99994538	Upregulated in Nitrogen	-0,315220838	0,999994886	Downregulated in Nitrogen
Cre03.g158300	2,941018364	0,011864098	Upregulated in Cell groups	-0,813682535	NA	Downregulated in Cell groups (batch by Treatment)	-0,094740689	NA	Downregulated in Rotifer	-0,29778362	0,99994538	Downregulated in Nitrogen	0,232601021	0,999994886	Upregulated in Nitrogen
Cre02.g147300	1,020852271	0,011869796	Upregulated in Cell groups	0,252651906	0,970460845	Upregulated in Cell groups (batch by Treatment)	0,20282467	0,999951388	Upregulated in Rotifer	0,067794354	0,99994538	Upregulated in Nitrogen	0,162902764	0,999994886	Upregulated in Nitrogen
Cre12.g528614	1,266958955	0,011869796	Upregulated in Cell groups	0,425023642	0,923288966	Upregulated in Cell groups (batch by Treatment)	0,286488668	0,999951388	Upregulated in Rotifer	-0,207442577	0,99994538	Downregulated in Nitrogen	0,521406304	0,999994886	Upregulated in Nitrogen
Cre17.g744697	1,258904404	0,011876601	Upregulated in Cell groups	0,531047463	0,876619316	Upregulated in Cell groups (batch by Treatment)	0,370216559	0,999951388	Upregulated in Rotifer	0,725281466	0,99994538	Upregulated in Nitrogen	-0,326917498	0,999994886	Downregulated in Nitrogen
Cre07.g332100	-1,397508591	0,011892667	Downregulated in Cell groups	0,449715477	0,941067757	Upregulated in Cell groups (batch by Treatment)	0,756685139	0,999951388	Upregulated in Rotifer	0,217291047	0,99994538	Upregulated in Nitrogen	0,560638051	0,999994886	Upregulated in Nitrogen
Cre13.g562900	-1,536035726	0,011908356	Downregulated in Cell groups	0,928376123	0,678253969	Upregulated in Cell groups (batch by Treatment)	1,241119029	0,999951388	Upregulated in Rotifer	0,411167878	0,99994538	Upregulated in Nitrogen	0,85161023	0,999994886	Upregulated in Nitrogen
Cre01.g006301	1,654194387	0,011938783	Upregulated in Cell groups	0,568700325	0,92176736	Upregulated in Cell groups (batch by Treatment)	0,362104879	0,999951388	Upregulated in Rotifer	1,087795006	0,99994538	Upregulated in Nitrogen	-0,698920241	0,999994886	Downregulated in Nitrogen
Cre02.g087750	1,014607756	0,011954883	Upregulated in Cell groups	-0,085670272	0,992984569	Downregulated in Cell groups (batch by Treatment)	-0,040252178	0,999951388	Downregulated in Rotifer	-0,102583849	0,99994538	Downregulated in Nitrogen	0,09096014	0,999994886	Upregulated in Nitrogen
Cre18.g749497	-2,440384455	0,012016806	Downregulated in Cell groups	-1,516423138	NA	Downregulated in Cell groups (batch by Treatment)	-0,963739385	0,999951388	Downregulated in Rotifer	-1,089262495	0,99994538	Downregulated in Nitrogen	0,144595577	0,999994886	Upregulated in Nitrogen
Cre17.g747547	1,161295204	0,012179593	Upregulated in Cell groups	-0,093950843	0,992984569	Downregulated in Cell groups (batch by Treatment)	-0,1899085	0,999951388	Downregulated in Rotifer	0,1183221	0,99994538	Upregulated in Nitrogen	-0,279397702	0,999994886	Downregulated in Nitrogen
Cre12.g553350	-1,694781677	0,012259613	Downregulated in Cell groups	-0,641373114	0,918650998	Downregulated in Cell groups (batch by Treatment)	-0,68358324	0,999951388	Downregulated in Rotifer	-0,386134736	0,99994538	Downregulated in Nitrogen	-0,275756735	0,999994886	Downregulated in Nitrogen
Cre03.g157250	0,923371967	0,012274578	Upregulated in Cell groups	-0,082673161	0,992984569	Downregulated in Cell groups (batch by Treatment)	-0,142792577	0,999951388	Downregulated in Rotifer	-0,067268234	0,99994538	Downregulated in Nitrogen	-0,04748877	0,999994886	Downregulated in Nitrogen
Cre06.g278162	-0,946784721	0,012274578	Downregulated in Cell groups	-0,214453026	0,969928923	Downregulated in Cell groups (batch by Treatment)	-0,140855464	0,999951388	Downregulated in Rotifer	-0,136221941	0,99994538	Downregulated in Nitrogen	0,017702707	0,999994886	Upregulated in Nitrogen
Cre07.g322450	0,813473682	0,012274578	Upregulated in Cell groups	0,083228286	0,992984569	Upregulated in Cell groups (batch by Treatment)	0,068086095	0,999951388	Upregulated in Rotifer	-0,087854475	0,99994538	Downregulated in Nitrogen	0,182646278	0,999994886	Upregulated in Nitrogen
Cre06.g271050	-1,465301541	0,012274578	Downregulated in Cell groups	0,618360897	0,903798227	Upregulated in Cell groups (batch by Treatment)	0,69057042	0,999951388	Upregulated in Rotifer	0,262063475	0,99994538	Upregulated in Nitrogen	0,450721101	0,999994886	Upregulated in Nitrogen
Cre03.g183000	-0,953926847	0,012315179	Downregulated in Cell groups	-0,201878462	0,968884297	Downregulated in Cell groups (batch by Treatment)	-0,213976393	0,999951388	Downregulated in Rotifer	0,320223215	0,99994538	Upregulated in Nitrogen	-0,512336598	0,999994886	Downregulated in Nitrogen
Cre06.g285401	-0,831358313	0,012315179	Downregulated in Cell groups	-0,001364831	0,999805459	Downregulated in Cell groups (batch by Treatment)	0,034500434	0,999951388	Upregulated in Rotifer	-0,177167804	0,99994538	Downregulated in Nitrogen	0,233019109	0,999994886	Upregulated in Nitrogen
Cre06.g261150	-1,834971061	0,012315179	Downregulated in Cell groups	-0,491720924	0,937931822	Downregulated in Cell groups (batch by Treatment)	-0,052197266	0,999951388	Downregulated in Rotifer	-0,821650561	0,99994538	Downregulated in Nitrogen	0,790236822	0,999994886	Upregulated in Nitrogen
Cre02.g094700	-1,966490978	0,012348884	Downregulated in Cell groups	0,255584006	NA	Upregulated in Cell groups (batch by Treatment)	0,644693245	0,999951388	Upregulated in Rotifer	1,210288009	0,99994538	Upregulated in Nitrogen	-0,546586145	0,999994886	Downregulated in Nitrogen
Cre16.g689800	5,597545977	0,012359347	Upregulated in Cell groups	0,259122426	NA	Upregulated in Cell groups (batch by Treatment)	-0,099952928	NA	Downregulated in Rotifer	1,267308397	NA	Upregulated in Nitrogen	-1,330845044	0,999994886	Downregulated in Nitrogen
Cre07.g347000	-1,456973295	0,012472145	Downregulated in Cell groups	-1,17632848	0,228516033	Downregulated in Cell groups (batch by Treatment)	-1,281729488	0,999951388	Downregulated in Rotifer	-0,503529579	0,99994538	Downregulated in Nitrogen	-0,758909186	0,999994886	Downregulated in Nitrogen
Cre03.g192501	3,295652058	0,012473155	Upregulated in Cell groups	-0,049974226	NA	Downregulated in Cell groups (batch by Treatment)	-0,347982542	NA	Downregulated in Rotifer	0,15637017	0,99994538	Upregulated in Nitrogen	-0,470611246	0,999994886	Downregulated in Nitrogen
Cre12.g501150	1,091644899	0,012473155	Upregulated in Cell groups	0,545426639	0,837849184	Upregulated in Cell groups (batch by Treatment)	0,369230455	0,999951388	Upregulated in Rotifer	0,195066634	0,99994538	Upregulated in Nitrogen	0,202937535	0,999994886	Upregulated in Nitrogen
Cre17.g714200	-2,516639771	0,012489346	Downregulated in Cell groups	-2,203132362	0,130217553	Downregulated in Cell groups (batch by Treatment)	-2,415332266	0,999951388	Downregulated in Rotifer	-1,437833265	0,99994538	Downregulated in Nitrogen	-0,962941778	0,999994886	Downregulated in Nitrogen
Cre04.g214050	-1,595441808	0,012516831	Downregulated in Cell groups	-1,080122512	0,447249697	Downregulated in Cell groups (batch by Treatment)	-1,149514536	0,999951388	Downregulated in Rotifer	0,247591774	0,99994538	Upregulated in Nitrogen	-1,377540461	0,999994886	Downregulated in Nitrogen
Cre01.g045950	1,504495273	0,012516831	Upregulated in Cell groups	0,895263391	0,702626177	Upregulated in Cell groups (batch by Treatment)	0,408017048	0,999951388	Upregulated in Rotifer	0,370695698	0,99994538	Upregulated in Nitrogen	0,066559366	0,999994886	Upregulated in Nitrogen
Cre04.g222250	-1,87531169	0,012550054	Downregulated in Cell groups	0,281773181	NA	Upregulated in Cell groups (batch by Treatment)	0,208988893	0,999951388	Upregulated in Rotifer	-0,026100533	0,99994538	Downregulated in Nitrogen	0,251897887	0,999994886	Upregulated in Nitrogen
Cre16.g692901	-1,407646251	0,012571742	Downregulated in Cell groups	-0,666494372	0,811406625	Downregulated in Cell groups (batch by Treatment)	-0,576480989	0,999951388	Downregulated in Rotifer	-0,976355483	0,99994538	Downregulated in Nitrogen	0,419288443	0,999994886	Upregulated in Nitrogen
Cre06.g267000	1,039316019	0,012603195	Upregulated in Cell groups	0,119496893	0,992984569	Upregulated in Cell groups (batch by Treatment)	0,06186395	0,999951388	Upregulated in Rotifer	0,236135337	0,99994538	Upregulated in Nitrogen	-0,147249775	0,999994886	Downregulated in Nitrogen
Cre06.g300400	1,725880372	0,01265744	Upregulated in Cell groups	1,073679927	0,691988527	Upregulated in Cell groups (batch by Treatment)	0,864130555	0,999951388	Upregulated in Rotifer	1,166049638	0,99994538	Upregulated in Nitrogen	-0,275319864	0,999994886	Downregulated in Nitrogen
Cre15.g640750	0,830566745	0,012688565	Upregulated in Cell groups	-0,179720646	0,977672694	Downregulated in Cell groups (batch by Treatment)	-0,204370227	0,999951388	Downregulated in Rotifer	-0,004436952	0,99994538	Downregulated in Nitrogen	-0,173030519	0,999994886	Downregulated in Nitrogen
Cre14.g609350	0,822734271	0,012696973	Upregulated in Cell groups	-0,013640577	0,999805459	Downregulated in Cell groups (batch by Treatment)	-0,031025463	0,999951388	Downregulated in Rotifer	0,014273452	0,99994538	Upregulated in Nitrogen	-0,018359383	0,999994886	Downregulated in Nitrogen
Cre02.g142050	3,946915236	0,012733588	Upregulated in Cell groups	-1,287347004	NA	Downregulated in Cell groups (batch by Treatment)	-0,878963134	NA	Downregulated in Rotifer	-0,707185587	0,99994538	Downregulated in Nitrogen	-0,137189471	0,999994886	Downregulated in Nitrogen
Cre07.g339150	-0,873265637	0,012804344	Downregulated in Cell groups	-0,027352137	0,999119844	Downregulated in Cell groups (batch by Treatment)	0,084669424	0,999951388	Upregulated in Rotifer	0,124577832	0,99994538	Upregulated in Nitrogen	-0,017709911	0,999994886	Downregulated in Nitrogen
Cre17.g746697	1,093742172	0,012915263	Upregulated in Cell groups	-0,082552335	0,992984569	Downregulated in Cell groups (batch by Treatment)	-0,22171719	0,999951388	Downregulated in Rotifer	0,034076516	0,99994538	Upregulated in Nitrogen	-0,228788231	0,999994886	Downregulated in Nitrogen
Cre08.g385450	-1,054297285	0,012921091	Downregulated in Cell groups	-0,019940859	0,999805459	Downregulated in Cell groups (batch by Treatment)	-0,092033553	0,999951388	Downregulated in Rotifer	-0,215745689	0,99994538	Downregulated in Nitrogen	0,144712602	0,999994886	Upregulated in Nitrogen
Cre01.g016300	-1,281806465	0,01292495	Downregulated in Cell groups	0,458920349	0,918650998	Upregulated in Cell groups (batch by Treatment)	0,502221765	0,999951388	Upregulated in Rotifer	0,242974048	0,99994538	Upregulated in Nitrogen	0,277390536	0,999994886	Upregulated in Nitrogen
Cre13.g579582	-1,937241536	0,01301981	Downregulated in Cell groups	0,71984202	NA	Upregulated in Cell groups (batch by Treatment)	0,389190706	0,999951388	Upregulated in Rotifer	0,086095018	0,99994538	Upregulated in Nitrogen	0,323578477	0,999994886	Upregulated in Nitrogen
Cre16.g661000	-2,556353399	0,013025543	Downregulated in Cell groups	0,899702971	NA	Upregulated in Cell groups (batch by Treatment)	1,475000091	NA	Upregulated in Rotifer	2,09830119	0,99994538	Upregulated in Nitrogen	-0,604962079	0,999994886	Downregulated in Nitrogen
Cre12.g545500	1,14062441	0,013043172	Upregulated in Cell groups	0,12841272	0,990918213	Upregulated in Cell groups (batch by Treatment)	-0,00444237	0,999951388	Downregulated in Rotifer	-0,314924445	0,99994538	Downregulated in Nitrogen	0,337651637	0,999994886	Upregulated in Nitrogen
Cre16.g655200	-0,990706212	0,013050312	Downregulated in Cell groups	0,175163628	0,97962495	Upregulated in Cell groups (batch by Treatment)	0,257033221	0,999951388	Upregulated in Rotifer	0,088286782	0,99994538	Upregulated in Nitrogen	0,191345318	0,999994886	Upregulated in Nitrogen
Cre14.g625050	-2,055944467	0,013161888	Downregulated in Cell groups	-1,780242645	0,14631402	Downregulated in Cell groups (batch by Treatment)	-2,159245669	0,931451509	Downregulated in Rotifer	-1,475340416	0,99994538	Downregulated in Nitrogen	-0,665738392	0,999994886	Downregulated in Nitrogen
Cre30.g758247	1,205321886	0,013161888	Upregulated in Cell groups	-0,179347106	0,989326892	Downregulated in Cell groups (batch by Treatment)	-0,090834674	0,999951388	Downregulated in Rotifer	0,266019356	0,99994538	Upregulated in Nitrogen	-0,32992793	0,999994886	Downregulated in Nitrogen
Cre13.g583935	0,978574937	0,013192338	Upregulated in Cell groups	-0,428284205	0,907901059	Downregulated in Cell groups (batch by Treatment)	-0,475517337	0,999951388	Downregulated in Rotifer	-0,117253596	0,99994538	Downregulated in Nitrogen	-0,331079125	0,999994886	Downregulated in Nitrogen
Cre08.g362019	-2,289835191	0,013314246	Downregulated in Cell groups	-1,063194034	NA	Downregulated in Cell groups (batch by Treatment)	-0,974583481	0,999951388	Downregulated in Rotifer	-0,668519207	0,99994538	Downregulated in Nitrogen	-0,285391574	0,999994886	Downregulated in Nitrogen
Cre12.g534961	5,492995596	0,013314246	Upregulated in Cell groups	0,616115132	NA	Upregulated in Cell groups (batch by Treatment)	0,48681736	NA	Upregulated in Rotifer	0,725103843	NA	Upregulated in Nitrogen	-0,204447428	0,999994886	Downregulated in Nitrogen
Cre11.g467665	1,637326381	0,013314246	Upregulated in Cell groups	-0,251647508	0,980817968	Downregulated in Cell groups (batch by Treatment)	0,221353931	0,999951388	Upregulated in Rotifer	0,066210007	0,99994538	Upregulated in Nitrogen	0,185647752	0,999994886	Upregulated in Nitrogen
Cre02.g101600	1,525728026	0,013396583	Upregulated in Cell groups	-0,062406363	0,997415758	Downregulated in Cell groups (batch by Treatment)	-0,326812251	0,999951388	Downregulated in Rotifer	0,161322178	0,99994538	Upregulated in Nitrogen	-0,457206194	0,999994886	Downregulated in Nitrogen
Cre03.g144384	-1,379338119	0,013397312	Downregulated in Cell groups	-0,382355313	NA	Downregulated in Cell groups (batch by Treatment)	-0,343028189	0,999951388	Downregulated in Rotifer	-0,265302545	0,99994538	Downregulated in Nitrogen	-0,057926095	0,999994886	Downregulated in Nitrogen
Cre13.g564900	0,811582926	0,013427202	Upregulated in Cell groups	-0,103532287	0,991804878	Downregulated in Cell groups (batch by Treatment)	-0,156225277	0,999951388	Downregulated in Rotifer	-0,097542935	0,99994538	Downregulated in Nitrogen	-0,031301527	0,999994886	Downregulated in Nitrogen
Cre14.g616850	-1,985470048	0,013443563	Downregulated in Cell groups	1,444611455	0,522048743	Upregulated in Cell groups (batch by Treatment)	2,040885624	0,999951388	Upregulated in Rotifer	1,060295579	0,99994538	Upregulated in Nitrogen	1,001319433	0,999994886	Upregulated in Nitrogen
Cre10.g426450	-1,187468649	0,01350554	Downregulated in Cell groups	0,301768818	0,960527627	Upregulated in Cell groups (batch by Treatment)	0,165144577	0,999951388	Upregulated in Rotifer	-0,144963298	0,99994538	Downregulated in Nitrogen	0,331404422	0,999994886	Upregulated in Nitrogen
Cre06.g278137	-1,23598213	0,01350627	Downregulated in Cell groups	0,518700162	0,908391857	Upregulated in Cell groups (batch by Treatment)	0,271380318	0,999951388	Upregulated in Rotifer	0,008900889	0,99994538	Upregulated in Nitrogen	0,282115312	0,999994886	Upregulated in Nitrogen
Cre01.g030300	0,914773985	0,013522282	Upregulated in Cell groups	0,283581941	0,960275625	Upregulated in Cell groups (batch by Treatment)	0,284632154	0,999951388	Upregulated in Rotifer	0,17237497	0,99994538	Upregulated in Nitrogen	0,138901098	0,999994886	Upregulated in Nitrogen
Cre09.g408350	2,467126402	0,013612965	Upregulated in Cell groups	0,568905139	NA	Upregulated in Cell groups (batch by Treatment)	1,118891473	NA	Upregulated in Rotifer	0,435411345	0,99994538	Upregulated in Nitrogen	0,71036427	0,999994886	Upregulated in Nitrogen
Cre04.g214250	0,924855219	0,013627891	Upregulated in Cell groups	0,248699553	0,96408015	Upregulated in Cell groups (batch by Treatment)	0,255440936	0,999951388	Upregulated in Rotifer	0,209349253	0,99994538	Upregulated in Nitrogen	0,072967303	0,999994886	Upregulated in Nitrogen
Cre18.g749847	-1,373170204	0,013657851	Downregulated in Cell groups	-0,489102455	0,87042198	Downregulated in Cell groups (batch by Treatment)	-0,457444485	0,999951388	Downregulated in Rotifer	-1,07184731	0,99994538	Downregulated in Nitrogen	0,634297822	0,999994886	Upregulated in Nitrogen
Cre01.g011630	5,029119328	0,013698746	Upregulated in Cell groups	-0,978823319	NA	Downregulated in Cell groups (batch by Treatment)	-0,622600994	NA	Downregulated in Rotifer	0,66735062	0,99994538	Upregulated in Nitrogen	-1,256524863	0,999994886	Downregulated in Nitrogen
Cre02.g096750	-1,539847157	0,013715932	Downregulated in Cell groups	0,14229249	NA	Upregulated in Cell groups (batch by Treatment)	0,315236922	0,999951388	Upregulated in Rotifer	0,15798376	0,99994538	Upregulated in Nitrogen	0,177902113	0,999994886	Upregulated in Nitrogen
Cre07.g313650	-0,912581077	0,013828713	Downregulated in Cell groups	-0,192720887	0,973432226	Downregulated in Cell groups (batch by Treatment)	-0,252132727	0,999951388	Downregulated in Rotifer	-0,304608567	0,99994538	Downregulated in Nitrogen	0,073914931	0,999994886	Upregulated in Nitrogen
Cre04.g217907	-1,069655774	0,013843657	Downregulated in Cell groups	-0,178907515	0,980428709	Downregulated in Cell groups (batch by Treatment)	-0,203029444	0,999951388	Downregulated in Rotifer	0,222086534	0,99994538	Upregulated in Nitrogen	-0,40519297	0,999994886	Downregulated in Nitrogen
Cre10.g456400	-1,549314442	0,01392269	Downregulated in Cell groups	0,908798343	0,776889495	Upregulated in Cell groups (batch by Treatment)	1,136862371	0,999951388	Upregulated in Rotifer	0,677621164	0,99994538	Upregulated in Nitrogen	0,480469433	0,999994886	Upregulated in Nitrogen
Cre17.g737400	1,215187871	0,013949855	Upregulated in Cell groups	0,56449072	0,889234031	Upregulated in Cell groups (batch by Treatment)	0,631721431	0,999951388	Upregulated in Rotifer	0,284395092	0,99994538	Upregulated in Nitrogen	0,376357611	0,999994886	Upregulated in Nitrogen
Cre12.g494252	1,417244363	0,014052403	Upregulated in Cell groups	0,868749778	0,758979844	Upregulated in Cell groups (batch by Treatment)	0,682988295	0,999951388	Upregulated in Rotifer	0,483930119	0,99994538	Upregulated in Nitrogen	0,227345453	0,999994886	Upregulated in Nitrogen
Cre15.g639503	3,773490058	0,014071033	Upregulated in Cell groups	0,141538191	NA	Upregulated in Cell groups (batch by Treatment)	-0,022855572	NA	Downregulated in Rotifer	0,2825961	0,99994538	Upregulated in Nitrogen	-0,267802749	0,999994886	Downregulated in Nitrogen
Cre01.g023200	-1,563145441	0,014071033	Downregulated in Cell groups	-0,295080238	0,979490068	Downregulated in Cell groups (batch by Treatment)	-0,475804685	0,999951388	Downregulated in Rotifer	-0,593055487	0,99994538	Downregulated in Nitrogen	0,134077978	0,999994886	Upregulated in Nitrogen
Cre02.g094801	-4,112583605	0,014206396	Downregulated in Cell groups	-2,833878155	NA	Downregulated in Cell groups (batch by Treatment)	-2,837297156	NA	Downregulated in Rotifer	-0,409751889	0,99994538	Downregulated in Nitrogen	-2,412503444	0,999994886	Downregulated in Nitrogen
Cre10.g447850	-1,792196118	0,014206396	Downregulated in Cell groups	-1,037285284	0,728463381	Downregulated in Cell groups (batch by Treatment)	-1,454506901	0,999951388	Downregulated in Rotifer	-0,895504389	0,99994538	Downregulated in Nitrogen	-0,538867471	0,999994886	Downregulated in Nitrogen
Cre09.g388800	-0,92316919	0,014206396	Downregulated in Cell groups	0,064667284	0,992984569	Upregulated in Cell groups (batch by Treatment)	-0,026128406	0,999951388	Downregulated in Rotifer	-0,200795008	0,99994538	Downregulated in Nitrogen	0,19503531	0,999994886	Upregulated in Nitrogen
Cre16.g691200	1,028787272	0,014284183	Upregulated in Cell groups	-0,420186539	0,918650998	Downregulated in Cell groups (batch by Treatment)	-0,411283122	0,999951388	Downregulated in Rotifer	-0,203688945	0,99994538	Downregulated in Nitrogen	-0,180415425	0,999994886	Downregulated in Nitrogen
Cre10.g419950	-1,098387237	0,014321479	Downregulated in Cell groups	0,365169166	0,94298458	Upregulated in Cell groups (batch by Treatment)	0,399937606	0,999951388	Upregulated in Rotifer	0,307757872	0,99994538	Upregulated in Nitrogen	0,114731582	0,999994886	Upregulated in Nitrogen
Cre17.g725000	1,067909228	0,014321479	Upregulated in Cell groups	0,220366949	0,972195841	Upregulated in Cell groups (batch by Treatment)	0,106531448	0,999951388	Upregulated in Rotifer	-0,373424172	0,99994538	Downregulated in Nitrogen	0,509170835	0,999994886	Upregulated in Nitrogen
Cre04.g213800	-1,590406402	0,014321479	Downregulated in Cell groups	0,452127036	0,960310491	Upregulated in Cell groups (batch by Treatment)	0,730431255	0,999951388	Upregulated in Rotifer	-0,087394553	0,99994538	Downregulated in Nitrogen	0,836834279	0,999994886	Upregulated in Nitrogen
Cre16.g691750	-1,408681064	0,014489289	Downregulated in Cell groups	0,410437633	0,932209284	Upregulated in Cell groups (batch by Treatment)	0,30714743	0,999951388	Upregulated in Rotifer	-0,739365861	0,99994538	Downregulated in Nitrogen	1,065180493	0,999994886	Upregulated in Nitrogen
Cre01.g026100	-2,201340294	0,014610322	Downregulated in Cell groups	-0,630193639	NA	Downregulated in Cell groups (batch by Treatment)	-0,776842016	NA	Downregulated in Rotifer	-0,055285467	0,99994538	Downregulated in Nitrogen	-0,705460623	0,999994886	Downregulated in Nitrogen
Cre09.g417025	2,022258264	0,014628019	Upregulated in Cell groups	0,907699525	NA	Upregulated in Cell groups (batch by Treatment)	0,548462072	0,999951388	Upregulated in Rotifer	0,819719886	0,99994538	Upregulated in Nitrogen	-0,24412875	0,999994886	Downregulated in Nitrogen
Cre13.g568750	1,107769565	0,014729978	Upregulated in Cell groups	0,08925337	0,992984569	Upregulated in Cell groups (batch by Treatment)	0,081263709	0,999951388	Upregulated in Rotifer	0,484273289	0,99994538	Upregulated in Nitrogen	-0,375102053	0,999994886	Downregulated in Nitrogen
Cre01.g030550	1,041910667	0,014803644	Upregulated in Cell groups	0,113328897	0,992984569	Upregulated in Cell groups (batch by Treatment)	0,166125089	0,999951388	Upregulated in Rotifer	0,281913466	0,99994538	Upregulated in Nitrogen	-0,087530104	0,999994886	Downregulated in Nitrogen
Cre12.g504050	0,801638783	0,014851612	Upregulated in Cell groups	-0,213474107	0,96408015	Downregulated in Cell groups (batch by Treatment)	-0,211270871	0,999951388	Downregulated in Rotifer	-0,101166861	0,99994538	Downregulated in Nitrogen	-0,083723832	0,999994886	Downregulated in Nitrogen
Cre12.g557100	-1,5147985	0,014974265	Downregulated in Cell groups	-0,035828726	0,999119844	Downregulated in Cell groups (batch by Treatment)	-0,207182513	0,999951388	Downregulated in Rotifer	-0,871302282	0,99994538	Downregulated in Nitrogen	0,683147563	0,999994886	Upregulated in Nitrogen
Cre12.g533900	-1,051695777	0,015021796	Downregulated in Cell groups	-0,172005624	0,983205821	Downregulated in Cell groups (batch by Treatment)	-0,043303474	0,999951388	Downregulated in Rotifer	-0,26298354	0,99994538	Downregulated in Nitrogen	0,241035322	0,999994886	Upregulated in Nitrogen
Cre03.g201050	-2,150052843	0,015023526	Downregulated in Cell groups	0,955397801	NA	Upregulated in Cell groups (batch by Treatment)	1,557819861	0,999951388	Upregulated in Rotifer	0,892675429	0,99994538	Upregulated in Nitrogen	0,686798967	0,999994886	Upregulated in Nitrogen
Cre12.g553250	-1,235917109	0,015088532	Downregulated in Cell groups	-0,321974803	0,960527627	Downregulated in Cell groups (batch by Treatment)	-0,579256493	0,999951388	Downregulated in Rotifer	-0,631818208	0,99994538	Downregulated in Nitrogen	0,071193364	0,999994886	Upregulated in Nitrogen
Cre03.g186250	-1,991046407	0,015088532	Downregulated in Cell groups	0,061925856	0,998935771	Upregulated in Cell groups (batch by Treatment)	-0,59166611	0,999951388	Downregulated in Rotifer	-1,178730077	0,99994538	Downregulated in Nitrogen	0,603801965	0,999994886	Upregulated in Nitrogen
Cre13.g572450	-2,263665997	0,015099593	Downregulated in Cell groups	-1,15875786	NA	Downregulated in Cell groups (batch by Treatment)	-1,324043988	0,999951388	Downregulated in Rotifer	-1,076383888	0,99994538	Downregulated in Nitrogen	-0,227498841	0,999994886	Downregulated in Nitrogen
Cre03.g159300	-1,179037585	0,015107103	Downregulated in Cell groups	-0,14082895	0,987331517	Downregulated in Cell groups (batch by Treatment)	-0,025119794	0,999951388	Downregulated in Rotifer	0,581333831	0,99994538	Upregulated in Nitrogen	-0,58620732	0,999994886	Downregulated in Nitrogen
Cre01.g008950	-1,633790127	0,015169258	Downregulated in Cell groups	-0,344329689	0,965485098	Downregulated in Cell groups (batch by Treatment)	-0,880030462	0,999951388	Downregulated in Rotifer	-0,039412138	0,99994538	Downregulated in Nitrogen	-0,823144788	0,999994886	Downregulated in Nitrogen
Cre16.g692004	-1,032994426	0,015465449	Downregulated in Cell groups	-0,315407616	0,960384989	Downregulated in Cell groups (batch by Treatment)	-0,33078242	0,999951388	Downregulated in Rotifer	-0,31366399	0,99994538	Downregulated in Nitrogen	0,003467098	0,999994886	Upregulated in Nitrogen
Cre17.g697150	-0,881860842	0,015503468	Downregulated in Cell groups	0,175984163	0,979490068	Upregulated in Cell groups (batch by Treatment)	0,271254482	0,999951388	Upregulated in Rotifer	0,261156501	0,99994538	Upregulated in Nitrogen	0,032350364	0,999994886	Upregulated in Nitrogen
Cre11.g467595	-6,006510683	0,01550633	Downregulated in Cell groups	-2,854975485	NA	Downregulated in Cell groups (batch by Treatment)	-4,567182383	NA	Downregulated in Rotifer	-3,205516195	0,99994538	Downregulated in Nitrogen	-1,345574364	0,999994886	Downregulated in Nitrogen
Cre07.g325747	1,905719494	0,01550633	Upregulated in Cell groups	-0,325272257	0,97962495	Downregulated in Cell groups (batch by Treatment)	-0,086047564	0,999951388	Downregulated in Rotifer	-0,114638214	0,99994538	Downregulated in Nitrogen	0,06230666	0,999994886	Upregulated in Nitrogen
Cre03.g202600	-1,380427206	0,015512809	Downregulated in Cell groups	-1,145880183	0,168052682	Downregulated in Cell groups (batch by Treatment)	-1,071027591	0,999951388	Downregulated in Rotifer	-0,519136163	0,99994538	Downregulated in Nitrogen	-0,53159868	0,999994886	Downregulated in Nitrogen
Cre03.g200450	0,945968945	0,015576498	Upregulated in Cell groups	-0,155803083	0,985142543	Downregulated in Cell groups (batch by Treatment)	-0,028371237	0,999951388	Downregulated in Rotifer	0,070937744	0,99994538	Upregulated in Nitrogen	-0,072634271	0,999994886	Downregulated in Nitrogen
Cre01.g032800	0,939687274	0,015601622	Upregulated in Cell groups	-0,072025909	0,992984569	Downregulated in Cell groups (batch by Treatment)	-0,042368127	0,999951388	Downregulated in Rotifer	-0,077753529	0,99994538	Downregulated in Nitrogen	0,062523944	0,999994886	Upregulated in Nitrogen
Cre11.g467586	1,879317198	0,015601622	Upregulated in Cell groups	0,327435559	NA	Upregulated in Cell groups (batch by Treatment)	0,665785459	0,999951388	Upregulated in Rotifer	0,402087171	0,99994538	Upregulated in Nitrogen	0,29475851	0,999994886	Upregulated in Nitrogen
Cre10.g430350	-1,500332321	0,015632206	Downregulated in Cell groups	1,141131367	0,394079819	Upregulated in Cell groups (batch by Treatment)	1,343675884	0,999951388	Upregulated in Rotifer	0,588416239	0,99994538	Upregulated in Nitrogen	0,77645089	0,999994886	Upregulated in Nitrogen
Cre01.g052450	-1,067452523	0,015652732	Downregulated in Cell groups	0,537579712	0,870757118	Upregulated in Cell groups (batch by Treatment)	0,524559532	0,999951388	Upregulated in Rotifer	0,271389219	0,99994538	Upregulated in Nitrogen	0,274653484	0,999994886	Upregulated in Nitrogen
Cre14.g634150	1,201946117	0,01588227	Upregulated in Cell groups	0,628246685	0,854967183	Upregulated in Cell groups (batch by Treatment)	0,489476368	0,999951388	Upregulated in Rotifer	0,42021982	0,99994538	Upregulated in Nitrogen	0,096777365	0,999994886	Upregulated in Nitrogen
Cre16.g680232	1,298189942	0,015913651	Upregulated in Cell groups	0,482679006	0,924368239	Upregulated in Cell groups (batch by Treatment)	0,273928186	0,999951388	Upregulated in Rotifer	0,153771002	0,99994538	Upregulated in Nitrogen	0,147028326	0,999994886	Upregulated in Nitrogen
Cre10.g435050	-1,044643766	0,015914797	Downregulated in Cell groups	-0,090187302	0,992984569	Downregulated in Cell groups (batch by Treatment)	0,036110316	0,999951388	Upregulated in Rotifer	0,150748884	0,99994538	Upregulated in Nitrogen	-0,093508937	0,999994886	Downregulated in Nitrogen
Cre17.g735375	-2,803930442	0,015940587	Downregulated in Cell groups	-1,544797746	NA	Downregulated in Cell groups (batch by Treatment)	-2,501809288	NA	Downregulated in Rotifer	-0,07589474	0,99994538	Downregulated in Nitrogen	-2,407408119	0,999994886	Downregulated in Nitrogen
Cre10.g453300	1,399740753	0,015978337	Upregulated in Cell groups	-0,195708576	NA	Downregulated in Cell groups (batch by Treatment)	-0,193822282	0,999951388	Downregulated in Rotifer	0,350793077	0,99994538	Upregulated in Nitrogen	-0,517158594	0,999994886	Downregulated in Nitrogen
Cre02.g110450	1,050538678	0,015978337	Upregulated in Cell groups	-0,058012746	0,996460102	Downregulated in Cell groups (batch by Treatment)	0,025454813	0,999951388	Upregulated in Rotifer	-0,01672027	0,99994538	Downregulated in Nitrogen	0,070257663	0,999994886	Upregulated in Nitrogen
Cre03.g154900	1,169342932	0,015997181	Upregulated in Cell groups	-0,432044467	0,932209284	Downregulated in Cell groups (batch by Treatment)	-0,348726493	0,999951388	Downregulated in Rotifer	0,165797053	0,99994538	Upregulated in Nitrogen	-0,486398418	0,999994886	Downregulated in Nitrogen
Cre16.g685100	-1,926954119	0,016027716	Downregulated in Cell groups	1,800369244	0,105072631	Upregulated in Cell groups (batch by Treatment)	2,077216116	0,999951388	Upregulated in Rotifer	1,319874897	0,99994538	Upregulated in Nitrogen	0,776020474	0,999994886	Upregulated in Nitrogen
Cre07.g316650	0,993191838	0,016111216	Upregulated in Cell groups	0,173273756	0,979490068	Upregulated in Cell groups (batch by Treatment)	0,046918252	0,999951388	Upregulated in Rotifer	-0,323998845	0,99994538	Downregulated in Nitrogen	0,398604279	0,999994886	Upregulated in Nitrogen
Cre09.g386143	-2,142463549	0,016111216	Downregulated in Cell groups	-0,030578138	NA	Downregulated in Cell groups (batch by Treatment)	-0,07713678	0,999951388	Downregulated in Rotifer	-1,135988601	0,99994538	Downregulated in Nitrogen	1,076269745	0,999994886	Upregulated in Nitrogen
Cre08.g364775	1,439825266	0,016112589	Upregulated in Cell groups	-0,070358024	NA	Downregulated in Cell groups (batch by Treatment)	-0,111381577	0,999951388	Downregulated in Rotifer	-0,093184754	0,99994538	Downregulated in Nitrogen	0,011204011	0,999994886	Upregulated in Nitrogen
Cre06.g282950	-1,502056251	0,016139747	Downregulated in Cell groups	0,659814686	NA	Upregulated in Cell groups (batch by Treatment)	0,713262348	0,999951388	Upregulated in Rotifer	0,368365529	0,99994538	Upregulated in Nitrogen	0,363088756	0,999994886	Upregulated in Nitrogen
Cre06.g278200	-0,942170744	0,016222153	Downregulated in Cell groups	-0,145945566	0,979738846	Downregulated in Cell groups (batch by Treatment)	-0,180943109	0,999951388	Downregulated in Rotifer	-0,482676179	0,99994538	Downregulated in Nitrogen	0,322802183	0,999994886	Upregulated in Nitrogen
Cre13.g586050	-1,530495692	0,016278566	Downregulated in Cell groups	0,704731565	NA	Upregulated in Cell groups (batch by Treatment)	0,722418919	0,999951388	Upregulated in Rotifer	0,200327685	0,99994538	Upregulated in Nitrogen	0,540082311	0,999994886	Upregulated in Nitrogen
Cre37.g759897	1,426359777	0,016339973	Upregulated in Cell groups	0,260359961	NA	Upregulated in Cell groups (batch by Treatment)	0,12241431	0,999951388	Upregulated in Rotifer	-0,121152665	0,99994538	Downregulated in Nitrogen	0,273680899	0,999994886	Upregulated in Nitrogen
Cre02.g084950	1,139058105	0,016436398	Upregulated in Cell groups	-0,101320307	0,992984569	Downregulated in Cell groups (batch by Treatment)	-0,237959885	0,999951388	Downregulated in Rotifer	0,137678116	0,99994538	Upregulated in Nitrogen	-0,346475895	0,999994886	Downregulated in Nitrogen
Cre17.g696850	-1,025249835	0,016436398	Downregulated in Cell groups	0,484884327	0,863616612	Upregulated in Cell groups (batch by Treatment)	0,598873162	0,999951388	Upregulated in Rotifer	0,117594451	0,99994538	Upregulated in Nitrogen	0,503105401	0,999994886	Upregulated in Nitrogen
Cre01.g026050	-2,382845356	0,016466781	Downregulated in Cell groups	-1,705258217	NA	Downregulated in Cell groups (batch by Treatment)	-1,844594146	0,999951388	Downregulated in Rotifer	-2,309297357	0,99994538	Downregulated in Nitrogen	0,481269133	0,999994886	Upregulated in Nitrogen
Cre06.g301500	-0,959798544	0,016579788	Downregulated in Cell groups	-0,160521708	0,980817968	Downregulated in Cell groups (batch by Treatment)	-0,133649419	0,999951388	Downregulated in Rotifer	-0,360325508	0,99994538	Downregulated in Nitrogen	0,248179464	0,999994886	Upregulated in Nitrogen
Cre17.g738000	-1,52991174	0,016705638	Downregulated in Cell groups	-0,672519896	0,884422885	Downregulated in Cell groups (batch by Treatment)	-0,868437658	0,999951388	Downregulated in Rotifer	-0,839546077	0,99994538	Downregulated in Nitrogen	-0,012133362	0,999994886	Downregulated in Nitrogen
Cre09.g394769	-1,094124813	0,016742888	Downregulated in Cell groups	0,18862479	0,985386047	Upregulated in Cell groups (batch by Treatment)	0,219695435	0,999951388	Upregulated in Rotifer	-0,017613952	0,99994538	Downregulated in Nitrogen	0,258226872	0,999994886	Upregulated in Nitrogen
Cre01.g012050	-1,908155233	0,016751693	Downregulated in Cell groups	-1,35109019	0,275608344	Downregulated in Cell groups (batch by Treatment)	-1,454470964	0,999951388	Downregulated in Rotifer	0,633168817	0,99994538	Upregulated in Nitrogen	-2,068473586	0,999994886	Downregulated in Nitrogen
Cre03.g151351	5,441774103	0,016882502	Upregulated in Cell groups	-0,137902665	NA	Downregulated in Cell groups (batch by Treatment)	-0,656751601	NA	Downregulated in Rotifer	-1,030454374	NA	Downregulated in Nitrogen	0,407020944	0,999994886	Upregulated in Nitrogen
Cre04.g226850	-0,783347863	0,016898459	Downregulated in Cell groups	0,139181529	0,980817968	Upregulated in Cell groups (batch by Treatment)	0,182245363	0,999951388	Upregulated in Rotifer	0,277932057	0,99994538	Upregulated in Nitrogen	-0,073558506	0,999994886	Downregulated in Nitrogen
Cre04.g217350	-2,250261316	0,016965105	Downregulated in Cell groups	-0,754318638	0,87677931	Downregulated in Cell groups (batch by Treatment)	0,042935096	0,999951388	Upregulated in Rotifer	1,346273933	0,99994538	Upregulated in Nitrogen	-1,286007512	0,999994886	Downregulated in Nitrogen
Cre02.g095750	1,648582011	0,017035924	Upregulated in Cell groups	0,637536661	NA	Upregulated in Cell groups (batch by Treatment)	0,808953905	0,999951388	Upregulated in Rotifer	0,900047408	0,99994538	Upregulated in Nitrogen	-0,062036789	0,999994886	Downregulated in Nitrogen
Cre10.g440800	-1,611248721	0,017156814	Downregulated in Cell groups	0,556865793	NA	Upregulated in Cell groups (batch by Treatment)	0,396955734	0,999951388	Upregulated in Rotifer	-0,415903206	0,99994538	Downregulated in Nitrogen	0,83336015	0,999994886	Upregulated in Nitrogen
Cre17.g721553	-1,372618408	0,017177301	Downregulated in Cell groups	-1,072970213	0,387392249	Downregulated in Cell groups (batch by Treatment)	-1,147537807	0,999951388	Downregulated in Rotifer	-0,644225934	0,99994538	Downregulated in Nitrogen	-0,483640039	0,999994886	Downregulated in Nitrogen
Cre10.g454600	-1,029292644	0,017239448	Downregulated in Cell groups	-0,213800555	0,97645619	Downregulated in Cell groups (batch by Treatment)	-0,238898422	0,999951388	Downregulated in Rotifer	-0,318353726	0,99994538	Downregulated in Nitrogen	0,101320493	0,999994886	Upregulated in Nitrogen
[truncated: 15,128 more rows]
