# Supplementary material for: The evolution of convex trade-offs enables the transition towards multicellularity
Source: Nat Commun. 2021 Jul 9;12:4222. doi: 10.1038/s41467-021-24503-z (PMC8270964; doi:10.1038/s41467-021-24503-z)
Supplement: Supplementary file 5 — Supplementary Data 2 [file 41467_2021_24503_MOESM5_ESM.xlsx]

## Sheet: predation_specific_AAC
Chromosome	Region	Type	Reference	Allele	Reference allele	Length	Zygosity	Origin tracks	Sample count	Total number of samples	Sample frequency	Coding region change	Amino acid change	Amino acid change in longest transcript	Coding region change in longest transcript	Other variants within codon	Non-synonymous
chromosome_1	6883163	SNV	A	G	No	1	Homozygous	15_S15_L002_R1_001 (paired) (Reads) - locally realigned (Variants), 1_S1_L002_R1_001 (paired) (Reads) - locally realigned (Variants), 17_S17_L002_R1_001 (paired) (Reads) - locally realigned (Variants), 3_S3_L002_R1_001 (paired) (Reads) - locally realigned (Variants), 5_S5_L001_R1_001 (paired) (Reads) - locally realigned (Variants), 7_S7_L002_R1_001 (paired) (Reads) - locally realigned (Variants),…	9	9	100	Cre01.g049826:c.1411A>G	Cre01.g049826:p.Thr471Ala	Cre01.g049826:p.Thr471Ala	Cre01.g049826:c.1411A>G	No	Yes
chromosome_1	6883325..6883326	MNV	TT	CG	No	2	Heterozygous	15_S15_L002_R1_001 (paired) (Reads) - locally realigned (Variants), 1_S1_L002_R1_001 (paired) (Reads) - locally realigned (Variants), 17_S17_L002_R1_001 (paired) (Reads) - locally realigned (Variants), 3_S3_L002_R1_001 (paired) (Reads) - locally realigned (Variants), 5_S5_L001_R1_001 (paired) (Reads) - locally realigned (Variants), 7_S7_L002_R1_001 (paired) (Reads) - locally realigned (Variants),…	9	9	100	Cre01.g049826:c.1573_1574delTTinsCG	Cre01.g049826:p.Leu525Arg	Cre01.g049826:p.Leu525Arg	Cre01.g049826:c.1573_1574delTTinsCG	No	Yes
chromosome_1	6883337	SNV	G	A	No	1	Homozygous	15_S15_L002_R1_001 (paired) (Reads) - locally realigned (Variants), 1_S1_L002_R1_001 (paired) (Reads) - locally realigned (Variants), 17_S17_L002_R1_001 (paired) (Reads) - locally realigned (Variants), 3_S3_L002_R1_001 (paired) (Reads) - locally realigned (Variants), 5_S5_L001_R1_001 (paired) (Reads) - locally realigned (Variants), 7_S7_L002_R1_001 (paired) (Reads) - locally realigned (Variants),…	9	9	100	Cre01.g049826:c.1585G>A	Cre01.g049826:p.Asp529Asn	Cre01.g049826:p.Asp529Asn	Cre01.g049826:c.1585G>A	No	Yes
chromosome_2	1194763	SNV	T	A	No	1	Homozygous	15_S15_L002_R1_001 (paired) (Reads) - locally realigned (Variants), 1_S1_L002_R1_001 (paired) (Reads) - locally realigned (Variants), 17_S17_L002_R1_001 (paired) (Reads) - locally realigned (Variants), 3_S3_L002_R1_001 (paired) (Reads) - locally realigned (Variants), 5_S5_L001_R1_001 (paired) (Reads) - locally realigned (Variants), 7_S7_L002_R1_001 (paired) (Reads) - locally realigned (Variants),…	9	9	100	Cre02.g081950:c.789A>T	Cre02.g081950:p.Leu263Phe	Cre02.g081950:p.Leu263Phe	Cre02.g081950:c.789A>T	No	Yes
chromosome_2	5418176..5418181	Deletion	TCCTCA	-	No	6	Unknown	15_S15_L002_R1_001 (paired) (Reads) - locally realigned (Variants), 1_S1_L002_R1_001 (paired) (Reads) - locally realigned (Variants), 17_S17_L002_R1_001 (paired) (Reads) - locally realigned (Variants), 3_S3_L002_R1_001 (paired) (Reads) - locally realigned (Variants), 5_S5_L001_R1_001 (paired) (Reads) - locally realigned (Variants), 7_S7_L002_R1_001 (paired) (Reads) - locally realigned (Variants),…	9	9	100	Cre02.g107400:c.[1632_1637delTGAGGA];[1629_1634delTGAGGA];[1629_1634delTGAGGA]	Cre02.g107400:p.[Glu545_Asp546del];[Glu544_Asp545del];[Glu544_Asp545del]	Cre02.g107400:p.Glu545_Asp546del	Cre02.g107400:c.1632_1637delTGAGGA	No	Yes
chromosome_3	4826334..4826337	Deletion	AGCA	-	No	4	Homozygous	15_S15_L002_R1_001 (paired) (Reads) - locally realigned (Variants), 1_S1_L002_R1_001 (paired) (Reads) - locally realigned (Variants), 17_S17_L002_R1_001 (paired) (Reads) - locally realigned (Variants), 3_S3_L002_R1_001 (paired) (Reads) - locally realigned (Variants), 5_S5_L001_R1_001 (paired) (Reads) - locally realigned (Variants), 7_S7_L002_R1_001 (paired) (Reads) - locally realigned (Variants),…	9	9	100	Cre03.g178900:c.1507_1510delAGCA	Cre03.g178900:p.Lys504fs	Cre03.g178900:p.Lys504fs	Cre03.g178900:c.1507_1510delAGCA	No	Yes
chromosome_5	1441492	SNV	C	T	No	1	Homozygous	15_S15_L002_R1_001 (paired) (Reads) - locally realigned (Variants), 1_S1_L002_R1_001 (paired) (Reads) - locally realigned (Variants), 17_S17_L002_R1_001 (paired) (Reads) - locally realigned (Variants), 3_S3_L002_R1_001 (paired) (Reads) - locally realigned (Variants), 5_S5_L001_R1_001 (paired) (Reads) - locally realigned (Variants), 7_S7_L002_R1_001 (paired) (Reads) - locally realigned (Variants),…	9	9	100	Cre05.g244050:c.5782G>A	Cre05.g244050:p.Glu1928Lys	Cre05.g244050:p.Glu1928Lys	Cre05.g244050:c.5782G>A	No	Yes
chromosome_5	1441497	SNV	T	A	No	1	Homozygous	15_S15_L002_R1_001 (paired) (Reads) - locally realigned (Variants), 1_S1_L002_R1_001 (paired) (Reads) - locally realigned (Variants), 17_S17_L002_R1_001 (paired) (Reads) - locally realigned (Variants), 3_S3_L002_R1_001 (paired) (Reads) - locally realigned (Variants), 5_S5_L001_R1_001 (paired) (Reads) - locally realigned (Variants), 7_S7_L002_R1_001 (paired) (Reads) - locally realigned (Variants),…	9	9	100	Cre05.g244050:c.5777A>T	Cre05.g244050:p.Glu1926Val	Cre05.g244050:p.Glu1926Val	Cre05.g244050:c.5777A>T	No	Yes
chromosome_5	2318704..2318706	Deletion	CAG	-	No	3	Homozygous	15_S15_L002_R1_001 (paired) (Reads) - locally realigned (Variants), 1_S1_L002_R1_001 (paired) (Reads) - locally realigned (Variants), 17_S17_L002_R1_001 (paired) (Reads) - locally realigned (Variants), 3_S3_L002_R1_001 (paired) (Reads) - locally realigned (Variants), 5_S5_L001_R1_001 (paired) (Reads) - locally realigned (Variants), 7_S7_L002_R1_001 (paired) (Reads) - locally realigned (Variants),…	9	9	100	Cre05.g234850:c.643_645delCAG	Cre05.g234850:p.Gln221del	Cre05.g234850:p.Gln221del	Cre05.g234850:c.643_645delCAG	No	Yes
chromosome_6	2226187	SNV	G	A	No	1	Homozygous	15_S15_L002_R1_001 (paired) (Reads) - locally realigned (Variants), 1_S1_L002_R1_001 (paired) (Reads) - locally realigned (Variants), 17_S17_L002_R1_001 (paired) (Reads) - locally realigned (Variants), 3_S3_L002_R1_001 (paired) (Reads) - locally realigned (Variants), 5_S5_L001_R1_001 (paired) (Reads) - locally realigned (Variants), 7_S7_L002_R1_001 (paired) (Reads) - locally realigned (Variants),…	9	9	100	Cre06.g266300:c.1073C>T	Cre06.g266300:p.Thr358Ile	Cre06.g266300:p.Thr358Ile	Cre06.g266300:c.1073C>T	No	Yes
chromosome_6	2226820	SNV	C	G	No	1	Homozygous	15_S15_L002_R1_001 (paired) (Reads) - locally realigned (Variants), 1_S1_L002_R1_001 (paired) (Reads) - locally realigned (Variants), 17_S17_L002_R1_001 (paired) (Reads) - locally realigned (Variants), 3_S3_L002_R1_001 (paired) (Reads) - locally realigned (Variants), 5_S5_L001_R1_001 (paired) (Reads) - locally realigned (Variants), 7_S7_L002_R1_001 (paired) (Reads) - locally realigned (Variants),…	9	9	100	Cre06.g266300:c.781G>C	Cre06.g266300:p.Glu261Gln	Cre06.g266300:p.Glu261Gln	Cre06.g266300:c.781G>C	No	Yes
chromosome_6	2229030	SNV	C	G	No	1	Homozygous	15_S15_L002_R1_001 (paired) (Reads) - locally realigned (Variants), 1_S1_L002_R1_001 (paired) (Reads) - locally realigned (Variants), 17_S17_L002_R1_001 (paired) (Reads) - locally realigned (Variants), 3_S3_L002_R1_001 (paired) (Reads) - locally realigned (Variants), 5_S5_L001_R1_001 (paired) (Reads) - locally realigned (Variants), 7_S7_L002_R1_001 (paired) (Reads) - locally realigned (Variants),…	9	9	100	Cre06.g266350:c.4178G>C	Cre06.g266350:p.Arg1393Pro	Cre06.g266350:p.Arg1393Pro	Cre06.g266350:c.4178G>C	No	Yes
chromosome_6	6221895	SNV	T	C	No	1	Homozygous	15_S15_L002_R1_001 (paired) (Reads) - locally realigned (Variants), 1_S1_L002_R1_001 (paired) (Reads) - locally realigned (Variants), 17_S17_L002_R1_001 (paired) (Reads) - locally realigned (Variants), 3_S3_L002_R1_001 (paired) (Reads) - locally realigned (Variants), 5_S5_L001_R1_001 (paired) (Reads) - locally realigned (Variants), 7_S7_L002_R1_001 (paired) (Reads) - locally realigned (Variants),…	9	9	100	Cre06.g290676:c.5933T>C	Cre06.g290676:p.Val1978Ala	Cre06.g290676:p.Val1978Ala	Cre06.g290676:c.5933T>C	Yes	Yes
chromosome_6	6221979	SNV	T	C	No	1	Homozygous	15_S15_L002_R1_001 (paired) (Reads) - locally realigned (Variants), 1_S1_L002_R1_001 (paired) (Reads) - locally realigned (Variants), 17_S17_L002_R1_001 (paired) (Reads) - locally realigned (Variants), 3_S3_L002_R1_001 (paired) (Reads) - locally realigned (Variants), 5_S5_L001_R1_001 (paired) (Reads) - locally realigned (Variants), 7_S7_L002_R1_001 (paired) (Reads) - locally realigned (Variants),…	9	9	100	Cre06.g290676:c.6017T>C	Cre06.g290676:p.Val2006Ala	Cre06.g290676:p.Val2006Ala	Cre06.g290676:c.6017T>C	Yes	Yes
chromosome_7	3556940..3556942	Deletion	GCT	-	No	3	Homozygous	15_S15_L002_R1_001 (paired) (Reads) - locally realigned (Variants), 1_S1_L002_R1_001 (paired) (Reads) - locally realigned (Variants), 17_S17_L002_R1_001 (paired) (Reads) - locally realigned (Variants), 3_S3_L002_R1_001 (paired) (Reads) - locally realigned (Variants), 5_S5_L001_R1_001 (paired) (Reads) - locally realigned (Variants), 7_S7_L002_R1_001 (paired) (Reads) - locally realigned (Variants),…	9	9	100	Cre07.g336350:c.1109_1111delAGC	Cre07.g336350:p.Gln370del	Cre07.g336350:p.Gln370del	Cre07.g336350:c.1109_1111delAGC	No	Yes
chromosome_8	3861580..3861588	Deletion	GCAGAGGCG	-	No	9	Homozygous	15_S15_L002_R1_001 (paired) (Reads) - locally realigned (Variants), 1_S1_L002_R1_001 (paired) (Reads) - locally realigned (Variants), 17_S17_L002_R1_001 (paired) (Reads) - locally realigned (Variants), 3_S3_L002_R1_001 (paired) (Reads) - locally realigned (Variants), 5_S5_L001_R1_001 (paired) (Reads) - locally realigned (Variants), 7_S7_L002_R1_001 (paired) (Reads) - locally realigned (Variants),…	9	9	100	Cre08.g377800:c.70_78delGCAGAGGCG	Cre08.g377800:p.Glu31_Ala33del	Cre08.g377800:p.Glu31_Ala33del	Cre08.g377800:c.70_78delGCAGAGGCG	No	Yes
chromosome_8	4813431	SNV	A	G	No	1	Homozygous	15_S15_L002_R1_001 (paired) (Reads) - locally realigned (Variants), 1_S1_L002_R1_001 (paired) (Reads) - locally realigned (Variants), 17_S17_L002_R1_001 (paired) (Reads) - locally realigned (Variants), 3_S3_L002_R1_001 (paired) (Reads) - locally realigned (Variants), 5_S5_L001_R1_001 (paired) (Reads) - locally realigned (Variants), 7_S7_L002_R1_001 (paired) (Reads) - locally realigned (Variants),…	9	9	100	Cre08.g384355:c.389T>C	Cre08.g384355:p.Leu130Ser	Cre08.g384355:p.Leu130Ser	Cre08.g384355:c.389T>C	No	Yes
chromosome_9	1530836	SNV	C	T	No	1	Homozygous	15_S15_L002_R1_001 (paired) (Reads) - locally realigned (Variants), 1_S1_L002_R1_001 (paired) (Reads) - locally realigned (Variants), 17_S17_L002_R1_001 (paired) (Reads) - locally realigned (Variants), 3_S3_L002_R1_001 (paired) (Reads) - locally realigned (Variants), 5_S5_L001_R1_001 (paired) (Reads) - locally realigned (Variants), 7_S7_L002_R1_001 (paired) (Reads) - locally realigned (Variants),…	9	9	100	Cre09.g397850:c.16C>T	Cre09.g397850:p.Leu6Phe	Cre09.g397850:p.Leu6Phe	Cre09.g397850:c.16C>T	No	Yes
chromosome_9	7283550	SNV	G	T	No	1	Homozygous	15_S15_L002_R1_001 (paired) (Reads) - locally realigned (Variants), 1_S1_L002_R1_001 (paired) (Reads) - locally realigned (Variants), 17_S17_L002_R1_001 (paired) (Reads) - locally realigned (Variants), 3_S3_L002_R1_001 (paired) (Reads) - locally realigned (Variants), 5_S5_L001_R1_001 (paired) (Reads) - locally realigned (Variants), 7_S7_L002_R1_001 (paired) (Reads) - locally realigned (Variants),…	9	9	100	Cre09.g412750:c.866G>T	Cre09.g412750:p.Gly289Val	Cre09.g412750:p.Gly289Val	Cre09.g412750:c.866G>T	No	Yes
chromosome_10	1812383	SNV	T	C	No	1	Homozygous	15_S15_L002_R1_001 (paired) (Reads) - locally realigned (Variants), 1_S1_L002_R1_001 (paired) (Reads) - locally realigned (Variants), 17_S17_L002_R1_001 (paired) (Reads) - locally realigned (Variants), 3_S3_L002_R1_001 (paired) (Reads) - locally realigned (Variants), 5_S5_L001_R1_001 (paired) (Reads) - locally realigned (Variants), 7_S7_L002_R1_001 (paired) (Reads) - locally realigned (Variants),…	9	9	100	Cre10.g431050:c.[2558T>C];[2558T>C]	Cre10.g431050:p.[Leu853Pro];[Leu853Pro]	Cre10.g431050:p.Leu853Pro	Cre10.g431050:c.2558T>C	No	Yes
chromosome_12	999882	SNV	C	G	No	1	Homozygous	15_S15_L002_R1_001 (paired) (Reads) - locally realigned (Variants), 1_S1_L002_R1_001 (paired) (Reads) - locally realigned (Variants), 17_S17_L002_R1_001 (paired) (Reads) - locally realigned (Variants), 3_S3_L002_R1_001 (paired) (Reads) - locally realigned (Variants), 5_S5_L001_R1_001 (paired) (Reads) - locally realigned (Variants), 7_S7_L002_R1_001 (paired) (Reads) - locally realigned (Variants),…	9	9	100	Cre12.g491600:c.4084G>C	Cre12.g491600:p.Glu1362Gln	Cre12.g491600:p.Glu1362Gln	Cre12.g491600:c.4084G>C	No	Yes
chromosome_13	1590820	SNV	T	C	No	1	Homozygous	15_S15_L002_R1_001 (paired) (Reads) - locally realigned (Variants), 1_S1_L002_R1_001 (paired) (Reads) - locally realigned (Variants), 17_S17_L002_R1_001 (paired) (Reads) - locally realigned (Variants), 3_S3_L002_R1_001 (paired) (Reads) - locally realigned (Variants), 5_S5_L001_R1_001 (paired) (Reads) - locally realigned (Variants), 7_S7_L002_R1_001 (paired) (Reads) - locally realigned (Variants),…	9	9	100	Cre13.g573300:c.155A>G	Cre13.g573300:p.Asn52Ser	Cre13.g573300:p.Asn52Ser	Cre13.g573300:c.155A>G	No	Yes
chromosome_13	4872348	SNV	G	A	No	1	Homozygous	15_S15_L002_R1_001 (paired) (Reads) - locally realigned (Variants), 1_S1_L002_R1_001 (paired) (Reads) - locally realigned (Variants), 17_S17_L002_R1_001 (paired) (Reads) - locally realigned (Variants), 3_S3_L002_R1_001 (paired) (Reads) - locally realigned (Variants), 5_S5_L001_R1_001 (paired) (Reads) - locally realigned (Variants), 7_S7_L002_R1_001 (paired) (Reads) - locally realigned (Variants),…	9	9	100	Cre13.g605800:c.4346C>T	Cre13.g605800:p.Ala1449Val	Cre13.g605800:p.Ala1449Val	Cre13.g605800:c.4346C>T	No	Yes
chromosome_16	7177369	SNV	A	C	No	1	Homozygous	15_S15_L002_R1_001 (paired) (Reads) - locally realigned (Variants), 1_S1_L002_R1_001 (paired) (Reads) - locally realigned (Variants), 17_S17_L002_R1_001 (paired) (Reads) - locally realigned (Variants), 3_S3_L002_R1_001 (paired) (Reads) - locally realigned (Variants), 5_S5_L001_R1_001 (paired) (Reads) - locally realigned (Variants), 7_S7_L002_R1_001 (paired) (Reads) - locally realigned (Variants),…	9	9	100	Cre16.g681354:c.3044A>C	Cre16.g681354:p.Glu1015Ala	Cre16.g681354:p.Glu1015Ala	Cre16.g681354:c.3044A>C	No	Yes

## Sheet: predation_specific_5_prime
Chromosome	Region	Type	Reference	Allele	Reference allele	Length	Linkage	Zygosity	Origin tracks	Sample count	Total number of samples	Sample frequency
chromosome_2	8200099	SNV	C	T	No	1		Homozygous	15_S15_L002_R1_001 (paired) (Reads) - locally realigned (Variants), 1_S1_L002_R1_001 (paired) (Reads) - locally realigned (Variants), 17_S17_L002_R1_001 (paired) (Reads) - locally realigned (Variants), 3_S3_L002_R1_001 (paired) (Reads) - locally realigned (Variants), 5_S5_L001_R1_001 (paired) (Reads) - locally realigned (Variants), 7_S7_L002_R1_001 (paired) (Reads) - locally realigned (Variants),…	9	9	100
chromosome_6	2219582	SNV	G	A	No	1		Homozygous	15_S15_L002_R1_001 (paired) (Reads) - locally realigned (Variants), 1_S1_L002_R1_001 (paired) (Reads) - locally realigned (Variants), 17_S17_L002_R1_001 (paired) (Reads) - locally realigned (Variants), 3_S3_L002_R1_001 (paired) (Reads) - locally realigned (Variants), 5_S5_L001_R1_001 (paired) (Reads) - locally realigned (Variants), 7_S7_L002_R1_001 (paired) (Reads) - locally realigned (Variants),…	9	9	100
chromosome_6	2219735	SNV	C	T	No	1		Homozygous	15_S15_L002_R1_001 (paired) (Reads) - locally realigned (Variants), 1_S1_L002_R1_001 (paired) (Reads) - locally realigned (Variants), 17_S17_L002_R1_001 (paired) (Reads) - locally realigned (Variants), 3_S3_L002_R1_001 (paired) (Reads) - locally realigned (Variants), 5_S5_L001_R1_001 (paired) (Reads) - locally realigned (Variants), 7_S7_L002_R1_001 (paired) (Reads) - locally realigned (Variants),…	9	9	100
chromosome_7	2882362	SNV	A	G	No	1		Homozygous	15_S15_L002_R1_001 (paired) (Reads) - locally realigned (Variants), 1_S1_L002_R1_001 (paired) (Reads) - locally realigned (Variants), 17_S17_L002_R1_001 (paired) (Reads) - locally realigned (Variants), 3_S3_L002_R1_001 (paired) (Reads) - locally realigned (Variants), 5_S5_L001_R1_001 (paired) (Reads) - locally realigned (Variants), 7_S7_L002_R1_001 (paired) (Reads) - locally realigned (Variants),…	9	9	100
chromosome_7	2882367	SNV	G	T	No	1		Homozygous	15_S15_L002_R1_001 (paired) (Reads) - locally realigned (Variants), 1_S1_L002_R1_001 (paired) (Reads) - locally realigned (Variants), 17_S17_L002_R1_001 (paired) (Reads) - locally realigned (Variants), 3_S3_L002_R1_001 (paired) (Reads) - locally realigned (Variants), 5_S5_L001_R1_001 (paired) (Reads) - locally realigned (Variants), 7_S7_L002_R1_001 (paired) (Reads) - locally realigned (Variants),…	9	9	100
chromosome_7	2882389	SNV	G	A	No	1		Homozygous	15_S15_L002_R1_001 (paired) (Reads) - locally realigned (Variants), 1_S1_L002_R1_001 (paired) (Reads) - locally realigned (Variants), 17_S17_L002_R1_001 (paired) (Reads) - locally realigned (Variants), 3_S3_L002_R1_001 (paired) (Reads) - locally realigned (Variants), 5_S5_L001_R1_001 (paired) (Reads) - locally realigned (Variants), 7_S7_L002_R1_001 (paired) (Reads) - locally realigned (Variants),…	9	9	100
chromosome_7	2882412	SNV	C	G	No	1		Homozygous	15_S15_L002_R1_001 (paired) (Reads) - locally realigned (Variants), 1_S1_L002_R1_001 (paired) (Reads) - locally realigned (Variants), 17_S17_L002_R1_001 (paired) (Reads) - locally realigned (Variants), 3_S3_L002_R1_001 (paired) (Reads) - locally realigned (Variants), 5_S5_L001_R1_001 (paired) (Reads) - locally realigned (Variants), 7_S7_L002_R1_001 (paired) (Reads) - locally realigned (Variants),…	9	9	100
chromosome_7	2882418	SNV	A	C	No	1		Homozygous	15_S15_L002_R1_001 (paired) (Reads) - locally realigned (Variants), 1_S1_L002_R1_001 (paired) (Reads) - locally realigned (Variants), 17_S17_L002_R1_001 (paired) (Reads) - locally realigned (Variants), 3_S3_L002_R1_001 (paired) (Reads) - locally realigned (Variants), 5_S5_L001_R1_001 (paired) (Reads) - locally realigned (Variants), 7_S7_L002_R1_001 (paired) (Reads) - locally realigned (Variants),…	9	9	100
chromosome_7	2882455	SNV	G	A	No	1		Homozygous	15_S15_L002_R1_001 (paired) (Reads) - locally realigned (Variants), 1_S1_L002_R1_001 (paired) (Reads) - locally realigned (Variants), 17_S17_L002_R1_001 (paired) (Reads) - locally realigned (Variants), 3_S3_L002_R1_001 (paired) (Reads) - locally realigned (Variants), 5_S5_L001_R1_001 (paired) (Reads) - locally realigned (Variants), 7_S7_L002_R1_001 (paired) (Reads) - locally realigned (Variants),…	9	9	100
chromosome_7	2882462	SNV	T	C	No	1		Homozygous	15_S15_L002_R1_001 (paired) (Reads) - locally realigned (Variants), 1_S1_L002_R1_001 (paired) (Reads) - locally realigned (Variants), 17_S17_L002_R1_001 (paired) (Reads) - locally realigned (Variants), 3_S3_L002_R1_001 (paired) (Reads) - locally realigned (Variants), 5_S5_L001_R1_001 (paired) (Reads) - locally realigned (Variants), 7_S7_L002_R1_001 (paired) (Reads) - locally realigned (Variants),…	9	9	100
chromosome_7	2882475	SNV	G	A	No	1		Homozygous	15_S15_L002_R1_001 (paired) (Reads) - locally realigned (Variants), 1_S1_L002_R1_001 (paired) (Reads) - locally realigned (Variants), 17_S17_L002_R1_001 (paired) (Reads) - locally realigned (Variants), 3_S3_L002_R1_001 (paired) (Reads) - locally realigned (Variants), 5_S5_L001_R1_001 (paired) (Reads) - locally realigned (Variants), 7_S7_L002_R1_001 (paired) (Reads) - locally realigned (Variants),…	9	9	100
chromosome_7	2882485	SNV	G	T	No	1		Homozygous	15_S15_L002_R1_001 (paired) (Reads) - locally realigned (Variants), 1_S1_L002_R1_001 (paired) (Reads) - locally realigned (Variants), 17_S17_L002_R1_001 (paired) (Reads) - locally realigned (Variants), 3_S3_L002_R1_001 (paired) (Reads) - locally realigned (Variants), 5_S5_L001_R1_001 (paired) (Reads) - locally realigned (Variants), 7_S7_L002_R1_001 (paired) (Reads) - locally realigned (Variants),…	9	9	100
chromosome_7	4905434	SNV	C	T	No	1		Homozygous	15_S15_L002_R1_001 (paired) (Reads) - locally realigned (Variants), 1_S1_L002_R1_001 (paired) (Reads) - locally realigned (Variants), 17_S17_L002_R1_001 (paired) (Reads) - locally realigned (Variants), 3_S3_L002_R1_001 (paired) (Reads) - locally realigned (Variants), 5_S5_L001_R1_001 (paired) (Reads) - locally realigned (Variants), 7_S7_L002_R1_001 (paired) (Reads) - locally realigned (Variants),…	9	9	100
chromosome_8	623515	SNV	T	C	No	1		Homozygous	15_S15_L002_R1_001 (paired) (Reads) - locally realigned (Variants), 1_S1_L002_R1_001 (paired) (Reads) - locally realigned (Variants), 17_S17_L002_R1_001 (paired) (Reads) - locally realigned (Variants), 3_S3_L002_R1_001 (paired) (Reads) - locally realigned (Variants), 5_S5_L001_R1_001 (paired) (Reads) - locally realigned (Variants), 7_S7_L002_R1_001 (paired) (Reads) - locally realigned (Variants),…	9	9	100
chromosome_8	3007686..3007692	Deletion	TTCGCGT	-	No	7		Homozygous	15_S15_L002_R1_001 (paired) (Reads) - locally realigned (Variants), 1_S1_L002_R1_001 (paired) (Reads) - locally realigned (Variants), 17_S17_L002_R1_001 (paired) (Reads) - locally realigned (Variants), 3_S3_L002_R1_001 (paired) (Reads) - locally realigned (Variants), 5_S5_L001_R1_001 (paired) (Reads) - locally realigned (Variants), 7_S7_L002_R1_001 (paired) (Reads) - locally realigned (Variants),…	9	9	100
chromosome_10	455596	SNV	A	G	No	1		Homozygous	15_S15_L002_R1_001 (paired) (Reads) - locally realigned (Variants), 1_S1_L002_R1_001 (paired) (Reads) - locally realigned (Variants), 17_S17_L002_R1_001 (paired) (Reads) - locally realigned (Variants), 3_S3_L002_R1_001 (paired) (Reads) - locally realigned (Variants), 5_S5_L001_R1_001 (paired) (Reads) - locally realigned (Variants), 7_S7_L002_R1_001 (paired) (Reads) - locally realigned (Variants),…	9	9	100
chromosome_10	5029675	SNV	A	G	No	1		Homozygous	15_S15_L002_R1_001 (paired) (Reads) - locally realigned (Variants), 1_S1_L002_R1_001 (paired) (Reads) - locally realigned (Variants), 17_S17_L002_R1_001 (paired) (Reads) - locally realigned (Variants), 3_S3_L002_R1_001 (paired) (Reads) - locally realigned (Variants), 5_S5_L001_R1_001 (paired) (Reads) - locally realigned (Variants), 7_S7_L002_R1_001 (paired) (Reads) - locally realigned (Variants),…	9	9	100
chromosome_12	538346	SNV	A	G	No	1		Homozygous	15_S15_L002_R1_001 (paired) (Reads) - locally realigned (Variants), 1_S1_L002_R1_001 (paired) (Reads) - locally realigned (Variants), 17_S17_L002_R1_001 (paired) (Reads) - locally realigned (Variants), 3_S3_L002_R1_001 (paired) (Reads) - locally realigned (Variants), 5_S5_L001_R1_001 (paired) (Reads) - locally realigned (Variants), 7_S7_L002_R1_001 (paired) (Reads) - locally realigned (Variants),…	9	9	100
chromosome_12	4601387	SNV	A	G	No	1		Homozygous	15_S15_L002_R1_001 (paired) (Reads) - locally realigned (Variants), 1_S1_L002_R1_001 (paired) (Reads) - locally realigned (Variants), 17_S17_L002_R1_001 (paired) (Reads) - locally realigned (Variants), 3_S3_L002_R1_001 (paired) (Reads) - locally realigned (Variants), 5_S5_L001_R1_001 (paired) (Reads) - locally realigned (Variants), 7_S7_L002_R1_001 (paired) (Reads) - locally realigned (Variants),…	9	9	100
chromosome_13	4870814	SNV	G	C	No	1		Homozygous	15_S15_L002_R1_001 (paired) (Reads) - locally realigned (Variants), 1_S1_L002_R1_001 (paired) (Reads) - locally realigned (Variants), 17_S17_L002_R1_001 (paired) (Reads) - locally realigned (Variants), 3_S3_L002_R1_001 (paired) (Reads) - locally realigned (Variants), 5_S5_L001_R1_001 (paired) (Reads) - locally realigned (Variants), 7_S7_L002_R1_001 (paired) (Reads) - locally realigned (Variants),…	9	9	100
chromosome_17	4959508	SNV	T	C	No	1		Homozygous	15_S15_L002_R1_001 (paired) (Reads) - locally realigned (Variants), 1_S1_L002_R1_001 (paired) (Reads) - locally realigned (Variants), 17_S17_L002_R1_001 (paired) (Reads) - locally realigned (Variants), 3_S3_L002_R1_001 (paired) (Reads) - locally realigned (Variants), 5_S5_L001_R1_001 (paired) (Reads) - locally realigned (Variants), 7_S7_L002_R1_001 (paired) (Reads) - locally realigned (Variants),…	9	9	100

## Sheet: predation_specific_3_prime
Chromosome	Region	Type	Reference	Allele	Reference allele	Length	Linkage	Zygosity	Origin tracks	Sample count	Total number of samples	Sample frequency
chromosome_2	977602..977609	Deletion	TGCAGGCC	-	No	8		Unknown	15_S15_L002_R1_001 (paired) (Reads) - locally realigned (Variants), 1_S1_L002_R1_001 (paired) (Reads) - locally realigned (Variants), 17_S17_L002_R1_001 (paired) (Reads) - locally realigned (Variants), 3_S3_L002_R1_001 (paired) (Reads) - locally realigned (Variants), 5_S5_L001_R1_001 (paired) (Reads) - locally realigned (Variants), 7_S7_L002_R1_001 (paired) (Reads) - locally realigned (Variants),…	9	9	100
chromosome_2	8067478	SNV	C	T	No	1		Homozygous	15_S15_L002_R1_001 (paired) (Reads) - locally realigned (Variants), 1_S1_L002_R1_001 (paired) (Reads) - locally realigned (Variants), 17_S17_L002_R1_001 (paired) (Reads) - locally realigned (Variants), 3_S3_L002_R1_001 (paired) (Reads) - locally realigned (Variants), 5_S5_L001_R1_001 (paired) (Reads) - locally realigned (Variants), 7_S7_L002_R1_001 (paired) (Reads) - locally realigned (Variants),…	9	9	100
chromosome_2	8067894	SNV	A	C	No	1		Homozygous	15_S15_L002_R1_001 (paired) (Reads) - locally realigned (Variants), 1_S1_L002_R1_001 (paired) (Reads) - locally realigned (Variants), 17_S17_L002_R1_001 (paired) (Reads) - locally realigned (Variants), 3_S3_L002_R1_001 (paired) (Reads) - locally realigned (Variants), 5_S5_L001_R1_001 (paired) (Reads) - locally realigned (Variants), 7_S7_L002_R1_001 (paired) (Reads) - locally realigned (Variants),…	9	9	100
chromosome_3	6999729	SNV	C	G	No	1		Homozygous	15_S15_L002_R1_001 (paired) (Reads) - locally realigned (Variants), 1_S1_L002_R1_001 (paired) (Reads) - locally realigned (Variants), 17_S17_L002_R1_001 (paired) (Reads) - locally realigned (Variants), 3_S3_L002_R1_001 (paired) (Reads) - locally realigned (Variants), 5_S5_L001_R1_001 (paired) (Reads) - locally realigned (Variants), 7_S7_L002_R1_001 (paired) (Reads) - locally realigned (Variants),…	9	9	100
chromosome_6	2216971	SNV	G	A	No	1		Homozygous	15_S15_L002_R1_001 (paired) (Reads) - locally realigned (Variants), 1_S1_L002_R1_001 (paired) (Reads) - locally realigned (Variants), 17_S17_L002_R1_001 (paired) (Reads) - locally realigned (Variants), 3_S3_L002_R1_001 (paired) (Reads) - locally realigned (Variants), 5_S5_L001_R1_001 (paired) (Reads) - locally realigned (Variants), 7_S7_L002_R1_001 (paired) (Reads) - locally realigned (Variants),…	9	9	100
chromosome_6	2223006	SNV	G	A	No	1		Homozygous	15_S15_L002_R1_001 (paired) (Reads) - locally realigned (Variants), 1_S1_L002_R1_001 (paired) (Reads) - locally realigned (Variants), 17_S17_L002_R1_001 (paired) (Reads) - locally realigned (Variants), 3_S3_L002_R1_001 (paired) (Reads) - locally realigned (Variants), 5_S5_L001_R1_001 (paired) (Reads) - locally realigned (Variants), 7_S7_L002_R1_001 (paired) (Reads) - locally realigned (Variants),…	9	9	100
chromosome_6	2223012	SNV	G	T	No	1		Homozygous	15_S15_L002_R1_001 (paired) (Reads) - locally realigned (Variants), 1_S1_L002_R1_001 (paired) (Reads) - locally realigned (Variants), 17_S17_L002_R1_001 (paired) (Reads) - locally realigned (Variants), 3_S3_L002_R1_001 (paired) (Reads) - locally realigned (Variants), 5_S5_L001_R1_001 (paired) (Reads) - locally realigned (Variants), 7_S7_L002_R1_001 (paired) (Reads) - locally realigned (Variants),…	9	9	100
chromosome_6	2224576	SNV	G	T	No	1		Homozygous	15_S15_L002_R1_001 (paired) (Reads) - locally realigned (Variants), 1_S1_L002_R1_001 (paired) (Reads) - locally realigned (Variants), 17_S17_L002_R1_001 (paired) (Reads) - locally realigned (Variants), 3_S3_L002_R1_001 (paired) (Reads) - locally realigned (Variants), 5_S5_L001_R1_001 (paired) (Reads) - locally realigned (Variants), 7_S7_L002_R1_001 (paired) (Reads) - locally realigned (Variants),…	9	9	100
chromosome_6	2224626	SNV	C	A	No	1		Homozygous	15_S15_L002_R1_001 (paired) (Reads) - locally realigned (Variants), 1_S1_L002_R1_001 (paired) (Reads) - locally realigned (Variants), 17_S17_L002_R1_001 (paired) (Reads) - locally realigned (Variants), 3_S3_L002_R1_001 (paired) (Reads) - locally realigned (Variants), 5_S5_L001_R1_001 (paired) (Reads) - locally realigned (Variants), 7_S7_L002_R1_001 (paired) (Reads) - locally realigned (Variants),…	9	9	100
chromosome_6	2224636	SNV	C	A	No	1		Homozygous	15_S15_L002_R1_001 (paired) (Reads) - locally realigned (Variants), 1_S1_L002_R1_001 (paired) (Reads) - locally realigned (Variants), 17_S17_L002_R1_001 (paired) (Reads) - locally realigned (Variants), 3_S3_L002_R1_001 (paired) (Reads) - locally realigned (Variants), 5_S5_L001_R1_001 (paired) (Reads) - locally realigned (Variants), 7_S7_L002_R1_001 (paired) (Reads) - locally realigned (Variants),…	9	9	100
chromosome_6	2224861^2224862	Insertion	-	TGT	No	3		Unknown	15_S15_L002_R1_001 (paired) (Reads) - locally realigned (Variants), 1_S1_L002_R1_001 (paired) (Reads) - locally realigned (Variants), 17_S17_L002_R1_001 (paired) (Reads) - locally realigned (Variants), 3_S3_L002_R1_001 (paired) (Reads) - locally realigned (Variants), 5_S5_L001_R1_001 (paired) (Reads) - locally realigned (Variants), 7_S7_L002_R1_001 (paired) (Reads) - locally realigned (Variants),…	9	9	100
chromosome_6	2224984	SNV	C	T	No	1		Homozygous	15_S15_L002_R1_001 (paired) (Reads) - locally realigned (Variants), 1_S1_L002_R1_001 (paired) (Reads) - locally realigned (Variants), 17_S17_L002_R1_001 (paired) (Reads) - locally realigned (Variants), 3_S3_L002_R1_001 (paired) (Reads) - locally realigned (Variants), 5_S5_L001_R1_001 (paired) (Reads) - locally realigned (Variants), 7_S7_L002_R1_001 (paired) (Reads) - locally realigned (Variants),…	9	9	100
chromosome_6	2228695^2228696	Insertion	-	TGAACA	No	6		Unknown	15_S15_L002_R1_001 (paired) (Reads) - locally realigned (Variants), 1_S1_L002_R1_001 (paired) (Reads) - locally realigned (Variants), 17_S17_L002_R1_001 (paired) (Reads) - locally realigned (Variants), 3_S3_L002_R1_001 (paired) (Reads) - locally realigned (Variants), 5_S5_L001_R1_001 (paired) (Reads) - locally realigned (Variants), 7_S7_L002_R1_001 (paired) (Reads) - locally realigned (Variants),…	9	9	100
chromosome_6	2228719	SNV	C	G	No	1		Homozygous	15_S15_L002_R1_001 (paired) (Reads) - locally realigned (Variants), 1_S1_L002_R1_001 (paired) (Reads) - locally realigned (Variants), 17_S17_L002_R1_001 (paired) (Reads) - locally realigned (Variants), 3_S3_L002_R1_001 (paired) (Reads) - locally realigned (Variants), 5_S5_L001_R1_001 (paired) (Reads) - locally realigned (Variants), 7_S7_L002_R1_001 (paired) (Reads) - locally realigned (Variants),…	9	9	100
chromosome_6	2228785..2228786	MNV	AC	CA	No	2		Unknown	15_S15_L002_R1_001 (paired) (Reads) - locally realigned (Variants), 1_S1_L002_R1_001 (paired) (Reads) - locally realigned (Variants), 17_S17_L002_R1_001 (paired) (Reads) - locally realigned (Variants), 3_S3_L002_R1_001 (paired) (Reads) - locally realigned (Variants), 5_S5_L001_R1_001 (paired) (Reads) - locally realigned (Variants), 7_S7_L002_R1_001 (paired) (Reads) - locally realigned (Variants),…	9	9	100
chromosome_6	6688668	SNV	C	G	No	1		Unknown	15_S15_L002_R1_001 (paired) (Reads) - locally realigned (Variants), 1_S1_L002_R1_001 (paired) (Reads) - locally realigned (Variants), 17_S17_L002_R1_001 (paired) (Reads) - locally realigned (Variants), 3_S3_L002_R1_001 (paired) (Reads) - locally realigned (Variants), 5_S5_L001_R1_001 (paired) (Reads) - locally realigned (Variants), 7_S7_L002_R1_001 (paired) (Reads) - locally realigned (Variants),…	9	9	100
chromosome_8	2200922	Deletion	C	-	No	1		Homozygous	15_S15_L002_R1_001 (paired) (Reads) - locally realigned (Variants), 1_S1_L002_R1_001 (paired) (Reads) - locally realigned (Variants), 17_S17_L002_R1_001 (paired) (Reads) - locally realigned (Variants), 3_S3_L002_R1_001 (paired) (Reads) - locally realigned (Variants), 5_S5_L001_R1_001 (paired) (Reads) - locally realigned (Variants), 7_S7_L002_R1_001 (paired) (Reads) - locally realigned (Variants),…	9	9	100
chromosome_10	1386162	SNV	A	G	No	1		Homozygous	15_S15_L002_R1_001 (paired) (Reads) - locally realigned (Variants), 1_S1_L002_R1_001 (paired) (Reads) - locally realigned (Variants), 17_S17_L002_R1_001 (paired) (Reads) - locally realigned (Variants), 3_S3_L002_R1_001 (paired) (Reads) - locally realigned (Variants), 5_S5_L001_R1_001 (paired) (Reads) - locally realigned (Variants), 7_S7_L002_R1_001 (paired) (Reads) - locally realigned (Variants),…	9	9	100
chromosome_10	1843824	SNV	T	C	No	1		Homozygous	15_S15_L002_R1_001 (paired) (Reads) - locally realigned (Variants), 1_S1_L002_R1_001 (paired) (Reads) - locally realigned (Variants), 17_S17_L002_R1_001 (paired) (Reads) - locally realigned (Variants), 3_S3_L002_R1_001 (paired) (Reads) - locally realigned (Variants), 5_S5_L001_R1_001 (paired) (Reads) - locally realigned (Variants), 7_S7_L002_R1_001 (paired) (Reads) - locally realigned (Variants),…	9	9	100
chromosome_10	4611317	SNV	T	C	No	1		Homozygous	15_S15_L002_R1_001 (paired) (Reads) - locally realigned (Variants), 1_S1_L002_R1_001 (paired) (Reads) - locally realigned (Variants), 17_S17_L002_R1_001 (paired) (Reads) - locally realigned (Variants), 3_S3_L002_R1_001 (paired) (Reads) - locally realigned (Variants), 5_S5_L001_R1_001 (paired) (Reads) - locally realigned (Variants), 7_S7_L002_R1_001 (paired) (Reads) - locally realigned (Variants),…	9	9	100
chromosome_11	3726009	SNV	T	C	No	1		Homozygous	15_S15_L002_R1_001 (paired) (Reads) - locally realigned (Variants), 1_S1_L002_R1_001 (paired) (Reads) - locally realigned (Variants), 17_S17_L002_R1_001 (paired) (Reads) - locally realigned (Variants), 3_S3_L002_R1_001 (paired) (Reads) - locally realigned (Variants), 5_S5_L001_R1_001 (paired) (Reads) - locally realigned (Variants), 7_S7_L002_R1_001 (paired) (Reads) - locally realigned (Variants),…	9	9	100
chromosome_12	996525	SNV	G	T	No	1		Homozygous	15_S15_L002_R1_001 (paired) (Reads) - locally realigned (Variants), 1_S1_L002_R1_001 (paired) (Reads) - locally realigned (Variants), 17_S17_L002_R1_001 (paired) (Reads) - locally realigned (Variants), 3_S3_L002_R1_001 (paired) (Reads) - locally realigned (Variants), 5_S5_L001_R1_001 (paired) (Reads) - locally realigned (Variants), 7_S7_L002_R1_001 (paired) (Reads) - locally realigned (Variants),…	9	9	100
chromosome_12	996555^996556	Insertion	-	CGGGGGT	No	7		Unknown	15_S15_L002_R1_001 (paired) (Reads) - locally realigned (Variants), 1_S1_L002_R1_001 (paired) (Reads) - locally realigned (Variants), 17_S17_L002_R1_001 (paired) (Reads) - locally realigned (Variants), 3_S3_L002_R1_001 (paired) (Reads) - locally realigned (Variants), 5_S5_L001_R1_001 (paired) (Reads) - locally realigned (Variants), 7_S7_L002_R1_001 (paired) (Reads) - locally realigned (Variants),…	9	9	100
chromosome_12	996662	SNV	T	A	No	1		Homozygous	15_S15_L002_R1_001 (paired) (Reads) - locally realigned (Variants), 1_S1_L002_R1_001 (paired) (Reads) - locally realigned (Variants), 17_S17_L002_R1_001 (paired) (Reads) - locally realigned (Variants), 3_S3_L002_R1_001 (paired) (Reads) - locally realigned (Variants), 5_S5_L001_R1_001 (paired) (Reads) - locally realigned (Variants), 7_S7_L002_R1_001 (paired) (Reads) - locally realigned (Variants),…	9	9	100
chromosome_16	7301441	SNV	G	A	No	1		Homozygous	15_S15_L002_R1_001 (paired) (Reads) - locally realigned (Variants), 1_S1_L002_R1_001 (paired) (Reads) - locally realigned (Variants), 17_S17_L002_R1_001 (paired) (Reads) - locally realigned (Variants), 3_S3_L002_R1_001 (paired) (Reads) - locally realigned (Variants), 5_S5_L001_R1_001 (paired) (Reads) - locally realigned (Variants), 7_S7_L002_R1_001 (paired) (Reads) - locally realigned (Variants),…	9	9	100

## Sheet: no_predation_specific_AAC
Chromosome	Region		Type	Reference	Allele	Reference allele	Length	Zygosity	Origin tracks	Sample count	Total number of samples	Sample frequency	Coding region change	Amino acid change	Amino acid change in longest transcript	Coding region change in longest transcript	Other variants within codon	Non-synonymous
chromosome_1	1004387	chromosome_1:1004387	SNV	T	C	No	1	Homozygous	2_S2_L002_R1_001 (paired) (Reads) - locally realigned (Variants), 16_S16_L002_R1_001 (paired) (Reads) - locally realigned (Variants), 10_S10_L003_R1_001 (paired) (Reads) - locally realigned (Variants), 4_S4_L003_R1_001 (paired) (Reads) - locally realigned (Variants), 6_S6_L002_R1_001 (paired) (Reads) - locally realigned (Variants), 8_S8_L002_R1_001 (paired) (Reads) - locally realigned (Variants),…	9	9	100	Cre01.g005701:c.[290T>C];[290T>C]	Cre01.g005701:p.[Leu97Pro];[Leu97Pro]	Cre01.g005701:p.Leu97Pro	Cre01.g005701:c.290T>C	No	Yes	Cre01.g005701
chromosome_2	8199648	chromosome_2:8199648	SNV	G	C	No	1	Homozygous	2_S2_L002_R1_001 (paired) (Reads) - locally realigned (Variants), 16_S16_L002_R1_001 (paired) (Reads) - locally realigned (Variants), 10_S10_L003_R1_001 (paired) (Reads) - locally realigned (Variants), 4_S4_L003_R1_001 (paired) (Reads) - locally realigned (Variants), 6_S6_L002_R1_001 (paired) (Reads) - locally realigned (Variants), 8_S8_L002_R1_001 (paired) (Reads) - locally realigned (Variants),…	9	9	100	Cre02.g141166:c.245C>G	Cre02.g141166:p.Ala82Gly	Cre02.g141166:p.Ala82Gly	Cre02.g141166:c.245C>G	No	Yes	Cre02.g141166
chromosome_3	3626447	chromosome_3:3626447	Deletion	G	-	No	1	Homozygous	2_S2_L002_R1_001 (paired) (Reads) - locally realigned (Variants), 16_S16_L002_R1_001 (paired) (Reads) - locally realigned (Variants), 10_S10_L003_R1_001 (paired) (Reads) - locally realigned (Variants), 4_S4_L003_R1_001 (paired) (Reads) - locally realigned (Variants), 6_S6_L002_R1_001 (paired) (Reads) - locally realigned (Variants), 8_S8_L002_R1_001 (paired) (Reads) - locally realigned (Variants),…	9	9	100	Cre03.g168650:c.3534delC	Cre03.g168650:p.Ala1179fs	Cre03.g168650:p.Ala1179fs	Cre03.g168650:c.3534delC	No	Yes	Cre03.g168650
chromosome_4	585533	chromosome_4:585533	SNV	A	C	No	1	Homozygous	2_S2_L002_R1_001 (paired) (Reads) - locally realigned (Variants), 16_S16_L002_R1_001 (paired) (Reads) - locally realigned (Variants), 10_S10_L003_R1_001 (paired) (Reads) - locally realigned (Variants), 4_S4_L003_R1_001 (paired) (Reads) - locally realigned (Variants), 6_S6_L002_R1_001 (paired) (Reads) - locally realigned (Variants), 8_S8_L002_R1_001 (paired) (Reads) - locally realigned (Variants),…	9	9	100	Cre04.g217938:c.1426T>G	Cre04.g217938:p.Cys476Gly	Cre04.g217938:p.Cys476Gly	Cre04.g217938:c.1426T>G	No	Yes	Cre04.g217938
chromosome_13	4437877	chromosome_13:4437877	SNV	T	C	No	1	Homozygous	2_S2_L002_R1_001 (paired) (Reads) - locally realigned (Variants), 16_S16_L002_R1_001 (paired) (Reads) - locally realigned (Variants), 10_S10_L003_R1_001 (paired) (Reads) - locally realigned (Variants), 4_S4_L003_R1_001 (paired) (Reads) - locally realigned (Variants), 6_S6_L002_R1_001 (paired) (Reads) - locally realigned (Variants), 8_S8_L002_R1_001 (paired) (Reads) - locally realigned (Variants),…	9	9	100	Cre13.g603350:c.134A>G	Cre13.g603350:p.Asn45Ser	Cre13.g603350:p.Asn45Ser	Cre13.g603350:c.134A>G	No	Yes	Cre13.g603350
chromosome_14	322800	chromosome_14:322800	SNV	T	C	No	1	Homozygous	2_S2_L002_R1_001 (paired) (Reads) - locally realigned (Variants), 16_S16_L002_R1_001 (paired) (Reads) - locally realigned (Variants), 10_S10_L003_R1_001 (paired) (Reads) - locally realigned (Variants), 4_S4_L003_R1_001 (paired) (Reads) - locally realigned (Variants), 6_S6_L002_R1_001 (paired) (Reads) - locally realigned (Variants), 8_S8_L002_R1_001 (paired) (Reads) - locally realigned (Variants),…	9	9	100	Cre14.g609950:c.178A>G	Cre14.g609950:p.Ile60Val	Cre14.g609950:p.Ile60Val	Cre14.g609950:c.178A>G	No	Yes	Cre14.g609950
chromosome_17	1330589..1330590	chromosome_17:1330589..1330590	MNV	GA	AC	No	2	Homozygous	2_S2_L002_R1_001 (paired) (Reads) - locally realigned (Variants), 16_S16_L002_R1_001 (paired) (Reads) - locally realigned (Variants), 10_S10_L003_R1_001 (paired) (Reads) - locally realigned (Variants), 4_S4_L003_R1_001 (paired) (Reads) - locally realigned (Variants), 6_S6_L002_R1_001 (paired) (Reads) - locally realigned (Variants), 8_S8_L002_R1_001 (paired) (Reads) - locally realigned (Variants),…	9	9	100	Cre17.g706000:c.1799_1800delGAinsAC	Cre17.g706000:p.Arg600Asn	Cre17.g706000:p.Arg600Asn	Cre17.g706000:c.1799_1800delGAinsAC	No	Yes	Cre17.g706000
chromosome_17	1987422	chromosome_17:1987422	SNV	A	G	No	1	Homozygous	2_S2_L002_R1_001 (paired) (Reads) - locally realigned (Variants), 16_S16_L002_R1_001 (paired) (Reads) - locally realigned (Variants), 10_S10_L003_R1_001 (paired) (Reads) - locally realigned (Variants), 4_S4_L003_R1_001 (paired) (Reads) - locally realigned (Variants), 6_S6_L002_R1_001 (paired) (Reads) - locally realigned (Variants), 8_S8_L002_R1_001 (paired) (Reads) - locally realigned (Variants),…	9	9	100	Cre17.g711100:c.3508A>G	Cre17.g711100:p.Ser1170Gly	Cre17.g711100:p.Ser1170Gly	Cre17.g711100:c.3508A>G	No	Yes	Cre17.g711100
chromosome_17	3248532	chromosome_17:3248532	SNV	A	G	No	1	Homozygous	2_S2_L002_R1_001 (paired) (Reads) - locally realigned (Variants), 16_S16_L002_R1_001 (paired) (Reads) - locally realigned (Variants), 10_S10_L003_R1_001 (paired) (Reads) - locally realigned (Variants), 4_S4_L003_R1_001 (paired) (Reads) - locally realigned (Variants), 6_S6_L002_R1_001 (paired) (Reads) - locally realigned (Variants), 8_S8_L002_R1_001 (paired) (Reads) - locally realigned (Variants),…	9	9	100	Cre17.g722750:c.370A>G	Cre17.g722750:p.Ile124Val	Cre17.g722750:p.Ile124Val	Cre17.g722750:c.370A>G	No	Yes	Cre17.g722750
scaffold_24	125356..125358	scaffold_24:125356..125358	Deletion	CTG	-	No	3	Homozygous	2_S2_L002_R1_001 (paired) (Reads) - locally realigned (Variants), 16_S16_L002_R1_001 (paired) (Reads) - locally realigned (Variants), 10_S10_L003_R1_001 (paired) (Reads) - locally realigned (Variants), 4_S4_L003_R1_001 (paired) (Reads) - locally realigned (Variants), 6_S6_L002_R1_001 (paired) (Reads) - locally realigned (Variants), 8_S8_L002_R1_001 (paired) (Reads) - locally realigned (Variants),…	9	9	100	Cre24.g756047:c.1449_1451delCAG	Cre24.g756047:p.Ser484del	Cre24.g756047:p.Ser484del	Cre24.g756047:c.1449_1451delCAG	No	Yes	Cre24.g756047
scaffold_40	10967	scaffold_40:10967	SNV	A	G	No	1	Homozygous	2_S2_L002_R1_001 (paired) (Reads) - locally realigned (Variants), 16_S16_L002_R1_001 (paired) (Reads) - locally realigned (Variants), 10_S10_L003_R1_001 (paired) (Reads) - locally realigned (Variants), 4_S4_L003_R1_001 (paired) (Reads) - locally realigned (Variants), 6_S6_L002_R1_001 (paired) (Reads) - locally realigned (Variants), 8_S8_L002_R1_001 (paired) (Reads) - locally realigned (Variants),…	9	9	100	Cre40.g760197:c.1606A>G	Cre40.g760197:p.Thr536Ala	Cre40.g760197:p.Thr536Ala	Cre40.g760197:c.1606A>G	No	Yes	Cre40.g760197
scaffold_51	6436	scaffold_51:6436	SNV	C	G	No	1	Homozygous	2_S2_L002_R1_001 (paired) (Reads) - locally realigned (Variants), 16_S16_L002_R1_001 (paired) (Reads) - locally realigned (Variants), 10_S10_L003_R1_001 (paired) (Reads) - locally realigned (Variants), 4_S4_L003_R1_001 (paired) (Reads) - locally realigned (Variants), 6_S6_L002_R1_001 (paired) (Reads) - locally realigned (Variants), 8_S8_L002_R1_001 (paired) (Reads) - locally realigned (Variants),…	9	9	100	Cre51.g761597:c.1543C>G	Cre51.g761597:p.Pro515Ala	Cre51.g761597:p.Pro515Ala	Cre51.g761597:c.1543C>G	No	Yes	Cre51.g761597

## Sheet: no_predation_specific_5_prime
Chromosome	Region	ID	Type	Reference	Allele	Reference allele	Length	Linkage	Zygosity	Origin tracks	Sample count	Total number of samples	Sample frequency
chromosome_2	308816	Cre02.g075301.t1.1	SNV	A	G	No	1		Homozygous	2_S2_L002_R1_001 (paired) (Reads) - locally realigned (Variants), 16_S16_L002_R1_001 (paired) (Reads) - locally realigned (Variants), 10_S10_L003_R1_001 (paired) (Reads) - locally realigned (Variants), 4_S4_L003_R1_001 (paired) (Reads) - locally realigned (Variants), 6_S6_L002_R1_001 (paired) (Reads) - locally realigned (Variants), 8_S8_L002_R1_001 (paired) (Reads) - locally realigned (Variants),…	9	9	100
chromosome_3	4179709^4179710	Cre03.g173850.t1.1	Insertion	-	A	No	1		Homozygous	2_S2_L002_R1_001 (paired) (Reads) - locally realigned (Variants), 16_S16_L002_R1_001 (paired) (Reads) - locally realigned (Variants), 10_S10_L003_R1_001 (paired) (Reads) - locally realigned (Variants), 4_S4_L003_R1_001 (paired) (Reads) - locally realigned (Variants), 6_S6_L002_R1_001 (paired) (Reads) - locally realigned (Variants), 8_S8_L002_R1_001 (paired) (Reads) - locally realigned (Variants),…	9	9	100
chromosome_3	4179710^4179711	Cre03.g173850.t1.1	Insertion	-	CGCGCGCCAC	No	10		Unknown	2_S2_L002_R1_001 (paired) (Reads) - locally realigned (Variants), 16_S16_L002_R1_001 (paired) (Reads) - locally realigned (Variants), 10_S10_L003_R1_001 (paired) (Reads) - locally realigned (Variants), 4_S4_L003_R1_001 (paired) (Reads) - locally realigned (Variants), 6_S6_L002_R1_001 (paired) (Reads) - locally realigned (Variants), 8_S8_L002_R1_001 (paired) (Reads) - locally realigned (Variants),…	9	9	100
chromosome_6	2219488	Cre06.g266250.t1.2	SNV	T	C	No	1		Homozygous	2_S2_L002_R1_001 (paired) (Reads) - locally realigned (Variants), 16_S16_L002_R1_001 (paired) (Reads) - locally realigned (Variants), 10_S10_L003_R1_001 (paired) (Reads) - locally realigned (Variants), 4_S4_L003_R1_001 (paired) (Reads) - locally realigned (Variants), 6_S6_L002_R1_001 (paired) (Reads) - locally realigned (Variants), 8_S8_L002_R1_001 (paired) (Reads) - locally realigned (Variants),…	9	9	100
chromosome_6	2219745	Cre06.g266250.t1.2	SNV	G	A	No	1		Homozygous	2_S2_L002_R1_001 (paired) (Reads) - locally realigned (Variants), 16_S16_L002_R1_001 (paired) (Reads) - locally realigned (Variants), 10_S10_L003_R1_001 (paired) (Reads) - locally realigned (Variants), 4_S4_L003_R1_001 (paired) (Reads) - locally realigned (Variants), 6_S6_L002_R1_001 (paired) (Reads) - locally realigned (Variants), 8_S8_L002_R1_001 (paired) (Reads) - locally realigned (Variants),…	9	9	100
chromosome_6	2219757	Cre06.g266250.t1.2	SNV	T	G	No	1		Homozygous	2_S2_L002_R1_001 (paired) (Reads) - locally realigned (Variants), 16_S16_L002_R1_001 (paired) (Reads) - locally realigned (Variants), 10_S10_L003_R1_001 (paired) (Reads) - locally realigned (Variants), 4_S4_L003_R1_001 (paired) (Reads) - locally realigned (Variants), 6_S6_L002_R1_001 (paired) (Reads) - locally realigned (Variants), 8_S8_L002_R1_001 (paired) (Reads) - locally realigned (Variants),…	9	9	100
chromosome_10	3898052	Cre10.g447800.t1.2	SNV	A	G	No	1		Homozygous	2_S2_L002_R1_001 (paired) (Reads) - locally realigned (Variants), 16_S16_L002_R1_001 (paired) (Reads) - locally realigned (Variants), 10_S10_L003_R1_001 (paired) (Reads) - locally realigned (Variants), 4_S4_L003_R1_001 (paired) (Reads) - locally realigned (Variants), 6_S6_L002_R1_001 (paired) (Reads) - locally realigned (Variants), 8_S8_L002_R1_001 (paired) (Reads) - locally realigned (Variants),…	9	9	100

## Sheet: no_predation_specific_3_prime
Chromosome	Region	ID	Type	Reference	Allele	Reference allele	Length	Linkage	Origin tracks	Sample count	Total number of samples	Sample frequency
chromosome_2	8064300	Cre02.g141086.t1.1	SNV	T	C	No	1		2_S2_L002_R1_001 (paired) (Reads) - locally realigned (Variants), 16_S16_L002_R1_001 (paired) (Reads) - locally realigned (Variants), 10_S10_L003_R1_001 (paired) (Reads) - locally realigned (Variants), 4_S4_L003_R1_001 (paired) (Reads) - locally realigned (Variants), 6_S6_L002_R1_001 (paired) (Reads) - locally realigned (Variants), 8_S8_L002_R1_001 (paired) (Reads) - locally realigned (Variants),…	9	9	100
chromosome_4	811363	Cre04.g217972.t1.1	SNV	G	T	No	1		2_S2_L002_R1_001 (paired) (Reads) - locally realigned (Variants), 16_S16_L002_R1_001 (paired) (Reads) - locally realigned (Variants), 10_S10_L003_R1_001 (paired) (Reads) - locally realigned (Variants), 4_S4_L003_R1_001 (paired) (Reads) - locally realigned (Variants), 6_S6_L002_R1_001 (paired) (Reads) - locally realigned (Variants), 8_S8_L002_R1_001 (paired) (Reads) - locally realigned (Variants),…	9	9	100
chromosome_6	2217048	Cre06.g266250.t1.2	SNV	T	A	No	1		2_S2_L002_R1_001 (paired) (Reads) - locally realigned (Variants), 16_S16_L002_R1_001 (paired) (Reads) - locally realigned (Variants), 10_S10_L003_R1_001 (paired) (Reads) - locally realigned (Variants), 4_S4_L003_R1_001 (paired) (Reads) - locally realigned (Variants), 6_S6_L002_R1_001 (paired) (Reads) - locally realigned (Variants), 8_S8_L002_R1_001 (paired) (Reads) - locally realigned (Variants),…	9	9	100
chromosome_6	2217193^2217194	Cre06.g266250.t1.2	Insertion	-	AC	No	2		2_S2_L002_R1_001 (paired) (Reads) - locally realigned (Variants), 16_S16_L002_R1_001 (paired) (Reads) - locally realigned (Variants), 10_S10_L003_R1_001 (paired) (Reads) - locally realigned (Variants), 4_S4_L003_R1_001 (paired) (Reads) - locally realigned (Variants), 6_S6_L002_R1_001 (paired) (Reads) - locally realigned (Variants), 8_S8_L002_R1_001 (paired) (Reads) - locally realigned (Variants),…	9	9	100
chromosome_6	2217193^2217194	Cre06.g266250.t1.2	Insertion	-	-	Yes	0		2_S2_L002_R1_001 (paired) (Reads) - locally realigned (Variants), 16_S16_L002_R1_001 (paired) (Reads) - locally realigned (Variants), 10_S10_L003_R1_001 (paired) (Reads) - locally realigned (Variants), 4_S4_L003_R1_001 (paired) (Reads) - locally realigned (Variants), 6_S6_L002_R1_001 (paired) (Reads) - locally realigned (Variants), 8_S8_L002_R1_001 (paired) (Reads) - locally realigned (Variants),…	9	9	100
chromosome_6	2217212..2217221	Cre06.g266250.t1.2	Deletion	AGCCACACCA	-	No	10		2_S2_L002_R1_001 (paired) (Reads) - locally realigned (Variants), 16_S16_L002_R1_001 (paired) (Reads) - locally realigned (Variants), 10_S10_L003_R1_001 (paired) (Reads) - locally realigned (Variants), 4_S4_L003_R1_001 (paired) (Reads) - locally realigned (Variants), 6_S6_L002_R1_001 (paired) (Reads) - locally realigned (Variants), 8_S8_L002_R1_001 (paired) (Reads) - locally realigned (Variants),…	9	9	100
chromosome_6	2217234	Cre06.g266250.t1.2	SNV	T	C	No	1		2_S2_L002_R1_001 (paired) (Reads) - locally realigned (Variants), 16_S16_L002_R1_001 (paired) (Reads) - locally realigned (Variants), 10_S10_L003_R1_001 (paired) (Reads) - locally realigned (Variants), 4_S4_L003_R1_001 (paired) (Reads) - locally realigned (Variants), 6_S6_L002_R1_001 (paired) (Reads) - locally realigned (Variants), 8_S8_L002_R1_001 (paired) (Reads) - locally realigned (Variants),…	9	9	100
chromosome_6	2217256	Cre06.g266250.t1.2	SNV	G	T	No	1		2_S2_L002_R1_001 (paired) (Reads) - locally realigned (Variants), 16_S16_L002_R1_001 (paired) (Reads) - locally realigned (Variants), 10_S10_L003_R1_001 (paired) (Reads) - locally realigned (Variants), 4_S4_L003_R1_001 (paired) (Reads) - locally realigned (Variants), 6_S6_L002_R1_001 (paired) (Reads) - locally realigned (Variants), 8_S8_L002_R1_001 (paired) (Reads) - locally realigned (Variants),…	9	9	100
chromosome_6	2223096	Cre06.g266276.t1.1	SNV	C	G	No	1		2_S2_L002_R1_001 (paired) (Reads) - locally realigned (Variants), 16_S16_L002_R1_001 (paired) (Reads) - locally realigned (Variants), 10_S10_L003_R1_001 (paired) (Reads) - locally realigned (Variants), 4_S4_L003_R1_001 (paired) (Reads) - locally realigned (Variants), 6_S6_L002_R1_001 (paired) (Reads) - locally realigned (Variants), 8_S8_L002_R1_001 (paired) (Reads) - locally realigned (Variants),…	9	9	100
chromosome_6	2223280	Cre06.g266276.t1.1	SNV	T	C	No	1		2_S2_L002_R1_001 (paired) (Reads) - locally realigned (Variants), 16_S16_L002_R1_001 (paired) (Reads) - locally realigned (Variants), 10_S10_L003_R1_001 (paired) (Reads) - locally realigned (Variants), 4_S4_L003_R1_001 (paired) (Reads) - locally realigned (Variants), 6_S6_L002_R1_001 (paired) (Reads) - locally realigned (Variants), 8_S8_L002_R1_001 (paired) (Reads) - locally realigned (Variants),…	9	9	100
chromosome_6	2223282	Cre06.g266276.t1.1	SNV	A	G	No	1		2_S2_L002_R1_001 (paired) (Reads) - locally realigned (Variants), 16_S16_L002_R1_001 (paired) (Reads) - locally realigned (Variants), 10_S10_L003_R1_001 (paired) (Reads) - locally realigned (Variants), 4_S4_L003_R1_001 (paired) (Reads) - locally realigned (Variants), 6_S6_L002_R1_001 (paired) (Reads) - locally realigned (Variants), 8_S8_L002_R1_001 (paired) (Reads) - locally realigned (Variants),…	9	9	100
chromosome_6	2228425..2228426	Cre06.g266350.t1.1	MNV	TG	CC	No	2		2_S2_L002_R1_001 (paired) (Reads) - locally realigned (Variants), 16_S16_L002_R1_001 (paired) (Reads) - locally realigned (Variants), 10_S10_L003_R1_001 (paired) (Reads) - locally realigned (Variants), 4_S4_L003_R1_001 (paired) (Reads) - locally realigned (Variants), 6_S6_L002_R1_001 (paired) (Reads) - locally realigned (Variants), 8_S8_L002_R1_001 (paired) (Reads) - locally realigned (Variants),…	9	9	100
chromosome_6	2228425..2228426	Cre06.g266350.t1.1	MNV	TG	TG	Yes	2		2_S2_L002_R1_001 (paired) (Reads) - locally realigned (Variants), 16_S16_L002_R1_001 (paired) (Reads) - locally realigned (Variants), 10_S10_L003_R1_001 (paired) (Reads) - locally realigned (Variants), 4_S4_L003_R1_001 (paired) (Reads) - locally realigned (Variants), 6_S6_L002_R1_001 (paired) (Reads) - locally realigned (Variants), 8_S8_L002_R1_001 (paired) (Reads) - locally realigned (Variants),…	9	9	100
chromosome_6	2228785	Cre06.g266350.t1.1	SNV	A	C	No	1		2_S2_L002_R1_001 (paired) (Reads) - locally realigned (Variants), 16_S16_L002_R1_001 (paired) (Reads) - locally realigned (Variants), 10_S10_L003_R1_001 (paired) (Reads) - locally realigned (Variants), 4_S4_L003_R1_001 (paired) (Reads) - locally realigned (Variants), 6_S6_L002_R1_001 (paired) (Reads) - locally realigned (Variants), 8_S8_L002_R1_001 (paired) (Reads) - locally realigned (Variants),…	9	9	100
chromosome_6	6688665	Cre06.g294301.t1.1	SNV	C	G	No	1		2_S2_L002_R1_001 (paired) (Reads) - locally realigned (Variants), 16_S16_L002_R1_001 (paired) (Reads) - locally realigned (Variants), 10_S10_L003_R1_001 (paired) (Reads) - locally realigned (Variants), 4_S4_L003_R1_001 (paired) (Reads) - locally realigned (Variants), 6_S6_L002_R1_001 (paired) (Reads) - locally realigned (Variants), 8_S8_L002_R1_001 (paired) (Reads) - locally realigned (Variants),…	9	9	100
chromosome_6	6688675	Cre06.g294301.t1.1	SNV	T	G	No	1		2_S2_L002_R1_001 (paired) (Reads) - locally realigned (Variants), 16_S16_L002_R1_001 (paired) (Reads) - locally realigned (Variants), 10_S10_L003_R1_001 (paired) (Reads) - locally realigned (Variants), 4_S4_L003_R1_001 (paired) (Reads) - locally realigned (Variants), 6_S6_L002_R1_001 (paired) (Reads) - locally realigned (Variants), 8_S8_L002_R1_001 (paired) (Reads) - locally realigned (Variants),…	9	9	100
chromosome_11	1441880	Cre11.g467730.t3.1	SNV	A	G	No	1		2_S2_L002_R1_001 (paired) (Reads) - locally realigned (Variants), 16_S16_L002_R1_001 (paired) (Reads) - locally realigned (Variants), 10_S10_L003_R1_001 (paired) (Reads) - locally realigned (Variants), 4_S4_L003_R1_001 (paired) (Reads) - locally realigned (Variants), 6_S6_L002_R1_001 (paired) (Reads) - locally realigned (Variants), 8_S8_L002_R1_001 (paired) (Reads) - locally realigned (Variants),…	9	9	100
chromosome_12	996923	Cre12.g491600.t1.1	SNV	C	G	No	1		2_S2_L002_R1_001 (paired) (Reads) - locally realigned (Variants), 16_S16_L002_R1_001 (paired) (Reads) - locally realigned (Variants), 10_S10_L003_R1_001 (paired) (Reads) - locally realigned (Variants), 4_S4_L003_R1_001 (paired) (Reads) - locally realigned (Variants), 6_S6_L002_R1_001 (paired) (Reads) - locally realigned (Variants), 8_S8_L002_R1_001 (paired) (Reads) - locally realigned (Variants),…	9	9	100
chromosome_12	997021	Cre12.g491600.t1.1	SNV	G	A	No	1		2_S2_L002_R1_001 (paired) (Reads) - locally realigned (Variants), 16_S16_L002_R1_001 (paired) (Reads) - locally realigned (Variants), 10_S10_L003_R1_001 (paired) (Reads) - locally realigned (Variants), 4_S4_L003_R1_001 (paired) (Reads) - locally realigned (Variants), 6_S6_L002_R1_001 (paired) (Reads) - locally realigned (Variants), 8_S8_L002_R1_001 (paired) (Reads) - locally realigned (Variants),…	9	9	100
chromosome_17	1698300	Cre17.g708650.t1.2	SNV	G	A	No	1		2_S2_L002_R1_001 (paired) (Reads) - locally realigned (Variants), 16_S16_L002_R1_001 (paired) (Reads) - locally realigned (Variants), 10_S10_L003_R1_001 (paired) (Reads) - locally realigned (Variants), 4_S4_L003_R1_001 (paired) (Reads) - locally realigned (Variants), 6_S6_L002_R1_001 (paired) (Reads) - locally realigned (Variants), 8_S8_L002_R1_001 (paired) (Reads) - locally realigned (Variants),…	9	9	100
scaffold_22	15719	Cre22.g753497.t1.1	SNV	G	A	No	1		2_S2_L002_R1_001 (paired) (Reads) - locally realigned (Variants), 16_S16_L002_R1_001 (paired) (Reads) - locally realigned (Variants), 10_S10_L003_R1_001 (paired) (Reads) - locally realigned (Variants), 4_S4_L003_R1_001 (paired) (Reads) - locally realigned (Variants), 6_S6_L002_R1_001 (paired) (Reads) - locally realigned (Variants), 8_S8_L002_R1_001 (paired) (Reads) - locally realigned (Variants),…	9	9	100
