# Supplementary material for: The evolution of convex trade-offs enables the transition towards multicellularity
Source: Nat Commun. 2021 Jul 9;12:4222. doi: 10.1038/s41467-021-24503-z (PMC8270964; doi:10.1038/s41467-021-24503-z)
Supplement: Supplementary file 6 — Source data [file 41467_2021_24503_MOESM6_ESM.xlsx]

## Sheet: SourceDataFig1
treatment	strain	clone	growht rate clone	morphology	colonies	rotifer_growth	motile2
coevol	cc1883	4	0.113368	c	yes	0	no
coevol	cc1883	7	0.148537	c	yes	0.0607739	no
coevol	cc1883	11	0.157095	c	yes	0.0783339	no
coevol	cc2854	12	0.153124	c	yes	0	no
coevol	cc3056	12	0.240275	c	yes	0.370157	no
coevol	cc3754	5	0.203944	c	yes	0.0303869	no
coevol	cc3754	2	0.208465	c	yes	0.0560787	no
coevol	cc3754	9	0.18921	c	yes	0.0560787	no
coevol	cc3754	3	0.18103	c	yes	0.176298	no
coevol	cc3754	12	0.0375979	c	yes	0.254632	no
coevol	cc850	3	0.0722912	c	yes	0.0979644	no
coevol	cc850	1	0.131661	c	yes	0.33555	no
evol	cc4275	6	0.278258	c	yes	0.0303869	no
coevol	cc850	7	0.169591	cs	yes	0.224245	yes
coevol	cc850	6	0.112883	cs	yes	0.537065	yes
evol	cc2531	2	0.15076	cs	yes	0.0783339	yes
coevol	cc1009	1	0.283843	css	yes	0	yes
coevol	cc1009	2	0.367203	css	yes	0	yes
coevol	cc1009	5	0.313598	css	yes	0	yes
coevol	cc1009	6	0.216646	css	yes	0	yes
coevol	cc1009	8	0.221294	css	yes	0	yes
coevol	cc1009	7	0.277087	css	yes	0.0303869	yes
coevol	cc1009	10	0.236662	css	yes	0.0303869	yes
coevol	cc1009	12	0.17453	css	yes	0.0303869	yes
coevol	cc1009	9	0.259919	css	yes	0.0560787	yes
coevol	cc1009	11	0.266653	css	yes	0.0560787	yes
coevol	cc1144	4	0.217102	css	yes	0.190491	yes
coevol	cc1144	6	0.185301	css	yes	0.329014	yes
coevol	cc1883	13	0.135438	css	yes	0	yes
coevol	cc2531	7	0.177237	css	yes	0	yes
coevol	cc2531	8	0.1874	css	yes	0	yes
coevol	cc2531	5	0.215477	css	yes	0.0303869	yes
coevol	cc2531	4	0.172611	css	yes	0.0607739	yes
coevol	cc2531	1	0.177502	css	yes	0.195929	yes
coevol	cc2698	2	0.0828122	css	yes	0.33555	yes
coevol	cc2698	1	0.135927	css	yes	0.465399	yes
coevol	cc2698	3	0.16178	css	yes	0.511373	yes
coevol	cc2698	4	0.161095	css	yes	0.578951	yes
coevol	cc2698	6	0.150181	css	yes	0.589055	yes
coevol	cc2854	9	0.101647	css	yes	0	yes
coevol	cc2854	7	0.119463	css	yes	0.116853	yes
coevol	cc2854	3	0.132894	css	yes	0.145911	yes
coevol	cc2854	2	0.105206	css	yes	0.168236	yes
coevol	cc2854	1	0.195533	css	yes	0.269568	yes
coevol	cc3056	3	0.179603	css	yes	0.142544	yes
coevol	cc3056	1	0.225711	css	yes	0.176298	yes
coevol	cc3056	6	0.152694	css	yes	0.212747	yes
coevol	cc3056	9	0.157209	css	yes	0.243567	yes
coevol	cc4275	11	0.19532	css	yes	0.0303869	yes
coevol	cc4275	8	0.152829	css	yes	0.187055	yes
coevol	cc850	2	0.127855	css	yes	0.195929	yes
evol	cc1144	3	0.406689	css	yes	0.0303869	yes
evol	cc1144	5	0.415529	css	yes	0.0607739	yes
evol	cc1144	4	0.3705	css	yes	0.0911608	yes
evol	cc2531	1	0.0797402	css	yes	0.108721	yes
evol	cc3056	6	0.361389	css	yes	0.0864656	yes
evol	cc3056	9	0.12971	css	yes	0.0864656	yes
evol	cc3056	3	0.139789	css	yes	0.0979644	yes
evol	cc3056	2	0.2589	css	yes	0.116853	yes
evol	cc3056	7	0.242963	css	yes	0.142544	yes
evol	cc3056	1	0.157117	css	yes	0.50837	yes
evol	cc4275	3	0.274268	css	yes	0	yes
evol	cc4275	4	0.285691	css	yes	0.0303869	yes
evol	cc4275	5	0.226233	css	yes	0.0303869	yes
coevol	cc1144	1	0.192062	ns	no	0.156668	no
coevol	cc1144	12	0.210085	ns	no	0.176298	no
coevol	cc1144	5	0.13781	ns	no	0.280324	no
coevol	cc1144	11	0.248553	ns	no	0.299955	no
coevol	cc1144	10	0.233979	ns	no	0.33977	no
coevol	cc1883	8	0.085535	ns	no	0.0979644	no
coevol	cc1883	1	0.162197	ns	no	0.168236	no
evol	cc1144	1	0.316585	ns	no	0	no
evol	cc4275	2	0.347108	ns	no	0	no
evol	cc4275	7	0.327697	ns	no	0.0864656	no
coevol	cc1144	7	0.256866	s	no	0.293665	yes
coevol	cc1144	9	0.218075	s	no	0.376961	yes
coevol	cc1144	2	0.155851	s	no	0.389787	yes
coevol	cc1144	8	0.146056	s	no	0.430036	yes
coevol	cc1883	3	0.13144	s	no	0	yes
coevol	cc2531	12	0.0439445	s	no	0.190491	yes
coevol	cc2698	8	0.226429	s	no	0.648501	yes
coevol	cc3754	10	0.195559	s	no	0	yes
coevol	cc3754	6	0.212841	s	no	0.0607739	yes
coevol	cc3754	11	0.172558	s	no	0.229374	yes
coevol	cc3754	8	0.187943	s	no	0.489118	yes
coevol	cc3754	4	0.164078	s	no	0.529231	yes
coevol	cc3754	7	0.153698	s	no	0.655539	yes
coevol	cc850	5	0.148147	s	no	0.299955	yes
coevol	cc850	9	0.243461	s	no	0.385092	yes
coevol	cc850	8	0.291946	s	no	0.460423	yes
coevol	cc850	11	0.223724	s	no	0.524714	yes
coevol	cc850	12	0.198923	s	no	0.564854	yes
coevol	cc850	10	0.202656	s	no	0.614546	yes
evol	cc1009	11	0.313859	s	no	0.0560787	yes
evol	cc1009	12	0.376273	s	no	0.0560787	yes
evol	cc2531	4	0.0823582	s	no	0.249937	yes
evol	cc2531	8	0.0816672	s	no	0.385092	yes
evol	cc2531	6	0.0697678	s	no	0.392846	yes
evol	cc2531	11	0.11355	s	no	0.422071	yes
evol	cc2854	1	0.132572	s	no	0.0607739	yes
evol	cc2854	11	0.0935734	s	no	0.633999	yes
evol	cc2854	12	0.158435	s	no	0.655539	yes
evol	cc2854	8	0.205201	s	no	0.67517	yes
evol	cc3056	8	0.0740942	s	no	0.210122	yes
evol	cc3754	11	0.194666	s	no	0.108721	yes
evol	cc3754	8	0.188533	s	no	0.232377	yes
evol	cc3754	7	0.238875	s	no	0.277321	yes
evol	cc3754	12	0.209156	s	no	0.288077	yes
evol	cc3754	2	0.230336	s	no	0.347902	yes
evol	cc3754	9	0.182247	s	no	0.35311	yes
evol	cc3754	10	0.213936	s	no	0.365462	yes
evol	cc3754	3	0.220473	s	no	0.368995	yes
evol	cc3754	1	0.256696	s	no	0.375285	yes
evol	cc3754	5	0.123614	s	no	0.397821	yes
evol	cc3754	6	0.18803	s	no	0.502458	yes
evol	cc3754	4	0.162098	s	no	0.567177	yes
evol	cc850	10	0.476672	s	no	0.0560787	yes
evol	cc850	2	0.421336	s	no	0.0864656	yes
evol	cc850	3	0.377866	s	no	0.159252	yes
evol	cc850	6	0.411374	s	no	0.190491	yes
evol	cc850	8	0.367757	s	no	0.217875	yes
evol	cc850	4	0.437274	s	no	0.254632	yes
evol	cc850	9	0.385776	s	no	0.269568	yes
evol	cc850	5	0.202786	s	no	0.285453	yes
evol	cc850	7	0.345339	s	no	0.307708	yes
evol	cc850	12	0.406202	s	no	0.354705	yes
evol	cc850	11	0.215306	s	no	0.355655	yes
evol	cc850	1	0.224711	s	no	0.375285	yes
coevol	cc1144	3	0.168226	ss	no	0.171603	yes
coevol	cc1883	2	0.135987	ss	no	0	yes
coevol	cc1883	15	0.133306	ss	no	0.277321	yes
coevol	cc2531	6	0.170018	ss	no	0.0864656	yes
coevol	cc2531	2	0.179729	ss	no	0.154043	yes
coevol	cc2698	11	0.176689	ss	no	0.0303869	yes
coevol	cc2698	9	0.196825	ss	no	0.537065	yes
coevol	cc2854	10	0.1266	ss	no	0	yes
coevol	cc2854	11	0.170716	ss	no	0.0864656	yes
coevol	cc3056	11	0.272102	ss	no	0.176298	yes
coevol	cc3056	8	0.177354	ss	no	0.212747	yes
coevol	cc3056	10	0.163954	ss	no	0.392846	yes
coevol	cc4275	12	0.256499	ss	no	0.134413	yes
coevol	cc4275	3	0.237565	ss	no	0.1648	yes
coevol	cc4275	6	0.194392	ss	no	0.187055	yes
coevol	cc4275	7	0.196959	ss	no	0.206685	yes
coevol	cc4275	9	0.184091	ss	no	0.269568	yes
coevol	cc4275	10	0.17472	ss	no	0.344899	yes
coevol	cc4275	2	0.203045	ss	no	0.373593	yes
coevol	cc4275	4	0.209089	ss	no	0.378344	yes
coevol	cc4275	1	0.24951	ss	no	0.575948	yes
coevol	cc850	4	0.174118	ss	no	0.254632	yes
evol	cc1009	1	0.31987	ss	no	0	yes
evol	cc1009	5	0.366268	ss	no	0	yes
evol	cc1009	6	0.439434	ss	no	0	yes
evol	cc1009	10	0.385582	ss	no	0	yes
evol	cc1009	3	0.386455	ss	no	0.0303869	yes
evol	cc1009	4	0.458776	ss	no	0.0303869	yes
evol	cc1009	2	0.348478	ss	no	0.0560787	yes
evol	cc1009	7	0.452805	ss	no	0.0607739	yes
evol	cc1009	9	0.409302	ss	no	0.0607739	yes
evol	cc1009	8	0.409856	ss	no	0.0783339	yes
evol	cc1144	6	0.431166	ss	no	0	yes
evol	cc1144	8	0.201109	ss	no	0	yes
evol	cc1144	10	0.419067	ss	no	0.0303869	yes
evol	cc1144	11	0.38073	ss	no	0.0303869	yes
evol	cc1144	7	0.329076	ss	no	0.0607739	yes
evol	cc1144	12	0.368094	ss	no	0.0607739	yes
evol	cc1144	9	0.425834	ss	no	0.0911608	yes
evol	cc1144	2	0.287206	ss	no	0.116853	yes
evol	cc1883	1	0.178722	ss	no	0.0303869	yes
evol	cc1883	11	0.183345	ss	no	0.0783339	yes
evol	cc1883	12	0.222294	ss	no	0.0979644	yes
evol	cc1883	10	0.227154	ss	no	0.108721	yes
evol	cc1883	7	0.184253	ss	no	0.158738	yes
evol	cc1883	5	0.281895	ss	no	0.195929	yes
evol	cc1883	3	0.221688	ss	no	0.206685	yes
evol	cc1883	6	0.266451	ss	no	0.206685	yes
evol	cc1883	2	0.243399	ss	no	0.243876	yes
evol	cc1883	4	0.244023	ss	no	0.249937	yes
evol	cc1883	9	0.242167	ss	no	0.341153	yes
evol	cc2531	12	0.109933	ss	no	0.0911608	yes
evol	cc2531	5	0.0732384	ss	no	0.227682	yes
evol	cc2531	3	0.0945376	ss	no	0.232377	yes
evol	cc2698	1	0.322198	ss	no	0.0303869	yes
evol	cc2698	6	0.406185	ss	no	0.0303869	yes
evol	cc2698	12	0.392929	ss	no	0.0303869	yes
evol	cc2698	8	0.430511	ss	no	0.108721	yes
evol	cc2698	3	0.409448	ss	no	0.115525	yes
evol	cc2698	10	0.441822	ss	no	0.134413	yes
evol	cc2698	7	0.433809	ss	no	0.142544	yes
evol	cc2698	2	0.328366	ss	no	0.1648	yes
evol	cc2698	9	0.391508	ss	no	0.187488	yes
evol	cc2698	11	0.371917	ss	no	0.210122	yes
evol	cc2698	5	0.432284	ss	no	0.243876	yes
evol	cc2698	4	0.447514	ss	no	0.32221	yes
evol	cc2854	2	0.207747	ss	no	0.0303869	yes
evol	cc2854	6	0.25506	ss	no	0.0560787	yes
evol	cc2854	5	0.221771	ss	no	0.0783339	yes
evol	cc2854	9	0.25573	ss	no	0.112157	yes
evol	cc2854	7	0.207894	ss	no	0.168236	yes
evol	cc2854	3	0.204606	ss	no	0.232377	yes
evol	cc3056	10	0.107766	ss	no	0.0783339	yes
evol	cc3056	4	0.0585553	ss	no	0.0864656	yes
evol	cc3056	11	0.061754	ss	no	0.0979644	yes
evol	cc3056	5	0.0723551	ss	no	0.372741	yes
evol	cc4275	11	0.352379	ss	no	0.0560787	yes
evol	cc4275	1	0.424206	ss	no	0.0607739	yes
evol	cc4275	12	0.341946	ss	no	0.0607739	yes
evol	cc4275	9	0.284229	ss	no	0.116853	yes
evol	cc4275	10	0.333076	ss	no	0.128351	yes

## Sheet: SourceDataFig2
GeneID	SinglecellVSCellgroups_LogFold	SinglecellVSCellgroups_Padj	SinglecellVSCellgroups_signal	SinglecellVSCellgroups(Treatment)_LogFold	SinglecellVSCellgroups(Treatment)_Padj	SinglecellVSCellgroups_signal	ControlVSRotifer_LogFold	ControlVSRotifer_Padj	ControlVSRotifer_signal	ControlvsNitrogen_LogFold	ControlvsNitrogen_Padj	ControlVSNitrogen_signal	RotifervsNitrogen_LogFold	RotifervsNitrogen_Padj	RotiferVSNitrogen_signal
Cre04.g214612	6.44211	0.321232	Upregulated in Cell groups	-1.29642	NA	Downregulated in Cell groups (batch by Treatment)	-2.97543	NA	Downregulated in Rotifer	3.45336	0.999945	Upregulated in Nitrogen	-6.37337	0.999995	Downregulated in Nitrogen
Cre02.g120001	2.54614	NA	Upregulated in Cell groups	-6.43007	0.384337	Downregulated in Cell groups (batch by Treatment)	-4.05092	NA	Downregulated in Rotifer	2.31591	0.999945	Upregulated in Nitrogen	-6.342	0.999995	Downregulated in Nitrogen
Cre09.g386875	2.44924	0.477475	Upregulated in Cell groups	-3.2738	NA	Downregulated in Cell groups (batch by Treatment)	-3.16825	NA	Downregulated in Rotifer	2.99543	0.999945	Upregulated in Nitrogen	-6.18048	0.999995	Downregulated in Nitrogen
Cre01.g048350	2.06286	0.349359	Upregulated in Cell groups	-3.66614	NA	Downregulated in Cell groups (batch by Treatment)	-3.63577	NA	Downregulated in Rotifer	2.41953	0.999945	Upregulated in Nitrogen	-6.03367	0.805141	Downregulated in Nitrogen
Cre07.g326626	-6.14531	0.000602865	Downregulated in Cell groups	-4.34499	NA	Downregulated in Cell groups (batch by Treatment)	-5.52021	NA	Downregulated in Rotifer	0.380249	0.999945	Upregulated in Nitrogen	-5.88275	0.999995	Downregulated in Nitrogen
Cre03.g168900	-4.28343	NA	Downregulated in Cell groups	0.603916	NA	Upregulated in Cell groups (batch by Treatment)	0.138713	NA	Upregulated in Rotifer	6.02643	0.0985794	Upregulated in Nitrogen	-5.87918	0.542283	Downregulated in Nitrogen
Cre05.g244000	3.05192	0.091392	Upregulated in Cell groups	-4.08804	NA	Downregulated in Cell groups (batch by Treatment)	-3.85677	NA	Downregulated in Rotifer	1.83534	0.999945	Upregulated in Nitrogen	-5.66394	0.999995	Downregulated in Nitrogen
Cre09.g391352	5.49997	0.104239	Upregulated in Cell groups	-0.409805	NA	Downregulated in Cell groups (batch by Treatment)	NA	NA		4.65478	0.999945	Upregulated in Nitrogen	-5.48883	0.999995	Downregulated in Nitrogen
Cre06.g258200	-1.27972	0.63835	Downregulated in Cell groups	-6.08205	NA	Downregulated in Cell groups (batch by Treatment)	-6.27903	NA	Downregulated in Rotifer	-0.833357	0.999945	Downregulated in Nitrogen	-5.42928	0.999995	Downregulated in Nitrogen
Cre05.g233304	1.85076	0.424609	Upregulated in Cell groups	-3.32271	NA	Downregulated in Cell groups (batch by Treatment)	-3.30436	NA	Downregulated in Rotifer	2.12925	0.999945	Upregulated in Nitrogen	-5.41345	0.999995	Downregulated in Nitrogen
Cre04.g226126	5.62381	0.410271	Upregulated in Cell groups	2.38519	NA	Upregulated in Cell groups (batch by Treatment)	NA	NA		7.33141	0.999945	Upregulated in Nitrogen	-5.20709	0.999995	Downregulated in Nitrogen
Cre02.g118801	1.49938	0.608203	Upregulated in Cell groups	-4.34391	NA	Downregulated in Cell groups (batch by Treatment)	-4.40953	NA	Downregulated in Rotifer	0.730962	0.999945	Upregulated in Nitrogen	-5.1093	0.999995	Downregulated in Nitrogen
Cre02.g111900	3.3989	0.0700348	Upregulated in Cell groups	-1.13083	NA	Downregulated in Cell groups (batch by Treatment)	-2.60897	NA	Downregulated in Rotifer	2.29201	0.999945	Upregulated in Nitrogen	-4.86155	0.999995	Downregulated in Nitrogen
Cre12.g526250	-0.365188	0.935498	Downregulated in Cell groups	-4.00352	NA	Downregulated in Cell groups (batch by Treatment)	-4.20688	NA	Downregulated in Rotifer	0.490823	NA	Upregulated in Nitrogen	-4.6936	0.999995	Downregulated in Nitrogen
Cre02.g143352	3.46106	0.156417	Upregulated in Cell groups	-4.38308	NA	Downregulated in Cell groups (batch by Treatment)	-5.18743	NA	Downregulated in Rotifer	-0.558592	0.999945	Downregulated in Nitrogen	-4.59535	0.999995	Downregulated in Nitrogen
Cre02.g142787	0.279661	0.947911	Upregulated in Cell groups	-3.94752	NA	Downregulated in Cell groups (batch by Treatment)	-4.02549	NA	Downregulated in Rotifer	0.605977	NA	Upregulated in Nitrogen	-4.59291	0.999995	Downregulated in Nitrogen
Cre06.g297900	1.16274	0.736723	Upregulated in Cell groups	-3.96274	0.0644524	Downregulated in Cell groups (batch by Treatment)	-3.33939	0.659302	Downregulated in Rotifer	1.24324	0.999945	Upregulated in Nitrogen	-4.563	0.24025	Downregulated in Nitrogen
Cre10.g418976	3.1816	0.361694	Upregulated in Cell groups	-3.32727	NA	Downregulated in Cell groups (batch by Treatment)	-3.44031	NA	Downregulated in Rotifer	1.08076	NA	Upregulated in Nitrogen	-4.4888	0.999995	Downregulated in Nitrogen
Cre14.g616151	2.39826	0.460813	Upregulated in Cell groups	-2.82436	NA	Downregulated in Cell groups (batch by Treatment)	-3.22561	NA	Downregulated in Rotifer	1.30957	NA	Upregulated in Nitrogen	-4.48802	0.999995	Downregulated in Nitrogen
Cre06.g270500	-0.190311	0.957857	Downregulated in Cell groups	-4.98671	NA	Downregulated in Cell groups (batch by Treatment)	-4.4931	NA	Downregulated in Rotifer	0.00858173	0.999945	Upregulated in Nitrogen	-4.48711	0.999995	Downregulated in Nitrogen
Cre16.g651600	0.269531	0.958989	Upregulated in Cell groups	-1.77674	NA	Downregulated in Cell groups (batch by Treatment)	-1.79173	NA	Downregulated in Rotifer	2.72828	NA	Upregulated in Nitrogen	-4.48653	0.999995	Downregulated in Nitrogen
Cre03.g171150	2.55889	0.28233	Upregulated in Cell groups	-1.54519	NA	Downregulated in Cell groups (batch by Treatment)	-1.77113	NA	Downregulated in Rotifer	2.70696	0.999945	Upregulated in Nitrogen	-4.42867	0.999995	Downregulated in Nitrogen
Cre06.g288150	-2.84614	0.0699115	Downregulated in Cell groups	-1.87625	NA	Downregulated in Cell groups (batch by Treatment)	-1.87094	NA	Downregulated in Rotifer	2.52658	0.999945	Upregulated in Nitrogen	-4.37438	0.999995	Downregulated in Nitrogen
Cre02.g093900	1.01939	0.878861	Upregulated in Cell groups	0.666826	NA	Upregulated in Cell groups (batch by Treatment)	NA	NA		5.05797	NA	Upregulated in Nitrogen	-4.37167	0.999995	Downregulated in Nitrogen
Cre02.g144550	1.06736	0.829914	Upregulated in Cell groups	-1.86421	NA	Downregulated in Cell groups (batch by Treatment)	-2.55767	NA	Downregulated in Rotifer	1.87996	NA	Upregulated in Nitrogen	-4.37127	0.999995	Downregulated in Nitrogen
Cre12.g519600	1.87162	0.448106	Upregulated in Cell groups	-2.15035	NA	Downregulated in Cell groups (batch by Treatment)	-2.22825	NA	Downregulated in Rotifer	2.15415	0.999945	Upregulated in Nitrogen	-4.34106	0.999995	Downregulated in Nitrogen
Cre02.g093600	-2.75198	0.200206	Downregulated in Cell groups	-2.35607	0.130218	Downregulated in Cell groups (batch by Treatment)	-2.88523	0.94743	Downregulated in Rotifer	1.46897	0.999945	Upregulated in Nitrogen	-4.33678	0.0946244	Downregulated in Nitrogen
Cre11.g467684	-4.3513	0.0041607	Downregulated in Cell groups	-3.90955	NA	Downregulated in Cell groups (batch by Treatment)	-4.57698	NA	Downregulated in Rotifer	-0.233223	0.999945	Downregulated in Nitrogen	-4.32713	0.999995	Downregulated in Nitrogen
Cre04.g218350	0.434327	0.881245	Upregulated in Cell groups	-4.23438	NA	Downregulated in Cell groups (batch by Treatment)	-4.23353	NA	Downregulated in Rotifer	0.0677218	0.999945	Upregulated in Nitrogen	-4.28298	0.999995	Downregulated in Nitrogen
Cre09.g386949	2.66844	0.536952	Upregulated in Cell groups	-2.58292	NA	Downregulated in Cell groups (batch by Treatment)	-2.31273	NA	Downregulated in Rotifer	1.9501	NA	Upregulated in Nitrogen	-4.24779	0.999995	Downregulated in Nitrogen
Cre07.g325300	1.67885	0.643863	Upregulated in Cell groups	-2.88119	NA	Downregulated in Cell groups (batch by Treatment)	-3.22561	NA	Downregulated in Rotifer	1.06875	NA	Upregulated in Nitrogen	-4.24643	0.999995	Downregulated in Nitrogen
Cre12.g551000	-1.17979	0.722403	Downregulated in Cell groups	-5.13886	NA	Downregulated in Cell groups (batch by Treatment)	-5.33564	NA	Downregulated in Rotifer	-1.07712	0.999945	Downregulated in Nitrogen	-4.24599	0.999995	Downregulated in Nitrogen
Cre43.g760597	-0.938507	0.815119	Downregulated in Cell groups	-3.40014	NA	Downregulated in Cell groups (batch by Treatment)	-3.64062	NA	Downregulated in Rotifer	0.607951	NA	Upregulated in Nitrogen	-4.24511	0.999995	Downregulated in Nitrogen
Cre12.g545752	-0.716904	0.868375	Downregulated in Cell groups	-3.08232	NA	Downregulated in Cell groups (batch by Treatment)	-3.24366	NA	Downregulated in Rotifer	1.00403	NA	Upregulated in Nitrogen	-4.24511	0.999995	Downregulated in Nitrogen
Cre08.g362036	0.131275	0.981943	Upregulated in Cell groups	-2.84034	NA	Downregulated in Cell groups (batch by Treatment)	-3.29897	NA	Downregulated in Rotifer	0.999426	NA	Upregulated in Nitrogen	-4.24423	0.999995	Downregulated in Nitrogen
Cre14.g610250	-0.897777	0.825691	Downregulated in Cell groups	-5.55781	0.00157037	Downregulated in Cell groups (batch by Treatment)	-5.39793	0.00979549	Downregulated in Rotifer	-1.16452	0.999945	Downregulated in Nitrogen	-4.21602	0.465958	Downregulated in Nitrogen
Cre12.g488450	0.221729	NA	Upregulated in Cell groups	-2.5609	0.132008	Downregulated in Cell groups (batch by Treatment)	-2.69427	0.746601	Downregulated in Rotifer	1.48457	0.999945	Upregulated in Nitrogen	-4.16277	0.00433176	Downregulated in Nitrogen
Cre12.g512788	-0.923587	0.852019	Downregulated in Cell groups	2.0126	NA	Upregulated in Cell groups (batch by Treatment)	NA	NA		6.2799	0.762316	Upregulated in Nitrogen	-4.15238	0.999995	Downregulated in Nitrogen
Cre02.g141446	3.13032	0.479232	Upregulated in Cell groups	-0.594944	NA	Downregulated in Cell groups (batch by Treatment)	NA	NA		3.27212	NA	Upregulated in Nitrogen	-4.10977	0.999995	Downregulated in Nitrogen
Cre08.g359000	2.95487	0.601081	Upregulated in Cell groups	0.666817	NA	Upregulated in Cell groups (batch by Treatment)	NA	NA		4.79529	NA	Upregulated in Nitrogen	-4.10977	0.999995	Downregulated in Nitrogen
Cre05.g241651	1.43555	0.718311	Upregulated in Cell groups	-2.79254	NA	Downregulated in Cell groups (batch by Treatment)	-2.79265	NA	Downregulated in Rotifer	1.34549	NA	Upregulated in Nitrogen	-4.10928	0.999995	Downregulated in Nitrogen
Cre09.g386753	-4.209	0.430259	Downregulated in Cell groups	-5.97248	NA	Downregulated in Cell groups (batch by Treatment)	-6.91608	NA	Downregulated in Rotifer	-2.79607	0.999945	Downregulated in Nitrogen	-4.10735	0.999995	Downregulated in Nitrogen
Cre07.g341900	-3.69654	0.275261	Downregulated in Cell groups	-2.4599	NA	Downregulated in Cell groups (batch by Treatment)	-3.75226	NA	Downregulated in Rotifer	0.358747	NA	Upregulated in Nitrogen	-4.10587	0.999995	Downregulated in Nitrogen
Cre12.g511950	2.81071	0.268426	Upregulated in Cell groups	-1.00486	NA	Downregulated in Cell groups (batch by Treatment)	-0.984315	NA	Downregulated in Rotifer	3.15534	0.999945	Upregulated in Nitrogen	-4.09563	0.999995	Downregulated in Nitrogen
Cre42.g760347	1.46238	0.49496	Upregulated in Cell groups	-2.73211	NA	Downregulated in Cell groups (batch by Treatment)	-2.54245	NA	Downregulated in Rotifer	1.45018	0.999945	Upregulated in Nitrogen	-3.97477	0.999995	Downregulated in Nitrogen
Cre09.g396750	-4.35453	NA	Downregulated in Cell groups	-8.50391	NA	Downregulated in Cell groups (batch by Treatment)	-8.50261	0.999951	Downregulated in Rotifer	-4.53039	0.999945	Downregulated in Nitrogen	-3.95828	0.999995	Downregulated in Nitrogen
Cre05.g240300	-0.240296	0.961795	Downregulated in Cell groups	-5.58824	NA	Downregulated in Cell groups (batch by Treatment)	-5.31576	NA	Downregulated in Rotifer	-1.33986	0.999945	Downregulated in Nitrogen	-3.95828	0.999995	Downregulated in Nitrogen
Cre15.g643386	3.65666	0.303299	Upregulated in Cell groups	-2.92301	NA	Downregulated in Cell groups (batch by Treatment)	-3.50077	NA	Downregulated in Rotifer	0.493639	NA	Upregulated in Nitrogen	-3.95828	0.999995	Downregulated in Nitrogen
Cre10.g461100	0.907438	0.874249	Upregulated in Cell groups	-1.44047	NA	Downregulated in Cell groups (batch by Treatment)	-1.59654	NA	Downregulated in Rotifer	2.33809	NA	Upregulated in Nitrogen	-3.95717	0.999995	Downregulated in Nitrogen
Cre02.g098000	-0.688355	0.895039	Downregulated in Cell groups	-1.79566	NA	Downregulated in Cell groups (batch by Treatment)	-1.79173	NA	Downregulated in Rotifer	2.19584	NA	Upregulated in Nitrogen	-3.95502	0.999995	Downregulated in Nitrogen
Cre03.g162200	-0.946654	0.898699	Downregulated in Cell groups	0.666816	NA	Upregulated in Cell groups (batch by Treatment)	NA	NA		4.64241	NA	Upregulated in Nitrogen	-3.95502	0.999995	Downregulated in Nitrogen
Cre04.g220576	-1.86363	0.724107	Downregulated in Cell groups	-0.594186	NA	Downregulated in Cell groups (batch by Treatment)	NA	NA		3.24201	NA	Upregulated in Nitrogen	-3.95448	0.999995	Downregulated in Nitrogen
Cre15.g637216	-0.843196	0.823701	Downregulated in Cell groups	-5.31855	NA	Downregulated in Cell groups (batch by Treatment)	-5.27393	NA	Downregulated in Rotifer	-1.2957	0.999945	Downregulated in Nitrogen	-3.95393	0.999995	Downregulated in Nitrogen
Cre01.g002203	-1.97446	0.56931	Downregulated in Cell groups	-3.56598	NA	Downregulated in Cell groups (batch by Treatment)	-3.69338	NA	Downregulated in Rotifer	0.276234	NA	Upregulated in Nitrogen	-3.95393	0.999995	Downregulated in Nitrogen
Cre10.g433350	-4.43738	0.0889193	Downregulated in Cell groups	-5.02245	NA	Downregulated in Cell groups (batch by Treatment)	-6.24349	NA	Downregulated in Rotifer	-2.27163	0.999945	Downregulated in Nitrogen	-3.95331	0.999995	Downregulated in Nitrogen
Cre14.g608093	3.95314	0.119147	Upregulated in Cell groups	-1.42256	NA	Downregulated in Cell groups (batch by Treatment)	-2.81978	NA	Downregulated in Rotifer	1.14645	0.999945	Upregulated in Nitrogen	-3.93443	0.999995	Downregulated in Nitrogen
Cre13.g576100	1.22349	0.617873	Upregulated in Cell groups	-3.56854	NA	Downregulated in Cell groups (batch by Treatment)	-3.71177	NA	Downregulated in Rotifer	0.187889	0.999945	Upregulated in Nitrogen	-3.87098	0.999995	Downregulated in Nitrogen
Cre10.g436700	1.73149	0.50599	Upregulated in Cell groups	-2.66614	NA	Downregulated in Cell groups (batch by Treatment)	-2.29597	NA	Downregulated in Rotifer	1.58588	0.999945	Upregulated in Nitrogen	-3.86401	0.999995	Downregulated in Nitrogen
Cre03.g183950	1.46058	0.434814	Upregulated in Cell groups	-3.39707	NA	Downregulated in Cell groups (batch by Treatment)	-2.91146	NA	Downregulated in Rotifer	0.960579	0.999945	Upregulated in Nitrogen	-3.8448	0.999995	Downregulated in Nitrogen
Cre02.g141526	0.207876	0.954741	Upregulated in Cell groups	-3.16059	NA	Downregulated in Cell groups (batch by Treatment)	-3.22891	NA	Downregulated in Rotifer	0.590091	0.999945	Upregulated in Nitrogen	-3.80683	0.999995	Downregulated in Nitrogen
Cre06.g282100	-2.72718	0.406599	Downregulated in Cell groups	0.692639	NA	Upregulated in Cell groups (batch by Treatment)	0.71529	NA	Upregulated in Rotifer	4.52438	NA	Upregulated in Nitrogen	-3.80392	0.999995	Downregulated in Nitrogen
Cre03.g166300	4.53576	0.0898965	Upregulated in Cell groups	-1.42338	NA	Downregulated in Cell groups (batch by Treatment)	-1.43027	NA	Downregulated in Rotifer	2.40451	NA	Upregulated in Nitrogen	-3.79828	0.999995	Downregulated in Nitrogen
Cre05.g246600	5.36774	0.0700038	Upregulated in Cell groups	0.66733	NA	Upregulated in Cell groups (batch by Treatment)	0.523147	NA	Upregulated in Rotifer	4.41012	NA	Upregulated in Nitrogen	-3.79828	0.999995	Downregulated in Nitrogen
Cre09.g406900	2.78591	0.639746	Upregulated in Cell groups	-0.825231	NA	Downregulated in Cell groups (batch by Treatment)	NA	NA		3.07941	NA	Upregulated in Nitrogen	-3.78835	0.999995	Downregulated in Nitrogen
Cre29.g757847	3.74088	0.583254	Upregulated in Cell groups	0.666794	NA	Upregulated in Cell groups (batch by Treatment)	NA	NA		4.4735	NA	Upregulated in Nitrogen	-3.78835	0.999995	Downregulated in Nitrogen
Cre12.g484400	-1.39348	0.716086	Downregulated in Cell groups	-5.08114	NA	Downregulated in Cell groups (batch by Treatment)	-5.24487	NA	Downregulated in Rotifer	-1.4453	0.999945	Downregulated in Nitrogen	-3.78771	0.999995	Downregulated in Nitrogen
Cre07.g341555	0.392123	0.949642	Upregulated in Cell groups	-2.74102	NA	Downregulated in Cell groups (batch by Treatment)	-2.90664	NA	Downregulated in Rotifer	0.877156	NA	Upregulated in Nitrogen	-3.78771	0.999995	Downregulated in Nitrogen
Cre07.g349450	-1.16349	0.769567	Downregulated in Cell groups	-3.66889	NA	Downregulated in Cell groups (batch by Treatment)	-3.95143	NA	Downregulated in Rotifer	-0.158942	NA	Downregulated in Nitrogen	-3.7859	0.999995	Downregulated in Nitrogen
Cre15.g643354	-0.237672	0.960041	Downregulated in Cell groups	-3.29411	NA	Downregulated in Cell groups (batch by Treatment)	-3.31233	NA	Downregulated in Rotifer	0.490527	NA	Upregulated in Nitrogen	-3.7859	0.999995	Downregulated in Nitrogen
Cre09.g410087	-1.15383	0.816818	Downregulated in Cell groups	-2.55458	NA	Downregulated in Cell groups (batch by Treatment)	-3.16825	NA	Downregulated in Rotifer	0.614099	NA	Upregulated in Nitrogen	-3.7859	0.999995	Downregulated in Nitrogen
Cre15.g643000	1.32329	0.782523	Upregulated in Cell groups	2.11704	NA	Upregulated in Cell groups (batch by Treatment)	NA	NA		5.86549	NA	Upregulated in Nitrogen	-3.73969	0.999995	Downregulated in Nitrogen
Cre09.g391060	-0.723902	0.795606	Downregulated in Cell groups	-3.65779	NA	Downregulated in Cell groups (batch by Treatment)	-3.66086	NA	Downregulated in Rotifer	0.0945884	0.999945	Upregulated in Nitrogen	-3.73795	0.999995	Downregulated in Nitrogen
Cre06.g273650	-0.48279	0.873751	Downregulated in Cell groups	-3.95914	NA	Downregulated in Cell groups (batch by Treatment)	-3.81164	NA	Downregulated in Rotifer	-0.0473718	0.999945	Downregulated in Nitrogen	-3.73736	0.999995	Downregulated in Nitrogen
Cre10.g445395	0.609361	0.870733	Upregulated in Cell groups	-3.5998	NA	Downregulated in Cell groups (batch by Treatment)	-3.07549	NA	Downregulated in Rotifer	0.666183	0.999945	Upregulated in Nitrogen	-3.73251	0.999995	Downregulated in Nitrogen
Cre09.g393100	-0.307667	0.932538	Downregulated in Cell groups	-0.222513	NA	Downregulated in Cell groups (batch by Treatment)	-0.0464651	NA	Downregulated in Rotifer	3.7061	0.171672	Upregulated in Nitrogen	-3.68731	0.905269	Downregulated in Nitrogen
Cre09.g391350	4.35835	0.122689	Upregulated in Cell groups	-1.18991	NA	Downregulated in Cell groups (batch by Treatment)	-0.984315	NA	Downregulated in Rotifer	2.71136	NA	Upregulated in Nitrogen	-3.6606	0.999995	Downregulated in Nitrogen
Cre09.g389851	1.66626	0.462902	Upregulated in Cell groups	-2.54031	NA	Downregulated in Cell groups (batch by Treatment)	-1.86071	NA	Downregulated in Rotifer	1.81325	0.999945	Upregulated in Nitrogen	-3.65799	0.999995	Downregulated in Nitrogen
Cre16.g682400	3.38591	0.157019	Upregulated in Cell groups	0.188406	NA	Upregulated in Cell groups (batch by Treatment)	-0.0961995	NA	Downregulated in Rotifer	3.63563	0.999945	Upregulated in Nitrogen	-3.65776	0.999995	Downregulated in Nitrogen
Cre12.g495954	-1.76303	0.718937	Downregulated in Cell groups	-5.32622	NA	Downregulated in Cell groups (batch by Treatment)	-5.38782	NA	Downregulated in Rotifer	-1.77921	0.999945	Downregulated in Nitrogen	-3.5957	0.999995	Downregulated in Nitrogen
Cre02.g073826	3.00091	0.498823	Upregulated in Cell groups	-2.30484	NA	Downregulated in Cell groups (batch by Treatment)	-2.4398	NA	Downregulated in Rotifer	1.19146	NA	Upregulated in Nitrogen	-3.5957	0.999995	Downregulated in Nitrogen
Cre10.g451800	2.10195	0.677542	Upregulated in Cell groups	-2.56291	NA	Downregulated in Cell groups (batch by Treatment)	-2.31273	NA	Downregulated in Rotifer	1.29908	NA	Upregulated in Nitrogen	-3.5957	0.999995	Downregulated in Nitrogen
Cre09.g390652	3.76917	0.47904	Upregulated in Cell groups	-0.553275	NA	Downregulated in Cell groups (batch by Treatment)	NA	NA		2.7274	NA	Upregulated in Nitrogen	-3.5957	0.999995	Downregulated in Nitrogen
Cre06.g254213	2.59458	0.68177	Upregulated in Cell groups	-0.809911	NA	Downregulated in Cell groups (batch by Treatment)	NA	NA		2.88751	NA	Upregulated in Nitrogen	-3.5957	0.999995	Downregulated in Nitrogen
Cre03.g167668	3.54882	NA	Upregulated in Cell groups	0.666796	NA	Upregulated in Cell groups (batch by Treatment)	NA	NA		4.28085	NA	Upregulated in Nitrogen	-3.5957	0.999995	Downregulated in Nitrogen
Cre06.g262150	3.54882	NA	Upregulated in Cell groups	0.666796	NA	Upregulated in Cell groups (batch by Treatment)	NA	NA		4.28085	NA	Upregulated in Nitrogen	-3.5957	0.999995	Downregulated in Nitrogen
Cre01.g040476	-1.27215	0.789358	Downregulated in Cell groups	-3.68498	NA	Downregulated in Cell groups (batch by Treatment)	-4.16689	NA	Downregulated in Rotifer	-0.566598	NA	Downregulated in Nitrogen	-3.59428	0.999995	Downregulated in Nitrogen
Cre02.g141986	1.82702	0.724006	Upregulated in Cell groups	-1.2752	NA	Downregulated in Cell groups (batch by Treatment)	-1.96743	NA	Downregulated in Rotifer	1.68892	NA	Upregulated in Nitrogen	-3.59428	0.999995	Downregulated in Nitrogen
Cre16.g683035	1.29733	NA	Upregulated in Cell groups	0.666799	NA	Upregulated in Cell groups (batch by Treatment)	NA	NA		4.28042	NA	Upregulated in Nitrogen	-3.59428	0.999995	Downregulated in Nitrogen
Cre03.g198224	-2.86949	0.377849	Downregulated in Cell groups	-4.79068	NA	Downregulated in Cell groups (batch by Treatment)	-5.58022	NA	Downregulated in Rotifer	-1.9745	0.999945	Downregulated in Nitrogen	-3.59359	0.999995	Downregulated in Nitrogen
Cre12.g499050	0.133296	0.981207	Upregulated in Cell groups	-2.31047	NA	Downregulated in Cell groups (batch by Treatment)	-2.31273	NA	Downregulated in Rotifer	1.29509	NA	Upregulated in Nitrogen	-3.59359	0.999995	Downregulated in Nitrogen
Cre07.g327800	-1.64681	0.76309	Downregulated in Cell groups	-1.20455	NA	Downregulated in Cell groups (batch by Treatment)	-1.59654	NA	Downregulated in Rotifer	1.97988	NA	Upregulated in Nitrogen	-3.59222	0.999995	Downregulated in Nitrogen
Cre15.g639802	-2.62197	0.441866	Downregulated in Cell groups	-3.45241	NA	Downregulated in Cell groups (batch by Treatment)	-3.95143	NA	Downregulated in Rotifer	-0.349367	NA	Downregulated in Nitrogen	-3.59152	0.999995	Downregulated in Nitrogen
Cre03.g165169	-2.19774	NA	Downregulated in Cell groups	0.666807	NA	Upregulated in Cell groups (batch by Treatment)	NA	NA		4.27953	NA	Upregulated in Nitrogen	-3.59152	0.999995	Downregulated in Nitrogen
Cre11.g480050	0.579574	0.866813	Upregulated in Cell groups	-1.55069	NA	Downregulated in Cell groups (batch by Treatment)	-2.2317	NA	Downregulated in Rotifer	1.40127	0.999945	Upregulated in Nitrogen	-3.59094	0.999995	Downregulated in Nitrogen
Cre01.g021800	-1.59386	0.81453	Downregulated in Cell groups	-2.00791	NA	Downregulated in Cell groups (batch by Treatment)	-1.96743	NA	Downregulated in Rotifer	1.67281	NA	Upregulated in Nitrogen	-3.59074	0.999995	Downregulated in Nitrogen
Cre17.g700950	-3.37621	NA	Downregulated in Cell groups	0.666814	NA	Upregulated in Cell groups (batch by Treatment)	NA	NA		4.27926	NA	Upregulated in Nitrogen	-3.59074	0.999995	Downregulated in Nitrogen
Cre11.g480250	-1.06678	0.585456	Downregulated in Cell groups	-2.57403	NA	Downregulated in Cell groups (batch by Treatment)	-2.6593	NA	Downregulated in Rotifer	0.910061	0.999945	Upregulated in Nitrogen	-3.55373	0.542283	Downregulated in Nitrogen
Cre03.g192300	1.27961	0.651949	Upregulated in Cell groups	-2.15164	NA	Downregulated in Cell groups (batch by Treatment)	-2.44357	NA	Downregulated in Rotifer	1.11421	NA	Upregulated in Nitrogen	-3.51721	0.999995	Downregulated in Nitrogen
Cre02.g091600	0.406297	0.920863	Upregulated in Cell groups	-1.23986	NA	Downregulated in Cell groups (batch by Treatment)	-1.25832	NA	Downregulated in Rotifer	2.2636	NA	Upregulated in Nitrogen	-3.5169	0.999995	Downregulated in Nitrogen
Cre09.g405300	3.99523	0.269429	Upregulated in Cell groups	1.88547	NA	Upregulated in Cell groups (batch by Treatment)	NA	NA		5.64338	NA	Upregulated in Nitrogen	-3.50962	0.999995	Downregulated in Nitrogen
Cre03.g207100	1.22645	0.651949	Upregulated in Cell groups	-2.54475	NA	Downregulated in Cell groups (batch by Treatment)	-2.57492	NA	Downregulated in Rotifer	0.969901	0.999945	Upregulated in Nitrogen	-3.50949	0.999995	Downregulated in Nitrogen
Cre13.g571251	-1.86693	0.244393	Downregulated in Cell groups	-2.87034	NA	Downregulated in Cell groups (batch by Treatment)	-3.04878	NA	Downregulated in Rotifer	0.456104	0.999945	Upregulated in Nitrogen	-3.48772	0.999995	Downregulated in Nitrogen
Cre16.g690702	0.870045	0.795998	Upregulated in Cell groups	-3.08035	NA	Downregulated in Cell groups (batch by Treatment)	-3.07666	NA	Downregulated in Rotifer	0.377017	0.999945	Upregulated in Nitrogen	-3.43629	0.999995	Downregulated in Nitrogen
Cre06.g302551	4.24994	0.119664	Upregulated in Cell groups	-0.565013	NA	Downregulated in Cell groups (batch by Treatment)	-1.51934	NA	Downregulated in Rotifer	1.95592	NA	Upregulated in Nitrogen	-3.42705	0.999995	Downregulated in Nitrogen
Cre17.g738800	-0.639002	0.853239	Downregulated in Cell groups	-2.70558	NA	Downregulated in Cell groups (batch by Treatment)	-2.87389	NA	Downregulated in Rotifer	0.558049	0.999945	Upregulated in Nitrogen	-3.42636	0.999995	Downregulated in Nitrogen
Cre10.g463350	-1.34086	0.499067	Downregulated in Cell groups	-2.28749	NA	Downregulated in Cell groups (batch by Treatment)	-2.62685	NA	Downregulated in Rotifer	0.810615	0.999945	Upregulated in Nitrogen	-3.42238	0.900591	Downregulated in Nitrogen
Cre09.g400404	-1.05388	0.660363	Downregulated in Cell groups	0.011858	NA	Upregulated in Cell groups (batch by Treatment)	0.0161963	NA	Upregulated in Rotifer	3.4325	0.520843	Upregulated in Nitrogen	-3.39718	0.999995	Downregulated in Nitrogen
Cre06.g270050	1.91531	0.341001	Upregulated in Cell groups	-2.34569	NA	Downregulated in Cell groups (batch by Treatment)	-2.25245	NA	Downregulated in Rotifer	1.16542	0.999945	Upregulated in Nitrogen	-3.38011	0.999995	Downregulated in Nitrogen
Cre12.g557252	-0.423077	0.898699	Downregulated in Cell groups	-4.31915	NA	Downregulated in Cell groups (batch by Treatment)	-3.84007	NA	Downregulated in Rotifer	-0.444373	0.999945	Downregulated in Nitrogen	-3.38006	0.999995	Downregulated in Nitrogen
Cre05.g235950	2.84085	0.0110146	Upregulated in Cell groups	-0.738881	0.940398	Downregulated in Cell groups (batch by Treatment)	-1.1897	0.999951	Downregulated in Rotifer	2.20821	0.999945	Upregulated in Nitrogen	-3.37363	0.999995	Downregulated in Nitrogen
Cre02.g142807	2.72984	0.483934	Upregulated in Cell groups	-3.57515	NA	Downregulated in Cell groups (batch by Treatment)	-3.88603	NA	Downregulated in Rotifer	-0.48134	NA	Downregulated in Nitrogen	-3.3733	0.999995	Downregulated in Nitrogen
Cre16.g657900	-0.36694	0.958673	Downregulated in Cell groups	-3.76001	NA	Downregulated in Cell groups (batch by Treatment)	-3.75226	NA	Downregulated in Rotifer	-0.37054	NA	Downregulated in Nitrogen	-3.3733	0.999995	Downregulated in Nitrogen
Cre12.g539200	3.79081	0.459045	Upregulated in Cell groups	-0.995563	NA	Downregulated in Cell groups (batch by Treatment)	-1.96743	NA	Downregulated in Rotifer	1.45007	NA	Upregulated in Nitrogen	-3.3733	0.999995	Downregulated in Nitrogen
Cre13.g607250	3.79081	0.459045	Upregulated in Cell groups	-0.995563	NA	Downregulated in Cell groups (batch by Treatment)	-1.96743	NA	Downregulated in Rotifer	1.45007	NA	Upregulated in Nitrogen	-3.3733	0.999995	Downregulated in Nitrogen
Cre08.g369451	3.58038	0.528874	Upregulated in Cell groups	-0.554997	NA	Downregulated in Cell groups (batch by Treatment)	NA	NA		2.50065	NA	Upregulated in Nitrogen	-3.3733	0.999995	Downregulated in Nitrogen
Cre10.g450700	3.32708	NA	Upregulated in Cell groups	0.666799	NA	Upregulated in Cell groups (batch by Treatment)	NA	NA		4.05845	NA	Upregulated in Nitrogen	-3.3733	0.999995	Downregulated in Nitrogen
Cre12.g533201	3.32708	NA	Upregulated in Cell groups	0.666799	NA	Upregulated in Cell groups (batch by Treatment)	NA	NA		4.05845	NA	Upregulated in Nitrogen	-3.3733	0.999995	Downregulated in Nitrogen
Cre15.g639552	3.32708	NA	Upregulated in Cell groups	0.666799	NA	Upregulated in Cell groups (batch by Treatment)	NA	NA		4.05845	NA	Upregulated in Nitrogen	-3.3733	0.999995	Downregulated in Nitrogen
Cre02.g095064	0.841257	0.877012	Upregulated in Cell groups	-1.7768	NA	Downregulated in Cell groups (batch by Treatment)	-1.79173	NA	Downregulated in Rotifer	1.60999	NA	Upregulated in Nitrogen	-3.37166	0.999995	Downregulated in Nitrogen
Cre17.g700800	-6.73649	NA	Downregulated in Cell groups	-7.53082	NA	Downregulated in Cell groups (batch by Treatment)	-8.59259	0.999951	Downregulated in Rotifer	-5.20656	0.999945	Downregulated in Nitrogen	-3.37005	0.999995	Downregulated in Nitrogen
Cre12.g483926	-2.19286	0.56639	Downregulated in Cell groups	-3.11723	NA	Downregulated in Cell groups (batch by Treatment)	-3.45578	NA	Downregulated in Rotifer	-0.0767803	NA	Downregulated in Nitrogen	-3.36924	0.999995	Downregulated in Nitrogen
Cre02.g083273	-5.19551	0.0524266	Downregulated in Cell groups	-4.66617	NA	Downregulated in Cell groups (batch by Treatment)	-6.20493	NA	Downregulated in Rotifer	-2.8187	0.999945	Downregulated in Nitrogen	-3.36835	0.999995	Downregulated in Nitrogen
Cre02.g096650	1.44566	0.635656	Upregulated in Cell groups	-1.50941	NA	Downregulated in Cell groups (batch by Treatment)	-1.34118	NA	Downregulated in Rotifer	2.02498	NA	Upregulated in Nitrogen	-3.3395	0.999995	Downregulated in Nitrogen
Cre01.g004050	3.93067	0.213646	Upregulated in Cell groups	0.649535	NA	Upregulated in Cell groups (batch by Treatment)	0.523147	NA	Upregulated in Rotifer	3.96149	NA	Upregulated in Nitrogen	-3.33947	0.999995	Downregulated in Nitrogen
Cre09.g404201	0.589196	NA	Upregulated in Cell groups	-3.47476	0.657169	Downregulated in Cell groups (batch by Treatment)	-2.84611	0.639706	Downregulated in Rotifer	0.463843	0.999945	Upregulated in Nitrogen	-3.29236	0.999995	Downregulated in Nitrogen
Cre07.g317864	1.95943	0.606395	Upregulated in Cell groups	2.6163	NA	Upregulated in Cell groups (batch by Treatment)	3.11841	NA	Upregulated in Rotifer	6.42739	0.678133	Upregulated in Nitrogen	-3.28974	0.999995	Downregulated in Nitrogen
Cre01.g012650	-5.68514	0.00107196	Downregulated in Cell groups	-4.47355	NA	Downregulated in Cell groups (batch by Treatment)	-5.67974	0.361825	Downregulated in Rotifer	-2.41246	0.999945	Downregulated in Nitrogen	-3.2476	0.999995	Downregulated in Nitrogen
Cre16.g677317	3.23551	0.231365	Upregulated in Cell groups	-1.34199	NA	Downregulated in Cell groups (batch by Treatment)	-1.43027	NA	Downregulated in Rotifer	1.85586	NA	Upregulated in Nitrogen	-3.24623	0.999995	Downregulated in Nitrogen
Cre06.g278218	0.862508	0.808252	Upregulated in Cell groups	-1.81835	NA	Downregulated in Cell groups (batch by Treatment)	-1.54868	NA	Downregulated in Rotifer	1.69949	NA	Upregulated in Nitrogen	-3.24619	0.999995	Downregulated in Nitrogen
Cre07.g345550	3.50515	0.0290402	Upregulated in Cell groups	-2.39917	NA	Downregulated in Cell groups (batch by Treatment)	-0.752688	NA	Downregulated in Rotifer	2.51254	0.999945	Upregulated in Nitrogen	-3.23858	0.999995	Downregulated in Nitrogen
Cre07.g322400	2.28315	0.112247	Upregulated in Cell groups	-2.39577	NA	Downregulated in Cell groups (batch by Treatment)	-1.61338	NA	Downregulated in Rotifer	1.64262	0.999945	Upregulated in Nitrogen	-3.23095	0.999995	Downregulated in Nitrogen
Cre02.g112266	-1.05857	0.530651	Downregulated in Cell groups	-3.35732	0.0152024	Downregulated in Cell groups (batch by Treatment)	-3.53973	0.173148	Downregulated in Rotifer	-0.290803	0.999945	Downregulated in Nitrogen	-3.22735	0.488172	Downregulated in Nitrogen
Cre09.g396000	-5.73962	7.02e-11	Downregulated in Cell groups	-2.56739	0.0152098	Downregulated in Cell groups (batch by Treatment)	-2.89871	0.999951	Downregulated in Rotifer	0.313343	0.999945	Upregulated in Nitrogen	-3.19726	0.999995	Downregulated in Nitrogen
Cre16.g680800	2.8821	0.129436	Upregulated in Cell groups	-0.681484	NA	Downregulated in Cell groups (batch by Treatment)	-1.64245	NA	Downregulated in Rotifer	1.5781	0.999945	Upregulated in Nitrogen	-3.18305	0.999995	Downregulated in Nitrogen
Cre03.g186950	0.129993	0.983175	Upregulated in Cell groups	2.05058	NA	Upregulated in Cell groups (batch by Treatment)	NA	NA		5.28022	NA	Upregulated in Nitrogen	-3.15409	0.999995	Downregulated in Nitrogen
Cre16.g658850	-2.24063	0.280603	Downregulated in Cell groups	-2.65311	0.00180086	Downregulated in Cell groups (batch by Treatment)	-1.91657	0.999951	Downregulated in Rotifer	1.25402	0.999945	Upregulated in Nitrogen	-3.15268	0.999995	Downregulated in Nitrogen
Cre08.g371250	3.24338	0.219164	Upregulated in Cell groups	-1.55628	NA	Downregulated in Cell groups (batch by Treatment)	-1.77113	NA	Downregulated in Rotifer	1.41466	NA	Upregulated in Nitrogen	-3.14655	0.999995	Downregulated in Nitrogen
Cre12.g506850	1.53574	0.753199	Upregulated in Cell groups	1.96157	NA	Upregulated in Cell groups (batch by Treatment)	NA	NA		5.28044	NA	Upregulated in Nitrogen	-3.14643	0.999995	Downregulated in Nitrogen
Cre08.g367850	-2.22931	0.294076	Downregulated in Cell groups	-0.423329	NA	Downregulated in Cell groups (batch by Treatment)	-1.15045	NA	Downregulated in Rotifer	1.97231	0.999945	Upregulated in Nitrogen	-3.11745	0.999995	Downregulated in Nitrogen
Cre12.g488200	4.55568	0.00711758	Upregulated in Cell groups	-1.15983	NA	Downregulated in Cell groups (batch by Treatment)	-1.07398	NA	Downregulated in Rotifer	2.07861	0.999945	Upregulated in Nitrogen	-3.11416	0.999995	Downregulated in Nitrogen
Cre06.g266450	3.99209	0.394099	Upregulated in Cell groups	-1.47757	NA	Downregulated in Cell groups (batch by Treatment)	-2.97543	NA	Downregulated in Rotifer	0.174041	NA	Upregulated in Nitrogen	-3.11026	0.999995	Downregulated in Nitrogen
Cre09.g404552	3.60471	0.510512	Upregulated in Cell groups	-1.04737	NA	Downregulated in Cell groups (batch by Treatment)	-1.96743	NA	Downregulated in Rotifer	1.18495	NA	Upregulated in Nitrogen	-3.11026	0.999995	Downregulated in Nitrogen
Cre17.g745897	3.60471	0.510512	Upregulated in Cell groups	-1.04737	NA	Downregulated in Cell groups (batch by Treatment)	-1.96743	NA	Downregulated in Rotifer	1.18495	NA	Upregulated in Nitrogen	-3.11026	0.999995	Downregulated in Nitrogen
Cre12.g532300	3.36285	NA	Upregulated in Cell groups	-0.557859	NA	Downregulated in Cell groups (batch by Treatment)	NA	NA		2.23247	NA	Upregulated in Nitrogen	-3.11026	0.999995	Downregulated in Nitrogen
Cre09.g411876	3.06637	NA	Upregulated in Cell groups	0.666802	NA	Upregulated in Cell groups (batch by Treatment)	NA	NA		3.7954	NA	Upregulated in Nitrogen	-3.11026	0.999995	Downregulated in Nitrogen
Cre30.g757997	-2.00114	0.63835	Downregulated in Cell groups	-4.31879	NA	Downregulated in Cell groups (batch by Treatment)	-4.75119	NA	Downregulated in Rotifer	-1.63212	NA	Downregulated in Nitrogen	-3.10926	0.999995	Downregulated in Nitrogen
Cre07.g321700	2.43824	0.639746	Upregulated in Cell groups	-1.22865	NA	Downregulated in Cell groups (batch by Treatment)	-1.96743	NA	Downregulated in Rotifer	1.19579	NA	Upregulated in Nitrogen	-3.10926	0.999995	Downregulated in Nitrogen
Cre12.g558353	1.39376	NA	Upregulated in Cell groups	-1.78899	NA	Downregulated in Cell groups (batch by Treatment)	-1.79173	NA	Downregulated in Rotifer	1.34632	NA	Upregulated in Nitrogen	-3.10926	0.999995	Downregulated in Nitrogen
Cre10.g445177	2.1556	NA	Upregulated in Cell groups	-0.622834	NA	Downregulated in Cell groups (batch by Treatment)	NA	NA		2.25273	NA	Upregulated in Nitrogen	-3.10926	0.999995	Downregulated in Nitrogen
Cre17.g734142	2.1556	NA	Upregulated in Cell groups	-0.622834	NA	Downregulated in Cell groups (batch by Treatment)	NA	NA		2.25273	NA	Upregulated in Nitrogen	-3.10926	0.999995	Downregulated in Nitrogen
Cre03.g196800	1.04515	NA	Upregulated in Cell groups	-0.710311	NA	Downregulated in Cell groups (batch by Treatment)	NA	NA		2.39972	NA	Upregulated in Nitrogen	-3.10926	0.999995	Downregulated in Nitrogen
Cre03.g159600	1.36554	0.819068	Upregulated in Cell groups	-1.30161	NA	Downregulated in Cell groups (batch by Treatment)	-1.96743	NA	Downregulated in Rotifer	1.19733	NA	Upregulated in Nitrogen	-3.1083	0.999995	Downregulated in Nitrogen
Cre11.g467748	0.571137	NA	Upregulated in Cell groups	0.666801	NA	Upregulated in Cell groups (batch by Treatment)	NA	NA		3.79481	NA	Upregulated in Nitrogen	-3.1083	0.999995	Downregulated in Nitrogen
Cre10.g462901	-0.474711	0.918285	Downregulated in Cell groups	-4.18017	NA	Downregulated in Cell groups (batch by Treatment)	-4.19884	NA	Downregulated in Rotifer	-1.07013	NA	Downregulated in Nitrogen	-3.10734	0.999995	Downregulated in Nitrogen
Cre11.g476700	-0.275112	NA	Downregulated in Cell groups	-1.78818	NA	Downregulated in Cell groups (batch by Treatment)	-1.79173	NA	Downregulated in Rotifer	1.34609	NA	Upregulated in Nitrogen	-3.10734	0.999995	Downregulated in Nitrogen
Cre07.g327550	-0.861952	NA	Downregulated in Cell groups	-0.624332	NA	Downregulated in Cell groups (batch by Treatment)	NA	NA		2.39855	NA	Upregulated in Nitrogen	-3.10734	0.999995	Downregulated in Nitrogen
Cre11.g467645	-3.73122	0.181561	Downregulated in Cell groups	-4.63756	NA	Downregulated in Cell groups (batch by Treatment)	-5.55112	NA	Downregulated in Rotifer	-2.43	0.999945	Downregulated in Nitrogen	-3.10637	0.999995	Downregulated in Nitrogen
Cre11.g467548	-1.13371	NA	Downregulated in Cell groups	-1.8288	NA	Downregulated in Cell groups (batch by Treatment)	-1.79173	NA	Downregulated in Rotifer	1.34546	NA	Upregulated in Nitrogen	-3.10637	0.999995	Downregulated in Nitrogen
Cre02.g083350	-1.91017	NA	Downregulated in Cell groups	-0.585415	NA	Downregulated in Cell groups (batch by Treatment)	NA	NA		2.39882	NA	Upregulated in Nitrogen	-3.10637	0.999995	Downregulated in Nitrogen
Cre06.g276150	-3.31089	0.383819	Downregulated in Cell groups	-3.36493	NA	Downregulated in Cell groups (batch by Treatment)	-3.95143	NA	Downregulated in Rotifer	-0.830479	NA	Downregulated in Nitrogen	-3.10532	0.999995	Downregulated in Nitrogen
Cre04.g224883	0.447677	0.951768	Upregulated in Cell groups	-3.5096	NA	Downregulated in Cell groups (batch by Treatment)	-3.56225	NA	Downregulated in Rotifer	-0.416498	NA	Downregulated in Nitrogen	-3.10532	0.999995	Downregulated in Nitrogen
Cre03.g185400	-3.50924	0.516819	Downregulated in Cell groups	-1.35616	NA	Downregulated in Cell groups (batch by Treatment)	-2.17516	NA	Downregulated in Rotifer	0.937521	NA	Upregulated in Nitrogen	-3.10532	0.999995	Downregulated in Nitrogen
Cre11.g467734	-2.17695	NA	Downregulated in Cell groups	-1.97636	NA	Downregulated in Cell groups (batch by Treatment)	-1.79173	NA	Downregulated in Rotifer	1.34341	NA	Upregulated in Nitrogen	-3.10532	0.999995	Downregulated in Nitrogen
Cre10.g418550	-3.33254	NA	Downregulated in Cell groups	-1.06838	NA	Downregulated in Cell groups (batch by Treatment)	-1.59654	NA	Downregulated in Rotifer	1.51441	NA	Upregulated in Nitrogen	-3.10532	0.999995	Downregulated in Nitrogen
Cre11.g479100	-3.33254	NA	Downregulated in Cell groups	-1.06838	NA	Downregulated in Cell groups (batch by Treatment)	-1.59654	NA	Downregulated in Rotifer	1.51441	NA	Upregulated in Nitrogen	-3.10532	0.999995	Downregulated in Nitrogen
Cre11.g482650	0.139695	0.968557	Upregulated in Cell groups	-3.30129	0.00819535	Downregulated in Cell groups (batch by Treatment)	-2.92324	0.31438	Downregulated in Rotifer	0.185127	0.999945	Upregulated in Nitrogen	-3.0881	0.357852	Downregulated in Nitrogen
Cre09.g391986	2.62685	0.245779	Upregulated in Cell groups	-0.75133	NA	Downregulated in Cell groups (batch by Treatment)	0.3403	NA	Upregulated in Rotifer	3.41387	0.999945	Upregulated in Nitrogen	-3.07093	0.999995	Downregulated in Nitrogen
Cre01.g013450	0.765316	0.746964	Upregulated in Cell groups	-3.81473	NA	Downregulated in Cell groups (batch by Treatment)	-2.75335	0.978488	Downregulated in Rotifer	0.321655	0.999945	Upregulated in Nitrogen	-3.05424	0.999995	Downregulated in Nitrogen
Cre06.g285926	-3.36829	0.417654	Downregulated in Cell groups	1.91084	NA	Upregulated in Cell groups (batch by Treatment)	NA	NA		5.17252	NA	Upregulated in Nitrogen	-3.04525	0.999995	Downregulated in Nitrogen
Cre06.g304913	2.49786	0.409956	Upregulated in Cell groups	-0.901376	NA	Downregulated in Cell groups (batch by Treatment)	-1.84292	NA	Downregulated in Rotifer	1.24263	NA	Upregulated in Nitrogen	-3.03945	0.999995	Downregulated in Nitrogen
Cre12.g559600	0.329171	0.929826	Upregulated in Cell groups	-1.68175	NA	Downregulated in Cell groups (batch by Treatment)	-1.80584	NA	Downregulated in Rotifer	1.27239	0.999945	Upregulated in Nitrogen	-3.03387	0.999995	Downregulated in Nitrogen
Cre08.g358527	-0.913229	0.823466	Downregulated in Cell groups	-1.08113	NA	Downregulated in Cell groups (batch by Treatment)	-1.51959	NA	Downregulated in Rotifer	1.55384	0.999945	Upregulated in Nitrogen	-3.03032	0.999995	Downregulated in Nitrogen
Cre04.g217220	-1.35664	0.481793	Downregulated in Cell groups	-1.32459	NA	Downregulated in Cell groups (batch by Treatment)	-1.39475	NA	Downregulated in Rotifer	1.60781	0.999945	Upregulated in Nitrogen	-2.99088	0.999995	Downregulated in Nitrogen
Cre08.g359950	2.33157	0.355054	Upregulated in Cell groups	0.383887	NA	Upregulated in Cell groups (batch by Treatment)	-0.520909	NA	Downregulated in Rotifer	2.52347	0.999945	Upregulated in Nitrogen	-2.98871	0.999995	Downregulated in Nitrogen
Cre09.g411050	-0.279244	0.932251	Downregulated in Cell groups	-3.08838	0.00116813	Downregulated in Cell groups (batch by Treatment)	-2.77592	0.354254	Downregulated in Rotifer	0.214595	0.999945	Upregulated in Nitrogen	-2.96969	0.488172	Downregulated in Nitrogen
Cre05.g241500	-2.47329	0.118452	Downregulated in Cell groups	-1.71766	NA	Downregulated in Cell groups (batch by Treatment)	-2.67412	NA	Downregulated in Rotifer	0.298114	0.999945	Upregulated in Nitrogen	-2.9565	0.999995	Downregulated in Nitrogen
Cre09.g410750	-0.900626	0.753557	Downregulated in Cell groups	-3.48611	0.00067549	Downregulated in Cell groups (batch by Treatment)	-2.75557	0.680771	Downregulated in Rotifer	0.209504	0.999945	Upregulated in Nitrogen	-2.94457	0.999995	Downregulated in Nitrogen
Cre06.g302050	-0.890238	0.781133	Downregulated in Cell groups	-3.89059	0.229607	Downregulated in Cell groups (batch by Treatment)	-3.90542	0.0314947	Downregulated in Rotifer	-0.953147	0.999945	Downregulated in Nitrogen	-2.93501	0.225539	Downregulated in Nitrogen
Cre11.g467599	-4.20402	0.191289	Downregulated in Cell groups	-4.31597	0.738392	Downregulated in Cell groups (batch by Treatment)	-5.58422	0.999951	Downregulated in Rotifer	-2.63253	0.999945	Downregulated in Nitrogen	-2.93342	0.999995	Downregulated in Nitrogen
Cre07.g323890	2.48816	0.575663	Upregulated in Cell groups	1.92701	NA	Upregulated in Cell groups (batch by Treatment)	NA	NA		5.05823	NA	Upregulated in Nitrogen	-2.92387	0.999995	Downregulated in Nitrogen
Cre08.g368650	0.96102	0.776472	Upregulated in Cell groups	-2.13419	NA	Downregulated in Cell groups (batch by Treatment)	-1.86438	NA	Downregulated in Rotifer	1.07512	NA	Upregulated in Nitrogen	-2.92372	0.999995	Downregulated in Nitrogen
Cre17.g729550	-3.05373	0.131614	Downregulated in Cell groups	-4.72553	NA	Downregulated in Cell groups (batch by Treatment)	-5.49177	NA	Downregulated in Rotifer	-2.55123	0.999945	Downregulated in Nitrogen	-2.92191	0.999995	Downregulated in Nitrogen
Cre06.g298802	0.316614	0.897348	Upregulated in Cell groups	-2.94825	NA	Downregulated in Cell groups (batch by Treatment)	-2.52828	0.999951	Downregulated in Rotifer	0.410923	0.999945	Upregulated in Nitrogen	-2.92039	0.999995	Downregulated in Nitrogen
Cre14.g615350	-0.935738	0.500893	Downregulated in Cell groups	-2.78287	4.6e-06	Downregulated in Cell groups (batch by Treatment)	-2.74846	0.00674555	Downregulated in Rotifer	0.192796	0.999945	Upregulated in Nitrogen	-2.91819	0.130322	Downregulated in Nitrogen
Cre06.g293100	-0.627352	0.82494	Downregulated in Cell groups	-2.4003	0.0400556	Downregulated in Cell groups (batch by Treatment)	-2.46256	0.701749	Downregulated in Rotifer	0.455516	0.999945	Upregulated in Nitrogen	-2.90152	0.226049	Downregulated in Nitrogen
Cre12.g498000	0.575728	0.756026	Upregulated in Cell groups	-2.56373	0.0774137	Downregulated in Cell groups (batch by Treatment)	-2.20991	0.746601	Downregulated in Rotifer	0.675305	0.999945	Upregulated in Nitrogen	-2.86416	0.661823	Downregulated in Nitrogen
Cre03.g176833	0.605721	0.719728	Upregulated in Cell groups	-0.999338	0.701065	Downregulated in Cell groups (batch by Treatment)	-1.00711	0.999951	Downregulated in Rotifer	1.87555	0.859225	Upregulated in Nitrogen	-2.86222	0.0582441	Downregulated in Nitrogen
Cre07.g345650	-0.420562	0.883732	Downregulated in Cell groups	-1.58455	NA	Downregulated in Cell groups (batch by Treatment)	-1.87173	NA	Downregulated in Rotifer	0.961622	0.999945	Upregulated in Nitrogen	-2.82307	0.999995	Downregulated in Nitrogen
Cre06.g287000	1.7851	0.625389	Upregulated in Cell groups	-0.22175	NA	Downregulated in Cell groups (batch by Treatment)	-0.351762	NA	Downregulated in Rotifer	2.48578	NA	Upregulated in Nitrogen	-2.80833	0.999995	Downregulated in Nitrogen
Cre01.g009550	-2.91558	0.266707	Downregulated in Cell groups	-4.92633	0.00582631	Downregulated in Cell groups (batch by Treatment)	-5.4824	0.0498148	Downregulated in Rotifer	-2.6589	0.999945	Downregulated in Nitrogen	-2.80742	0.999995	Downregulated in Nitrogen
Cre10.g449600	1.12473	0.750396	Upregulated in Cell groups	-1.17487	NA	Downregulated in Cell groups (batch by Treatment)	-1.44154	NA	Downregulated in Rotifer	1.40986	NA	Upregulated in Nitrogen	-2.80722	0.999995	Downregulated in Nitrogen
Cre16.g669127	-1.50352	0.687952	Downregulated in Cell groups	-0.593261	NA	Downregulated in Cell groups (batch by Treatment)	-1.15189	NA	Downregulated in Rotifer	1.64426	NA	Upregulated in Nitrogen	-2.80546	0.999995	Downregulated in Nitrogen
Cre01.g052800	-1.00471	0.721405	Downregulated in Cell groups	-3.55642	NA	Downregulated in Cell groups (batch by Treatment)	-3.45775	NA	Downregulated in Rotifer	-0.632152	0.999945	Downregulated in Nitrogen	-2.80507	0.999995	Downregulated in Nitrogen
Cre03.g151450	-0.60957	0.836397	Downregulated in Cell groups	-1.68832	NA	Downregulated in Cell groups (batch by Treatment)	-1.9866	NA	Downregulated in Rotifer	0.824747	0.999945	Upregulated in Nitrogen	-2.80288	0.999995	Downregulated in Nitrogen
Cre05.g234976	0.65306	0.869994	Upregulated in Cell groups	-2.9356	NA	Downregulated in Cell groups (batch by Treatment)	-2.35892	NA	Downregulated in Rotifer	0.449326	NA	Upregulated in Nitrogen	-2.79809	0.999995	Downregulated in Nitrogen
Cre08.g358300	2.63416	0.446877	Upregulated in Cell groups	0.0288763	NA	Upregulated in Cell groups (batch by Treatment)	-0.513074	NA	Downregulated in Rotifer	2.34986	NA	Upregulated in Nitrogen	-2.79809	0.999995	Downregulated in Nitrogen
Cre17.g711250	4.74005	0.124116	Upregulated in Cell groups	-0.131131	NA	Downregulated in Cell groups (batch by Treatment)	-1.10195	NA	Downregulated in Rotifer	1.73696	NA	Upregulated in Nitrogen	-2.79687	0.999995	Downregulated in Nitrogen
Cre02.g085279	-0.226536	0.964133	Downregulated in Cell groups	-0.00659872	NA	Downregulated in Cell groups (batch by Treatment)	-0.143567	NA	Downregulated in Rotifer	2.61883	NA	Upregulated in Nitrogen	-2.79681	0.999995	Downregulated in Nitrogen
Cre10.g450950	2.00865	0.609647	Upregulated in Cell groups	2.59451	NA	Upregulated in Cell groups (batch by Treatment)	3.11841	NA	Upregulated in Rotifer	5.93262	NA	Upregulated in Nitrogen	-2.79404	0.999995	Downregulated in Nitrogen
Cre14.g619825	4.50403	0.0874279	Upregulated in Cell groups	0.623657	NA	Upregulated in Cell groups (batch by Treatment)	0.494177	NA	Upregulated in Rotifer	3.358	NA	Upregulated in Nitrogen	-2.79361	0.999995	Downregulated in Nitrogen
Cre22.g754247	0.544147	0.935374	Upregulated in Cell groups	-3.24106	NA	Downregulated in Cell groups (batch by Treatment)	-2.99477	NA	Downregulated in Rotifer	-0.193848	NA	Downregulated in Nitrogen	-2.78832	0.999995	Downregulated in Nitrogen
Cre06.g268250	3.62793	0.49955	Upregulated in Cell groups	-1.35647	NA	Downregulated in Cell groups (batch by Treatment)	-2.55767	NA	Downregulated in Rotifer	0.269532	NA	Upregulated in Nitrogen	-2.78832	0.999995	Downregulated in Nitrogen
Cre16.g655250	3.39075	NA	Upregulated in Cell groups	-1.1142	NA	Downregulated in Cell groups (batch by Treatment)	-1.96743	NA	Downregulated in Rotifer	0.860708	NA	Upregulated in Nitrogen	-2.78832	0.999995	Downregulated in Nitrogen
Cre02.g143167	2.15517	NA	Upregulated in Cell groups	-1.88825	NA	Downregulated in Cell groups (batch by Treatment)	-1.79173	NA	Downregulated in Rotifer	1.02258	NA	Upregulated in Nitrogen	-2.78832	0.999995	Downregulated in Nitrogen
Cre02.g142867	3.10634	NA	Upregulated in Cell groups	-0.562262	NA	Downregulated in Cell groups (batch by Treatment)	NA	NA		1.90457	NA	Upregulated in Nitrogen	-2.78832	0.999995	Downregulated in Nitrogen
Cre02.g143207	3.10634	NA	Upregulated in Cell groups	-0.562262	NA	Downregulated in Cell groups (batch by Treatment)	NA	NA		1.90457	NA	Upregulated in Nitrogen	-2.78832	0.999995	Downregulated in Nitrogen
Cre12.g503700	3.10634	NA	Upregulated in Cell groups	-0.562262	NA	Downregulated in Cell groups (batch by Treatment)	NA	NA		1.90457	NA	Upregulated in Nitrogen	-2.78832	0.999995	Downregulated in Nitrogen
Cre13.g606974	3.10634	NA	Upregulated in Cell groups	-0.562262	NA	Downregulated in Cell groups (batch by Treatment)	NA	NA		1.90457	NA	Upregulated in Nitrogen	-2.78832	0.999995	Downregulated in Nitrogen
Cre16.g656551	3.10634	NA	Upregulated in Cell groups	-0.562262	NA	Downregulated in Cell groups (batch by Treatment)	NA	NA		1.90457	NA	Upregulated in Nitrogen	-2.78832	0.999995	Downregulated in Nitrogen
Cre03.g177826	1.79321	NA	Upregulated in Cell groups	-0.777301	NA	Downregulated in Cell groups (batch by Treatment)	NA	NA		2.08298	NA	Upregulated in Nitrogen	-2.78832	0.999995	Downregulated in Nitrogen
Cre07.g336550	1.79321	NA	Upregulated in Cell groups	-0.777301	NA	Downregulated in Cell groups (batch by Treatment)	NA	NA		2.08298	NA	Upregulated in Nitrogen	-2.78832	0.999995	Downregulated in Nitrogen
Cre07.g348010	1.79321	NA	Upregulated in Cell groups	-0.777301	NA	Downregulated in Cell groups (batch by Treatment)	NA	NA		2.08298	NA	Upregulated in Nitrogen	-2.78832	0.999995	Downregulated in Nitrogen
Cre04.g226138	2.74859	NA	Upregulated in Cell groups	0.666806	NA	Upregulated in Cell groups (batch by Treatment)	NA	NA		3.47347	NA	Upregulated in Nitrogen	-2.78832	0.999995	Downregulated in Nitrogen
Cre12.g504850	2.74859	NA	Upregulated in Cell groups	0.666806	NA	Upregulated in Cell groups (batch by Treatment)	NA	NA		3.47347	NA	Upregulated in Nitrogen	-2.78832	0.999995	Downregulated in Nitrogen
Cre14.g622480	2.74859	NA	Upregulated in Cell groups	0.666806	NA	Upregulated in Cell groups (batch by Treatment)	NA	NA		3.47347	NA	Upregulated in Nitrogen	-2.78832	0.999995	Downregulated in Nitrogen
Cre07.g335226	-0.586433	0.906301	Downregulated in Cell groups	-3.98633	NA	Downregulated in Cell groups (batch by Treatment)	-3.99438	NA	Downregulated in Rotifer	-1.19396	NA	Downregulated in Nitrogen	-2.78709	0.999995	Downregulated in Nitrogen
Cre17.g726600	2.18734	NA	Upregulated in Cell groups	-1.24353	NA	Downregulated in Cell groups (batch by Treatment)	-1.96743	NA	Downregulated in Rotifer	0.870765	NA	Upregulated in Nitrogen	-2.78709	0.999995	Downregulated in Nitrogen
Cre15.g640426	1.0861	NA	Upregulated in Cell groups	-1.7822	NA	Downregulated in Cell groups (batch by Treatment)	-1.79173	NA	Downregulated in Rotifer	1.02385	NA	Upregulated in Nitrogen	-2.78709	0.999995	Downregulated in Nitrogen
Cre02.g110263	1.84445	NA	Upregulated in Cell groups	-0.634442	NA	Downregulated in Cell groups (batch by Treatment)	NA	NA		1.92435	NA	Upregulated in Nitrogen	-2.78709	0.999995	Downregulated in Nitrogen
Cre02.g114575	1.38242	NA	Upregulated in Cell groups	0.666804	NA	Upregulated in Cell groups (batch by Treatment)	NA	NA		3.4731	NA	Upregulated in Nitrogen	-2.78709	0.999995	Downregulated in Nitrogen
Cre12.g544802	1.38242	NA	Upregulated in Cell groups	0.666804	NA	Upregulated in Cell groups (batch by Treatment)	NA	NA		3.4731	NA	Upregulated in Nitrogen	-2.78709	0.999995	Downregulated in Nitrogen
Cre15.g641500	1.38242	NA	Upregulated in Cell groups	0.666804	NA	Upregulated in Cell groups (batch by Treatment)	NA	NA		3.4731	NA	Upregulated in Nitrogen	-2.78709	0.999995	Downregulated in Nitrogen
Cre08.g365204	-4.39488	0.133669	Downregulated in Cell groups	-5.24939	NA	Downregulated in Cell groups (batch by Treatment)	-6.25174	NA	Downregulated in Rotifer	-3.45186	0.999945	Downregulated in Nitrogen	-2.78589	0.999995	Downregulated in Nitrogen
Cre10.g463355	-3.59093	0.27995	Downregulated in Cell groups	-4.50729	NA	Downregulated in Cell groups (batch by Treatment)	-5.38782	NA	Downregulated in Rotifer	-2.58957	0.999945	Downregulated in Nitrogen	-2.78589	0.999995	Downregulated in Nitrogen
Cre11.g468063	-0.418733	0.933924	Downregulated in Cell groups	-3.87674	NA	Downregulated in Cell groups (batch by Treatment)	-3.89722	NA	Downregulated in Rotifer	-1.09185	NA	Downregulated in Nitrogen	-2.78589	0.999995	Downregulated in Nitrogen
Cre16.g658750	1.39488	0.81453	Upregulated in Cell groups	-1.8771	NA	Downregulated in Cell groups (batch by Treatment)	-2.55767	NA	Downregulated in Rotifer	0.277639	NA	Upregulated in Nitrogen	-2.78589	0.999995	Downregulated in Nitrogen
Cre05.g242502	-0.821662	NA	Downregulated in Cell groups	-1.24962	NA	Downregulated in Cell groups (batch by Treatment)	-1.59654	NA	Downregulated in Rotifer	1.18362	NA	Upregulated in Nitrogen	-2.78589	0.999995	Downregulated in Nitrogen
Cre06.g278207	0.629438	NA	Upregulated in Cell groups	-0.692504	NA	Downregulated in Cell groups (batch by Treatment)	NA	NA		1.92583	NA	Upregulated in Nitrogen	-2.78589	0.999995	Downregulated in Nitrogen
Cre07.g333711	0.0365858	NA	Upregulated in Cell groups	0.666806	NA	Upregulated in Cell groups (batch by Treatment)	NA	NA		3.47272	NA	Upregulated in Nitrogen	-2.78589	0.999995	Downregulated in Nitrogen
Cre10.g444044	0.0365858	NA	Upregulated in Cell groups	0.666806	NA	Upregulated in Cell groups (batch by Treatment)	NA	NA		3.47272	NA	Upregulated in Nitrogen	-2.78589	0.999995	Downregulated in Nitrogen
Cre13.g566800	0.0365858	NA	Upregulated in Cell groups	0.666806	NA	Upregulated in Cell groups (batch by Treatment)	NA	NA		3.47272	NA	Upregulated in Nitrogen	-2.78589	0.999995	Downregulated in Nitrogen
Cre14.g621676	0.0365858	NA	Upregulated in Cell groups	0.666806	NA	Upregulated in Cell groups (batch by Treatment)	NA	NA		3.47272	NA	Upregulated in Nitrogen	-2.78589	0.999995	Downregulated in Nitrogen
Cre12.g515301	-0.766713	0.881966	Downregulated in Cell groups	-3.07676	NA	Downregulated in Cell groups (batch by Treatment)	-3.07581	NA	Downregulated in Rotifer	-0.268012	NA	Downregulated in Nitrogen	-2.78469	0.999995	Downregulated in Nitrogen
Cre06.g270726	-2.33095	0.65405	Downregulated in Cell groups	-1.79875	NA	Downregulated in Cell groups (batch by Treatment)	-2.58682	NA	Downregulated in Rotifer	0.199259	NA	Upregulated in Nitrogen	-2.78469	0.999995	Downregulated in Nitrogen
Cre05.g234000	-0.439721	NA	Downregulated in Cell groups	-0.750074	NA	Downregulated in Cell groups (batch by Treatment)	NA	NA		1.9236	NA	Upregulated in Nitrogen	-2.78469	0.999995	Downregulated in Nitrogen
Cre03.g146647	-1.20288	NA	Downregulated in Cell groups	0.66681	NA	Upregulated in Cell groups (batch by Treatment)	NA	NA		3.47233	NA	Upregulated in Nitrogen	-2.78469	0.999995	Downregulated in Nitrogen
Cre06.g305100	-1.20288	NA	Downregulated in Cell groups	0.66681	NA	Upregulated in Cell groups (batch by Treatment)	NA	NA		3.47233	NA	Upregulated in Nitrogen	-2.78469	0.999995	Downregulated in Nitrogen
Cre04.g226226	-1.61595	NA	Downregulated in Cell groups	-0.997484	NA	Downregulated in Cell groups (batch by Treatment)	NA	NA		1.90301	NA	Upregulated in Nitrogen	-2.78342	0.999995	Downregulated in Nitrogen
Cre02.g144605	-2.57351	NA	Downregulated in Cell groups	0.666823	NA	Upregulated in Cell groups (batch by Treatment)	NA	NA		3.47191	NA	Upregulated in Nitrogen	-2.78342	0.999995	Downregulated in Nitrogen
Cre02.g095087	-3.84541	0.0624639	Downregulated in Cell groups	-4.67672	4.9e-19	Downregulated in Cell groups (batch by Treatment)	-4.90656	0.0708657	Downregulated in Rotifer	-2.11493	0.999945	Downregulated in Nitrogen	-2.77594	0.999995	Downregulated in Nitrogen
Cre13.g585000	-4.77706	7.36e-07	Downregulated in Cell groups	-2.15411	0.398292	Downregulated in Cell groups (batch by Treatment)	-4.16274	0.31438	Downregulated in Rotifer	-1.37048	0.999945	Downregulated in Nitrogen	-2.77498	0.999995	Downregulated in Nitrogen
Cre07.g325760	0.664445	0.728879	Upregulated in Cell groups	-2.00169	0.555681	Downregulated in Cell groups (batch by Treatment)	-1.86454	0.999951	Downregulated in Rotifer	0.929274	0.999945	Upregulated in Nitrogen	-2.77495	0.999995	Downregulated in Nitrogen
Cre09.g388355	2.24144	0.0846055	Upregulated in Cell groups	0.322975	0.983108	Upregulated in Cell groups (batch by Treatment)	0.495088	0.999951	Upregulated in Rotifer	3.28601	0.444543	Upregulated in Nitrogen	-2.76812	0.999995	Downregulated in Nitrogen
Cre08.g369667	0.660625	0.710939	Upregulated in Cell groups	-1.62403	NA	Downregulated in Cell groups (batch by Treatment)	-1.52051	NA	Downregulated in Rotifer	1.26784	0.999945	Upregulated in Nitrogen	-2.76646	0.999995	Downregulated in Nitrogen
Cre09.g388353	1.96184	NA	Upregulated in Cell groups	-0.7171	0.918651	Downregulated in Cell groups (batch by Treatment)	-0.423491	0.999951	Downregulated in Rotifer	2.31597	0.999945	Upregulated in Nitrogen	-2.71589	0.999995	Downregulated in Nitrogen
Cre11.g467594	-2.45125	0.35036	Downregulated in Cell groups	-3.86179	0.0369516	Downregulated in Cell groups (batch by Treatment)	-4.47263	0.313388	Downregulated in Rotifer	-1.74935	0.999945	Downregulated in Nitrogen	-2.70777	0.905269	Downregulated in Nitrogen
Cre08.g362600	1.69902	0.436166	Upregulated in Cell groups	-3.01916	NA	Downregulated in Cell groups (batch by Treatment)	-1.42779	NA	Downregulated in Rotifer	1.27235	0.999945	Upregulated in Nitrogen	-2.68259	0.999995	Downregulated in Nitrogen
Cre16.g658400	-3.39556	0.0688866	Downregulated in Cell groups	-3.40199	1.97e-05	Downregulated in Cell groups (batch by Treatment)	-3.09198	0.999951	Downregulated in Rotifer	-0.395357	0.999945	Downregulated in Nitrogen	-2.68149	0.999995	Downregulated in Nitrogen
Cre05.g240200	0.400429	0.896907	Upregulated in Cell groups	-2.15292	NA	Downregulated in Cell groups (batch by Treatment)	-2.06392	NA	Downregulated in Rotifer	0.628309	0.999945	Upregulated in Nitrogen	-2.67803	0.999995	Downregulated in Nitrogen
Cre03.g150000	0.254974	0.940093	Upregulated in Cell groups	-2.50522	NA	Downregulated in Cell groups (batch by Treatment)	-2.44187	NA	Downregulated in Rotifer	0.250704	0.999945	Upregulated in Nitrogen	-2.67686	0.999995	Downregulated in Nitrogen
Cre11.g467733	-4.24463	0.123726	Downregulated in Cell groups	-0.687917	NA	Downregulated in Cell groups (batch by Treatment)	0.115264	NA	Upregulated in Rotifer	2.80953	NA	Upregulated in Nitrogen	-2.67536	0.999995	Downregulated in Nitrogen
Cre17.g721517	-2.10394	0.407904	Downregulated in Cell groups	-2.9125	NA	Downregulated in Cell groups (batch by Treatment)	-3.41776	NA	Downregulated in Rotifer	-0.737872	0.999945	Downregulated in Nitrogen	-2.66821	0.999995	Downregulated in Nitrogen
Cre03.g204751	-0.864609	0.79712	Downregulated in Cell groups	-2.29021	NA	Downregulated in Cell groups (batch by Treatment)	-2.13313	NA	Downregulated in Rotifer	0.55893	NA	Upregulated in Nitrogen	-2.66778	0.999995	Downregulated in Nitrogen
Cre11.g467593	-4.65527	NA	Downregulated in Cell groups	-6.23858	0.243975	Downregulated in Cell groups (batch by Treatment)	-6.95531	0.0498148	Downregulated in Rotifer	-4.27711	0.612376	Downregulated in Nitrogen	-2.66244	0.999995	Downregulated in Nitrogen
Cre08.g358560	2.14495	0.45714	Upregulated in Cell groups	-1.77573	NA	Downregulated in Cell groups (batch by Treatment)	-0.135646	NA	Downregulated in Rotifer	2.51238	0.999945	Upregulated in Nitrogen	-2.65521	0.999995	Downregulated in Nitrogen
Cre03.g145467	-0.633849	0.661512	Downregulated in Cell groups	-1.83337	0.0927148	Downregulated in Cell groups (batch by Treatment)	-1.87817	0.616701	Downregulated in Rotifer	0.781614	0.999945	Upregulated in Nitrogen	-2.63551	0.225539	Downregulated in Nitrogen
Cre14.g615400	-0.723797	0.649216	Downregulated in Cell groups	-2.47749	0.0583498	Downregulated in Cell groups (batch by Treatment)	-2.43806	0.0622179	Downregulated in Rotifer	0.208536	0.999945	Upregulated in Nitrogen	-2.61959	0.999995	Downregulated in Nitrogen
Cre04.g212850	0.558317	0.887645	Upregulated in Cell groups	0.555302	NA	Upregulated in Cell groups (batch by Treatment)	0.641083	NA	Upregulated in Rotifer	3.27731	NA	Upregulated in Nitrogen	-2.60206	0.999995	Downregulated in Nitrogen
Cre02.g095076	-0.762132	0.565775	Downregulated in Cell groups	-1.69071	0.122611	Downregulated in Cell groups (batch by Treatment)	-1.75263	0.659302	Downregulated in Rotifer	0.870849	0.999945	Upregulated in Nitrogen	-2.59966	0.225539	Downregulated in Nitrogen
Cre08.g366250	-3.1072	0.000924302	Downregulated in Cell groups	-2.67078	0.0369516	Downregulated in Cell groups (batch by Treatment)	-2.63893	0.918311	Downregulated in Rotifer	-0.0270158	0.999945	Downregulated in Nitrogen	-2.59389	0.999995	Downregulated in Nitrogen
Cre09.g410950	-0.651804	0.826063	Downregulated in Cell groups	-3.42421	0.00116813	Downregulated in Cell groups (batch by Treatment)	-2.79975	0.639706	Downregulated in Rotifer	-0.189722	0.999945	Downregulated in Nitrogen	-2.58964	0.999995	Downregulated in Nitrogen
Cre10.g427896	-1.54605	0.592997	Downregulated in Cell groups	1.62723	NA	Upregulated in Cell groups (batch by Treatment)	1.40455	NA	Upregulated in Rotifer	3.94142	0.999945	Upregulated in Nitrogen	-2.56771	0.999995	Downregulated in Nitrogen
Cre16.g671300	-0.25308	0.940607	Downregulated in Cell groups	-0.117289	NA	Downregulated in Cell groups (batch by Treatment)	-0.222187	NA	Downregulated in Rotifer	2.3414	0.999945	Upregulated in Nitrogen	-2.56237	0.999995	Downregulated in Nitrogen
Cre01.g009731	0.153397	0.970622	Upregulated in Cell groups	-2.9372	NA	Downregulated in Cell groups (batch by Treatment)	-2.06673	NA	Downregulated in Rotifer	0.497997	0.999945	Upregulated in Nitrogen	-2.55581	0.999995	Downregulated in Nitrogen
Cre16.g686850	1.21788	0.568832	Upregulated in Cell groups	-3.89956	NA	Downregulated in Cell groups (batch by Treatment)	-3.82243	NA	Downregulated in Rotifer	-1.23347	0.999945	Downregulated in Nitrogen	-2.55486	0.999995	Downregulated in Nitrogen
Cre04.g215700	0.969422	0.649756	Upregulated in Cell groups	-1.74519	NA	Downregulated in Cell groups (batch by Treatment)	-1.55395	NA	Downregulated in Rotifer	1.01317	0.999945	Upregulated in Nitrogen	-2.54894	0.999995	Downregulated in Nitrogen
Cre08.g358577	-1.16344	0.418646	Downregulated in Cell groups	-2.32262	0.205546	Downregulated in Cell groups (batch by Treatment)	-2.61611	0.820818	Downregulated in Rotifer	-0.0598137	0.999945	Downregulated in Nitrogen	-2.5386	0.542283	Downregulated in Nitrogen
Cre10.g447800	2.11611	0.0226807	Upregulated in Cell groups	-1.06775	0.361484	Downregulated in Cell groups (batch by Treatment)	-0.917228	0.999951	Downregulated in Rotifer	1.64817	0.999945	Upregulated in Nitrogen	-2.53665	0.999995	Downregulated in Nitrogen
Cre08.g381983	-1.20152	0.726266	Downregulated in Cell groups	-4.57188	0.0138513	Downregulated in Cell groups (batch by Treatment)	-4.07012	0.31438	Downregulated in Rotifer	-1.51789	0.999945	Downregulated in Nitrogen	-2.53373	0.999995	Downregulated in Nitrogen
Cre04.g224850	-6.14128	0.0024716	Downregulated in Cell groups	-0.973018	NA	Downregulated in Cell groups (batch by Treatment)	-1.73782	NA	Downregulated in Rotifer	0.800722	0.999945	Upregulated in Nitrogen	-2.52431	0.999995	Downregulated in Nitrogen
Cre02.g143327	-0.567759	0.841159	Downregulated in Cell groups	-4.1791	NA	Downregulated in Cell groups (batch by Treatment)	-3.84629	NA	Downregulated in Rotifer	-1.30344	0.999945	Downregulated in Nitrogen	-2.52236	0.999995	Downregulated in Nitrogen
Cre17.g703000	0.260659	0.948175	Upregulated in Cell groups	-2.15378	NA	Downregulated in Cell groups (batch by Treatment)	-2.13313	NA	Downregulated in Rotifer	0.407455	NA	Upregulated in Nitrogen	-2.51757	0.999995	Downregulated in Nitrogen
Cre09.g410800	0.35758	0.906829	Upregulated in Cell groups	-1.8111	0.361484	Downregulated in Cell groups (batch by Treatment)	-1.95979	0.999951	Downregulated in Rotifer	0.587471	0.999945	Upregulated in Nitrogen	-2.51472	0.634178	Downregulated in Nitrogen
Cre37.g759797	5.26169	0.0452158	Upregulated in Cell groups	-1.31341	NA	Downregulated in Cell groups (batch by Treatment)	-2.98547	NA	Downregulated in Rotifer	-0.445047	NA	Downregulated in Nitrogen	-2.50691	0.999995	Downregulated in Nitrogen
Cre02.g095039	4.54644	0.158144	Upregulated in Cell groups	-0.133175	NA	Downregulated in Cell groups (batch by Treatment)	-1.10195	NA	Downregulated in Rotifer	1.44556	NA	Upregulated in Nitrogen	-2.50691	0.999995	Downregulated in Nitrogen
Cre25.g756347	3.46777	0.294462	Upregulated in Cell groups	-1.20114	NA	Downregulated in Cell groups (batch by Treatment)	-0.984315	NA	Downregulated in Rotifer	1.55521	NA	Upregulated in Nitrogen	-2.50691	0.999995	Downregulated in Nitrogen
Cre02.g095043	4.42515	0.193769	Upregulated in Cell groups	0.183893	NA	Upregulated in Cell groups (batch by Treatment)	-0.513074	NA	Downregulated in Rotifer	2.04032	NA	Upregulated in Nitrogen	-2.50691	0.999995	Downregulated in Nitrogen
Cre16.g654000	0.646572	0.895039	Upregulated in Cell groups	-0.0342247	NA	Downregulated in Cell groups (batch by Treatment)	-0.513074	NA	Downregulated in Rotifer	2.05841	NA	Upregulated in Nitrogen	-2.5067	0.999995	Downregulated in Nitrogen
Cre16.g670151	-1.68489	0.655265	Downregulated in Cell groups	-0.49734	NA	Downregulated in Cell groups (batch by Treatment)	-1.45947	NA	Downregulated in Rotifer	1.04302	NA	Upregulated in Nitrogen	-2.50535	0.999995	Downregulated in Nitrogen
Cre10.g447250	0.0791637	0.98919	Upregulated in Cell groups	-1.63693	NA	Downregulated in Cell groups (batch by Treatment)	-2.33063	NA	Downregulated in Rotifer	0.209236	NA	Upregulated in Nitrogen	-2.50203	0.999995	Downregulated in Nitrogen
Cre09.g410900	-0.95839	0.712181	Downregulated in Cell groups	-3.1523	0.00157037	Downregulated in Cell groups (batch by Treatment)	-2.50371	0.845487	Downregulated in Rotifer	0.0141135	0.999945	Upregulated in Nitrogen	-2.49827	0.999995	Downregulated in Nitrogen
Cre05.g234661	0.18246	0.951185	Upregulated in Cell groups	-2.39462	0.0583498	Downregulated in Cell groups (batch by Treatment)	-2.32867	0.313388	Downregulated in Rotifer	0.162677	0.999945	Upregulated in Nitrogen	-2.4722	0.542283	Downregulated in Nitrogen
Cre12.g532850	2.41541	0.207102	Upregulated in Cell groups	1.08571	NA	Upregulated in Cell groups (batch by Treatment)	1.16732	NA	Upregulated in Rotifer	3.66746	0.999945	Upregulated in Nitrogen	-2.45223	0.999995	Downregulated in Nitrogen
Cre06.g291950	1.88448	0.300748	Upregulated in Cell groups	-0.876706	NA	Downregulated in Cell groups (batch by Treatment)	-0.24757	NA	Downregulated in Rotifer	2.21972	0.999945	Upregulated in Nitrogen	-2.45221	0.999995	Downregulated in Nitrogen
Cre17.g714100	-1.20471	0.676865	Downregulated in Cell groups	-0.885437	NA	Downregulated in Cell groups (batch by Treatment)	-1.15419	NA	Downregulated in Rotifer	1.29288	0.999945	Upregulated in Nitrogen	-2.4419	0.999995	Downregulated in Nitrogen
Cre12.g519651	1.63669	0.35215	Upregulated in Cell groups	-2.07962	NA	Downregulated in Cell groups (batch by Treatment)	-1.88922	NA	Downregulated in Rotifer	0.58418	0.999945	Upregulated in Nitrogen	-2.43624	0.999995	Downregulated in Nitrogen
Cre02.g102276	-0.264544	0.939574	Downregulated in Cell groups	-1.20115	NA	Downregulated in Cell groups (batch by Treatment)	-1.369	NA	Downregulated in Rotifer	1.06966	NA	Upregulated in Nitrogen	-2.4311	0.999995	Downregulated in Nitrogen
Cre09.g406625	2.59985	0.156038	Upregulated in Cell groups	-0.908044	NA	Downregulated in Cell groups (batch by Treatment)	-0.427058	NA	Downregulated in Rotifer	2.03418	0.999945	Upregulated in Nitrogen	-2.42005	0.999995	Downregulated in Nitrogen
Cre18.g748197	2.08195	0.518662	Upregulated in Cell groups	2.11901	NA	Upregulated in Cell groups (batch by Treatment)	2.39623	NA	Upregulated in Rotifer	4.78981	0.999945	Upregulated in Nitrogen	-2.41891	0.999995	Downregulated in Nitrogen
Cre02.g106450	2.11569	0.0188375	Upregulated in Cell groups	-0.512651	0.842152	Downregulated in Cell groups (batch by Treatment)	-0.630568	0.999951	Downregulated in Rotifer	1.81264	0.999945	Upregulated in Nitrogen	-2.41382	0.999995	Downregulated in Nitrogen
Cre02.g094801	-4.11258	0.0142064	Downregulated in Cell groups	-2.83388	NA	Downregulated in Cell groups (batch by Treatment)	-2.8373	NA	Downregulated in Rotifer	-0.409752	0.999945	Downregulated in Nitrogen	-2.4125	0.999995	Downregulated in Nitrogen
Cre17.g735375	-2.80393	0.0159406	Downregulated in Cell groups	-1.5448	NA	Downregulated in Cell groups (batch by Treatment)	-2.50181	NA	Downregulated in Rotifer	-0.0758947	0.999945	Downregulated in Nitrogen	-2.40741	0.999995	Downregulated in Nitrogen
Cre02.g087500	0.070288	0.97425	Upregulated in Cell groups	-1.79489	NA	Downregulated in Cell groups (batch by Treatment)	-1.84335	0.999951	Downregulated in Rotifer	0.57617	0.999945	Upregulated in Nitrogen	-2.40105	0.999995	Downregulated in Nitrogen
Cre03.g154400	0.96461	0.519153	Upregulated in Cell groups	-2.18951	NA	Downregulated in Cell groups (batch by Treatment)	-2.22901	0.999951	Downregulated in Rotifer	0.198117	0.999945	Upregulated in Nitrogen	-2.39646	0.999995	Downregulated in Nitrogen
Cre13.g588453	-1.67782	0.419677	Downregulated in Cell groups	-1.77273	NA	Downregulated in Cell groups (batch by Treatment)	-2.40219	NA	Downregulated in Rotifer	0.00300519	0.999945	Upregulated in Nitrogen	-2.38914	0.999995	Downregulated in Nitrogen
Cre02.g091567	-0.742367	0.739754	Downregulated in Cell groups	-2.39087	NA	Downregulated in Cell groups (batch by Treatment)	-2.54981	NA	Downregulated in Rotifer	-0.15173	0.999945	Downregulated in Nitrogen	-2.38279	0.999995	Downregulated in Nitrogen
Cre09.g391150	-3.90049	0.601319	Downregulated in Cell groups	-6.03878	NA	Downregulated in Cell groups (batch by Treatment)	-6.30716	NA	Downregulated in Rotifer	-3.9204	0.999945	Downregulated in Nitrogen	-2.37325	0.999995	Downregulated in Nitrogen
Cre15.g637750	-1.18411	0.824519	Downregulated in Cell groups	-4.31746	NA	Downregulated in Cell groups (batch by Treatment)	-4.20688	NA	Downregulated in Rotifer	-1.82091	NA	Downregulated in Nitrogen	-2.37325	0.999995	Downregulated in Nitrogen
Cre11.g467764	2.89494	0.520823	Upregulated in Cell groups	-2.95327	NA	Downregulated in Cell groups (batch by Treatment)	-3.50077	NA	Downregulated in Rotifer	-1.09389	NA	Downregulated in Nitrogen	-2.37325	0.999995	Downregulated in Nitrogen
Cre06.g261600	3.41739	NA	Upregulated in Cell groups	-1.44375	NA	Downregulated in Cell groups (batch by Treatment)	-2.55767	NA	Downregulated in Rotifer	-0.147047	NA	Downregulated in Nitrogen	-2.37325	0.999995	Downregulated in Nitrogen
Cre06.g301300	0.697291	NA	Upregulated in Cell groups	-1.66912	NA	Downregulated in Cell groups (batch by Treatment)	-1.59654	NA	Downregulated in Rotifer	0.78494	NA	Upregulated in Nitrogen	-2.37325	0.999995	Downregulated in Nitrogen
Cre01.g005126	2.79368	NA	Upregulated in Cell groups	-0.569338	NA	Downregulated in Cell groups (batch by Treatment)	NA	NA		1.48232	NA	Upregulated in Nitrogen	-2.37325	0.999995	Downregulated in Nitrogen
Cre07.g350867	2.79368	NA	Upregulated in Cell groups	-0.569338	NA	Downregulated in Cell groups (batch by Treatment)	NA	NA		1.48232	NA	Upregulated in Nitrogen	-2.37325	0.999995	Downregulated in Nitrogen
Cre06.g297250	1.3817	NA	Upregulated in Cell groups	-0.772333	NA	Downregulated in Cell groups (batch by Treatment)	NA	NA		1.66916	NA	Upregulated in Nitrogen	-2.37325	0.999995	Downregulated in Nitrogen
Cre06.g305950	2.3401	NA	Upregulated in Cell groups	0.666811	NA	Upregulated in Cell groups (batch by Treatment)	NA	NA		3.05843	NA	Upregulated in Nitrogen	-2.37325	0.999995	Downregulated in Nitrogen
Cre07.g356650	2.3401	NA	Upregulated in Cell groups	0.666811	NA	Upregulated in Cell groups (batch by Treatment)	NA	NA		3.05843	NA	Upregulated in Nitrogen	-2.37325	0.999995	Downregulated in Nitrogen
Cre12.g483720	2.3401	NA	Upregulated in Cell groups	0.666811	NA	Upregulated in Cell groups (batch by Treatment)	NA	NA		3.05843	NA	Upregulated in Nitrogen	-2.37325	0.999995	Downregulated in Nitrogen
Cre12.g540350	2.3401	NA	Upregulated in Cell groups	0.666811	NA	Upregulated in Cell groups (batch by Treatment)	NA	NA		3.05843	NA	Upregulated in Nitrogen	-2.37325	0.999995	Downregulated in Nitrogen
Cre13.g571540	2.3401	NA	Upregulated in Cell groups	0.666811	NA	Upregulated in Cell groups (batch by Treatment)	NA	NA		3.05843	NA	Upregulated in Nitrogen	-2.37325	0.999995	Downregulated in Nitrogen
Cre14.g611051	2.3401	NA	Upregulated in Cell groups	0.666811	NA	Upregulated in Cell groups (batch by Treatment)	NA	NA		3.05843	NA	Upregulated in Nitrogen	-2.37325	0.999995	Downregulated in Nitrogen
Cre14.g623600	2.3401	NA	Upregulated in Cell groups	0.666811	NA	Upregulated in Cell groups (batch by Treatment)	NA	NA		3.05843	NA	Upregulated in Nitrogen	-2.37325	0.999995	Downregulated in Nitrogen
Cre16.g679152	2.3401	NA	Upregulated in Cell groups	0.666811	NA	Upregulated in Cell groups (batch by Treatment)	NA	NA		3.05843	NA	Upregulated in Nitrogen	-2.37325	0.999995	Downregulated in Nitrogen
Cre17.g705750	2.3401	NA	Upregulated in Cell groups	0.666811	NA	Upregulated in Cell groups (batch by Treatment)	NA	NA		3.05843	NA	Upregulated in Nitrogen	-2.37325	0.999995	Downregulated in Nitrogen
Cre17.g711401	2.3401	NA	Upregulated in Cell groups	0.666811	NA	Upregulated in Cell groups (batch by Treatment)	NA	NA		3.05843	NA	Upregulated in Nitrogen	-2.37325	0.999995	Downregulated in Nitrogen
Cre17.g698900	-2.51471	0.567332	Downregulated in Cell groups	-3.70068	NA	Downregulated in Cell groups (batch by Treatment)	-4.28224	NA	Downregulated in Rotifer	-1.90168	NA	Downregulated in Nitrogen	-2.37165	0.999995	Downregulated in Nitrogen
Cre16.g667701	-1.59087	0.713048	Downregulated in Cell groups	-3.86646	NA	Downregulated in Cell groups (batch by Treatment)	-4.08481	NA	Downregulated in Rotifer	-1.70283	NA	Downregulated in Nitrogen	-2.37165	0.999995	Downregulated in Nitrogen
Cre10.g465700	-0.212633	0.968557	Downregulated in Cell groups	-3.90862	NA	Downregulated in Cell groups (batch by Treatment)	-3.89722	NA	Downregulated in Rotifer	-1.50626	NA	Downregulated in Nitrogen	-2.37165	0.999995	Downregulated in Nitrogen
Cre05.g235600	-1.33687	0.827124	Downregulated in Cell groups	-2.43413	NA	Downregulated in Cell groups (batch by Treatment)	-2.90664	NA	Downregulated in Rotifer	-0.532124	NA	Downregulated in Nitrogen	-2.37165	0.999995	Downregulated in Nitrogen
Cre03.g198400	2.21704	NA	Upregulated in Cell groups	-1.68082	NA	Downregulated in Cell groups (batch by Treatment)	-2.55767	NA	Downregulated in Rotifer	-0.140282	NA	Downregulated in Nitrogen	-2.37165	0.999995	Downregulated in Nitrogen
Cre16.g670150	2.21704	NA	Upregulated in Cell groups	-1.68082	NA	Downregulated in Cell groups (batch by Treatment)	-2.55767	NA	Downregulated in Rotifer	-0.140282	NA	Downregulated in Nitrogen	-2.37165	0.999995	Downregulated in Nitrogen
Cre10.g437700	0.69179	NA	Upregulated in Cell groups	-1.77659	NA	Downregulated in Cell groups (batch by Treatment)	-1.79173	NA	Downregulated in Rotifer	0.608126	NA	Upregulated in Nitrogen	-2.37165	0.999995	Downregulated in Nitrogen
Cre13.g577352	0.69179	NA	Upregulated in Cell groups	-1.77659	NA	Downregulated in Cell groups (batch by Treatment)	-1.79173	NA	Downregulated in Rotifer	0.608126	NA	Upregulated in Nitrogen	-2.37165	0.999995	Downregulated in Nitrogen
Cre12.g537611	-0.389511	NA	Downregulated in Cell groups	-1.28453	NA	Downregulated in Cell groups (batch by Treatment)	-1.59654	NA	Downregulated in Rotifer	0.774134	NA	Upregulated in Nitrogen	-2.37165	0.999995	Downregulated in Nitrogen
Cre17.g699975	1.4459	NA	Upregulated in Cell groups	-0.653474	NA	Downregulated in Cell groups (batch by Treatment)	NA	NA		1.50115	NA	Upregulated in Nitrogen	-2.37165	0.999995	Downregulated in Nitrogen
Cre02.g141026	0.847629	NA	Upregulated in Cell groups	0.66681	NA	Upregulated in Cell groups (batch by Treatment)	NA	NA		3.05792	NA	Upregulated in Nitrogen	-2.37165	0.999995	Downregulated in Nitrogen
Cre10.g445153	0.847629	NA	Upregulated in Cell groups	0.66681	NA	Upregulated in Cell groups (batch by Treatment)	NA	NA		3.05792	NA	Upregulated in Nitrogen	-2.37165	0.999995	Downregulated in Nitrogen
Cre10.g454500	0.847629	NA	Upregulated in Cell groups	0.66681	NA	Upregulated in Cell groups (batch by Treatment)	NA	NA		3.05792	NA	Upregulated in Nitrogen	-2.37165	0.999995	Downregulated in Nitrogen
Cre10.g458183	0.847629	NA	Upregulated in Cell groups	0.66681	NA	Upregulated in Cell groups (batch by Treatment)	NA	NA		3.05792	NA	Upregulated in Nitrogen	-2.37165	0.999995	Downregulated in Nitrogen
Cre11.g467777	0.847629	NA	Upregulated in Cell groups	0.66681	NA	Upregulated in Cell groups (batch by Treatment)	NA	NA		3.05792	NA	Upregulated in Nitrogen	-2.37165	0.999995	Downregulated in Nitrogen
Cre12.g520072	0.847629	NA	Upregulated in Cell groups	0.66681	NA	Upregulated in Cell groups (batch by Treatment)	NA	NA		3.05792	NA	Upregulated in Nitrogen	-2.37165	0.999995	Downregulated in Nitrogen
Cre14.g627726	0.847629	NA	Upregulated in Cell groups	0.66681	NA	Upregulated in Cell groups (batch by Treatment)	NA	NA		3.05792	NA	Upregulated in Nitrogen	-2.37165	0.999995	Downregulated in Nitrogen
Cre12.g552006	-4.98108	0.0899361	Downregulated in Cell groups	-4.83604	NA	Downregulated in Cell groups (batch by Treatment)	-6.07141	NA	Downregulated in Rotifer	-3.68682	0.999945	Downregulated in Nitrogen	-2.37005	0.999995	Downregulated in Nitrogen
Cre17.g726526	-4.75169	0.117224	Downregulated in Cell groups	-4.63818	NA	Downregulated in Cell groups (batch by Treatment)	-5.82781	NA	Downregulated in Rotifer	-3.4436	0.999945	Downregulated in Nitrogen	-2.37005	0.999995	Downregulated in Nitrogen
Cre05.g235102	-2.30537	0.66427	Downregulated in Cell groups	-2.08135	NA	Downregulated in Cell groups (batch by Treatment)	-2.90664	NA	Downregulated in Rotifer	-0.532588	NA	Downregulated in Nitrogen	-2.37005	0.999995	Downregulated in Nitrogen
Cre03.g188050	0.676416	NA	Upregulated in Cell groups	-1.49148	NA	Downregulated in Cell groups (batch by Treatment)	-1.96743	NA	Downregulated in Rotifer	0.451632	NA	Upregulated in Nitrogen	-2.37005	0.999995	Downregulated in Nitrogen
Cre10.g459151	0.676416	NA	Upregulated in Cell groups	-1.49148	NA	Downregulated in Cell groups (batch by Treatment)	-1.96743	NA	Downregulated in Rotifer	0.451632	NA	Upregulated in Nitrogen	-2.37005	0.999995	Downregulated in Nitrogen
Cre17.g696626	-0.392087	NA	Downregulated in Cell groups	-1.79841	NA	Downregulated in Cell groups (batch by Treatment)	-1.79173	NA	Downregulated in Rotifer	0.607668	NA	Upregulated in Nitrogen	-2.37005	0.999995	Downregulated in Nitrogen
Cre02.g084700	0.0979013	NA	Upregulated in Cell groups	-0.727896	NA	Downregulated in Cell groups (batch by Treatment)	NA	NA		1.50065	NA	Upregulated in Nitrogen	-2.37005	0.999995	Downregulated in Nitrogen
Cre12.g528926	0.0979013	NA	Upregulated in Cell groups	-0.727896	NA	Downregulated in Cell groups (batch by Treatment)	NA	NA		1.50065	NA	Upregulated in Nitrogen	-2.37005	0.999995	Downregulated in Nitrogen
Cre21.g753147	0.0979013	NA	Upregulated in Cell groups	-0.727896	NA	Downregulated in Cell groups (batch by Treatment)	NA	NA		1.50065	NA	Upregulated in Nitrogen	-2.37005	0.999995	Downregulated in Nitrogen
Cre03.g154750	-0.66825	NA	Downregulated in Cell groups	0.666814	NA	Upregulated in Cell groups (batch by Treatment)	NA	NA		3.05741	NA	Upregulated in Nitrogen	-2.37005	0.999995	Downregulated in Nitrogen
Cre12.g532400	-0.66825	NA	Downregulated in Cell groups	0.666814	NA	Upregulated in Cell groups (batch by Treatment)	NA	NA		3.05741	NA	Upregulated in Nitrogen	-2.37005	0.999995	Downregulated in Nitrogen
Cre01.g072027	-1.25217	0.795606	Downregulated in Cell groups	-4.41178	NA	Downregulated in Cell groups (batch by Treatment)	-4.41729	NA	Downregulated in Rotifer	-2.02623	NA	Downregulated in Nitrogen	-2.36843	0.999995	Downregulated in Nitrogen
Cre09.g399400	-3.77128	0.442902	Downregulated in Cell groups	-2.03381	NA	Downregulated in Cell groups (batch by Treatment)	-3.39002	NA	Downregulated in Rotifer	-1.00988	NA	Downregulated in Nitrogen	-2.36843	0.999995	Downregulated in Nitrogen
Cre03.g206087	-2.51296	0.605689	Downregulated in Cell groups	-2.93344	NA	Downregulated in Cell groups (batch by Treatment)	-3.24366	NA	Downregulated in Rotifer	-0.859072	NA	Downregulated in Nitrogen	-2.36843	0.999995	Downregulated in Nitrogen
Cre12.g485100	-0.757464	NA	Downregulated in Cell groups	-2.65371	NA	Downregulated in Cell groups (batch by Treatment)	-2.4398	NA	Downregulated in Rotifer	-0.0355057	NA	Downregulated in Nitrogen	-2.36843	0.999995	Downregulated in Nitrogen
Cre06.g253900	-0.383672	NA	Downregulated in Cell groups	-1.95552	NA	Downregulated in Cell groups (batch by Treatment)	-1.96743	NA	Downregulated in Rotifer	0.441625	NA	Upregulated in Nitrogen	-2.36843	0.999995	Downregulated in Nitrogen
Cre17.g712126	-1.58324	NA	Downregulated in Cell groups	-1.96683	NA	Downregulated in Cell groups (batch by Treatment)	-1.79173	NA	Downregulated in Rotifer	0.605648	NA	Upregulated in Nitrogen	-2.36843	0.999995	Downregulated in Nitrogen
Cre02.g085326	-2.1625	NA	Downregulated in Cell groups	0.666827	NA	Upregulated in Cell groups (batch by Treatment)	NA	NA		3.05689	NA	Upregulated in Nitrogen	-2.36843	0.999995	Downregulated in Nitrogen
Cre02.g141046	-2.1625	NA	Downregulated in Cell groups	0.666827	NA	Upregulated in Cell groups (batch by Treatment)	NA	NA		3.05689	NA	Upregulated in Nitrogen	-2.36843	0.999995	Downregulated in Nitrogen
Cre14.g620076	-2.1625	NA	Downregulated in Cell groups	0.666827	NA	Upregulated in Cell groups (batch by Treatment)	NA	NA		3.05689	NA	Upregulated in Nitrogen	-2.36843	0.999995	Downregulated in Nitrogen
Cre17.g729500	-2.1625	NA	Downregulated in Cell groups	0.666827	NA	Upregulated in Cell groups (batch by Treatment)	NA	NA		3.05689	NA	Upregulated in Nitrogen	-2.36843	0.999995	Downregulated in Nitrogen
Cre03.g200351	1.30938	0.67484	Upregulated in Cell groups	-0.0392902	NA	Downregulated in Cell groups (batch by Treatment)	-0.447821	NA	Downregulated in Rotifer	1.95337	NA	Upregulated in Nitrogen	-2.3556	0.999995	Downregulated in Nitrogen
Cre09.g402071	-0.236371	0.94417	Downregulated in Cell groups	-0.991455	NA	Downregulated in Cell groups (batch by Treatment)	-0.72862	NA	Downregulated in Rotifer	1.6455	0.999945	Upregulated in Nitrogen	-2.35439	0.999995	Downregulated in Nitrogen
Cre08.g382530	1.80709	0.690118	Upregulated in Cell groups	1.14823	NA	Upregulated in Cell groups (batch by Treatment)	0.508618	NA	Upregulated in Rotifer	2.94419	NA	Upregulated in Nitrogen	-2.3489	0.999995	Downregulated in Nitrogen
Cre09.g406448	-2.71863	0.39335	Downregulated in Cell groups	-1.21966	NA	Downregulated in Cell groups (batch by Treatment)	-2.14782	NA	Downregulated in Rotifer	0.204662	NA	Upregulated in Nitrogen	-2.34585	0.999995	Downregulated in Nitrogen
Cre09.g392803	-2.3249	0.519986	Downregulated in Cell groups	-0.540148	NA	Downregulated in Cell groups (batch by Treatment)	-1.15189	NA	Downregulated in Rotifer	1.191	NA	Upregulated in Nitrogen	-2.34585	0.999995	Downregulated in Nitrogen
Cre06.g278272	-1.82388	0.56186	Downregulated in Cell groups	-2.08482	NA	Downregulated in Cell groups (batch by Treatment)	-1.87458	NA	Downregulated in Rotifer	0.491048	NA	Upregulated in Nitrogen	-2.34537	0.999995	Downregulated in Nitrogen
Cre11.g478212	2.45219	0.37678	Upregulated in Cell groups	0.688969	NA	Upregulated in Cell groups (batch by Treatment)	0.654613	NA	Upregulated in Rotifer	3.02723	NA	Upregulated in Nitrogen	-2.34529	0.999995	Downregulated in Nitrogen
Cre11.g467656	-1.43551	0.633704	Downregulated in Cell groups	-4.93922	NA	Downregulated in Cell groups (batch by Treatment)	-4.63792	NA	Downregulated in Rotifer	-2.28035	0.999945	Downregulated in Nitrogen	-2.33785	0.999995	Downregulated in Nitrogen
Cre06.g302389	1.18087	0.75892	Upregulated in Cell groups	-1.16103	NA	Downregulated in Cell groups (batch by Treatment)	-0.863919	NA	Downregulated in Rotifer	1.48786	NA	Upregulated in Nitrogen	-2.33765	0.999995	Downregulated in Nitrogen
Cre14.g627411	0.817849	0.840806	Upregulated in Cell groups	-3.76587	NA	Downregulated in Cell groups (batch by Treatment)	-2.97081	NA	Downregulated in Rotifer	-0.60999	NA	Downregulated in Nitrogen	-2.33671	0.999995	Downregulated in Nitrogen
Cre08.g373369	4.95741	0.0780368	Upregulated in Cell groups	-0.998758	NA	Downregulated in Cell groups (batch by Treatment)	-2.52413	NA	Downregulated in Rotifer	-0.153306	NA	Downregulated in Nitrogen	-2.33671	0.999995	Downregulated in Nitrogen
Cre08.g370950	4.6693	0.125951	Upregulated in Cell groups	-0.565725	NA	Downregulated in Cell groups (batch by Treatment)	-1.84292	NA	Downregulated in Rotifer	0.529624	NA	Upregulated in Nitrogen	-2.33671	0.999995	Downregulated in Nitrogen
Cre09.g402145	2.32488	0.624579	Upregulated in Cell groups	-1.30864	NA	Downregulated in Cell groups (batch by Treatment)	-0.143567	NA	Downregulated in Rotifer	2.18725	NA	Upregulated in Nitrogen	-2.33671	0.999995	Downregulated in Nitrogen
Cre07.g347650	4.16296	0.274977	Upregulated in Cell groups	0.676014	NA	Upregulated in Cell groups (batch by Treatment)	0.523147	NA	Upregulated in Rotifer	2.92387	NA	Upregulated in Nitrogen	-2.33671	0.999995	Downregulated in Nitrogen
Cre09.g403441	3.99808	0.420217	Upregulated in Cell groups	1.88165	NA	Upregulated in Cell groups (batch by Treatment)	NA	NA		4.4735	NA	Upregulated in Nitrogen	-2.33671	0.999995	Downregulated in Nitrogen
Cre12.g505100	2.28459	0.01157	Upregulated in Cell groups	-1.82073	0.184999	Downregulated in Cell groups (batch by Treatment)	-1.36006	0.999951	Downregulated in Rotifer	1.00353	0.999945	Upregulated in Nitrogen	-2.33562	0.999995	Downregulated in Nitrogen
Cre03.g157751	-0.356398	0.950036	Downregulated in Cell groups	0.631166	NA	Upregulated in Cell groups (batch by Treatment)	0.523147	NA	Upregulated in Rotifer	2.94757	NA	Upregulated in Nitrogen	-2.3353	0.999995	Downregulated in Nitrogen
Cre07.g357250	-0.607328	0.768503	Downregulated in Cell groups	-2.92965	NA	Downregulated in Cell groups (batch by Treatment)	-2.86847	0.75195	Downregulated in Rotifer	-0.524307	0.999945	Downregulated in Nitrogen	-2.32629	0.999995	Downregulated in Nitrogen
Cre14.g617450	1.60587	0.142021	Upregulated in Cell groups	0.228691	0.979625	Upregulated in Cell groups (batch by Treatment)	-0.0492037	0.999951	Downregulated in Rotifer	2.30289	0.852078	Upregulated in Nitrogen	-2.32625	0.999995	Downregulated in Nitrogen
Cre06.g310800	-0.557169	0.793912	Downregulated in Cell groups	-2.34426	NA	Downregulated in Cell groups (batch by Treatment)	-2.45606	NA	Downregulated in Rotifer	-0.119573	0.999945	Downregulated in Nitrogen	-2.31995	0.999995	Downregulated in Nitrogen
Cre17.g725750	1.94331	0.0198797	Upregulated in Cell groups	-0.813428	0.690234	Downregulated in Cell groups (batch by Treatment)	-0.809731	0.999951	Downregulated in Rotifer	1.52444	0.999945	Upregulated in Nitrogen	-2.30678	0.999995	Downregulated in Nitrogen
Cre09.g406100	2.81786	0.256579	Upregulated in Cell groups	3.03101	NA	Upregulated in Cell groups (batch by Treatment)	2.56443	NA	Upregulated in Rotifer	4.93311	0.999945	Upregulated in Nitrogen	-2.29951	0.999995	Downregulated in Nitrogen
Cre02.g113500	0.470161	0.856699	Upregulated in Cell groups	-0.73989	NA	Downregulated in Cell groups (batch by Treatment)	-0.628487	NA	Downregulated in Rotifer	1.68551	0.999945	Upregulated in Nitrogen	-2.29265	0.999995	Downregulated in Nitrogen
Cre09.g402034	-1.06386	0.354264	Downregulated in Cell groups	-1.75062	0.22864	Downregulated in Cell groups (batch by Treatment)	-1.82939	0.999951	Downregulated in Rotifer	0.481506	0.999945	Upregulated in Nitrogen	-2.28988	0.999995	Downregulated in Nitrogen
Cre11.g468800	-1.44875	NA	Downregulated in Cell groups	-4.14361	0.494931	Downregulated in Cell groups (batch by Treatment)	-3.83963	0.336207	Downregulated in Rotifer	-1.53722	0.999945	Downregulated in Nitrogen	-2.286	0.999995	Downregulated in Nitrogen
Cre17.g728050	-3.1082	0.0474492	Downregulated in Cell groups	-4.14039	NA	Downregulated in Cell groups (batch by Treatment)	-4.70375	0.50235	Downregulated in Rotifer	-2.40304	0.999945	Downregulated in Nitrogen	-2.28426	0.999995	Downregulated in Nitrogen
Cre09.g388350	1.37856	0.354359	Upregulated in Cell groups	-1.25649	0.870268	Downregulated in Cell groups (batch by Treatment)	-1.0585	0.999951	Downregulated in Rotifer	1.21981	0.999945	Upregulated in Nitrogen	-2.25723	0.999995	Downregulated in Nitrogen
Cre04.g226900	1.13991	0.403942	Upregulated in Cell groups	-1.83636	NA	Downregulated in Cell groups (batch by Treatment)	-1.99944	NA	Downregulated in Rotifer	0.28729	0.999945	Upregulated in Nitrogen	-2.25622	0.999995	Downregulated in Nitrogen
Cre06.g302100	0.636272	0.772498	Upregulated in Cell groups	-1.42168	NA	Downregulated in Cell groups (batch by Treatment)	-1.40362	NA	Downregulated in Rotifer	0.86999	0.999945	Upregulated in Nitrogen	-2.25105	0.999995	Downregulated in Nitrogen
Cre11.g472226	5.37999	0.0289437	Upregulated in Cell groups	-0.28064	NA	Downregulated in Cell groups (batch by Treatment)	-1.10257	NA	Downregulated in Rotifer	1.1739	NA	Upregulated in Nitrogen	-2.23946	0.999995	Downregulated in Nitrogen
Cre06.g278113	5.09149	0.0699115	Upregulated in Cell groups	0.650867	NA	Upregulated in Cell groups (batch by Treatment)	0.494177	NA	Upregulated in Rotifer	2.78492	NA	Upregulated in Nitrogen	-2.23946	0.999995	Downregulated in Nitrogen
Cre08.g378150	-1.77885	0.0394733	Downregulated in Cell groups	-1.82404	0.00116813	Downregulated in Cell groups (batch by Treatment)	-1.72888	0.999951	Downregulated in Rotifer	0.519874	0.999945	Upregulated in Nitrogen	-2.22928	0.999995	Downregulated in Nitrogen
Cre12.g532950	2.96371	0.0678699	Upregulated in Cell groups	-0.502519	NA	Downregulated in Cell groups (batch by Treatment)	-0.247686	NA	Downregulated in Rotifer	2.00804	0.999945	Upregulated in Nitrogen	-2.22517	0.999995	Downregulated in Nitrogen
Cre12.g516250	1.74643	0.389829	Upregulated in Cell groups	-0.669396	NA	Downregulated in Cell groups (batch by Treatment)	-1.1954	NA	Downregulated in Rotifer	1.0623	0.999945	Upregulated in Nitrogen	-2.22276	0.999995	Downregulated in Nitrogen
Cre04.g216826	-2.19018	0.0574371	Downregulated in Cell groups	-0.376884	NA	Downregulated in Cell groups (batch by Treatment)	-0.155662	NA	Downregulated in Rotifer	2.07839	0.999945	Upregulated in Nitrogen	-2.21291	0.999995	Downregulated in Nitrogen
Cre02.g100500	0.567682	0.772498	Upregulated in Cell groups	-0.934275	NA	Downregulated in Cell groups (batch by Treatment)	-0.824116	NA	Downregulated in Rotifer	1.41589	0.999945	Upregulated in Nitrogen	-2.21147	0.999995	Downregulated in Nitrogen
Cre14.g622600	0.961052	0.749527	Upregulated in Cell groups	-0.405566	NA	Downregulated in Cell groups (batch by Treatment)	-0.179136	NA	Downregulated in Rotifer	2.07872	0.999945	Upregulated in Nitrogen	-2.20668	0.999995	Downregulated in Nitrogen
Cre09.g410850	-0.965101	0.700731	Downregulated in Cell groups	-3.18592	0.00116813	Downregulated in Cell groups (batch by Treatment)	-2.58121	0.746601	Downregulated in Rotifer	-0.38352	0.999945	Downregulated in Nitrogen	-2.17816	0.999995	Downregulated in Nitrogen
Cre06.g263289	-0.77751	0.671939	Downregulated in Cell groups	-0.548727	NA	Downregulated in Cell groups (batch by Treatment)	-0.432191	NA	Downregulated in Rotifer	1.77136	0.999945	Upregulated in Nitrogen	-2.17492	0.999995	Downregulated in Nitrogen
Cre02.g093750	-0.32459	0.845914	Downregulated in Cell groups	-1.73577	0.2127	Downregulated in Cell groups (batch by Treatment)	-1.84424	0.849608	Downregulated in Rotifer	0.344427	0.999945	Upregulated in Nitrogen	-2.17022	0.24025	Downregulated in Nitrogen
Cre01.g016750	1.62885	0.777288	Upregulated in Cell groups	0.706609	NA	Upregulated in Cell groups (batch by Treatment)	0.71529	NA	Upregulated in Rotifer	2.88751	NA	Upregulated in Nitrogen	-2.15744	0.999995	Downregulated in Nitrogen
Cre10.g465763	-3.0021	0.287586	Downregulated in Cell groups	-4.0318	NA	Downregulated in Cell groups (batch by Treatment)	-4.92149	NA	Downregulated in Rotifer	-2.75232	0.999945	Downregulated in Nitrogen	-2.15625	0.999995	Downregulated in Nitrogen
Cre06.g250600	1.61798	0.734574	Upregulated in Cell groups	1.1245	NA	Upregulated in Cell groups (batch by Treatment)	0.508618	NA	Upregulated in Rotifer	2.74782	NA	Upregulated in Nitrogen	-2.15625	0.999995	Downregulated in Nitrogen
Cre13.g590626	0.893664	0.868228	Upregulated in Cell groups	0.703566	NA	Upregulated in Cell groups (batch by Treatment)	0.71529	NA	Upregulated in Rotifer	2.88313	NA	Upregulated in Nitrogen	-2.15625	0.999995	Downregulated in Nitrogen
Cre12.g540100	-1.84872	0.500068	Downregulated in Cell groups	-3.67675	NA	Downregulated in Cell groups (batch by Treatment)	-4.03361	NA	Downregulated in Rotifer	-1.86517	0.999945	Downregulated in Nitrogen	-2.15546	0.999995	Downregulated in Nitrogen
Cre35.g759247	-1.14075	0.740274	Downregulated in Cell groups	-2.5805	NA	Downregulated in Cell groups (batch by Treatment)	-2.88274	NA	Downregulated in Rotifer	-0.716615	NA	Downregulated in Nitrogen	-2.15546	0.999995	Downregulated in Nitrogen
Cre03.g182850	-1.55485	0.676865	Downregulated in Cell groups	-1.55348	NA	Downregulated in Cell groups (batch by Treatment)	-2.31717	NA	Downregulated in Rotifer	-0.1557	NA	Downregulated in Nitrogen	-2.15476	0.999995	Downregulated in Nitrogen
Cre01.g055448	-2.79551	0.260252	Downregulated in Cell groups	-2.91509	NA	Downregulated in Cell groups (batch by Treatment)	-3.49034	NA	Downregulated in Rotifer	-1.32372	NA	Downregulated in Nitrogen	-2.15347	0.999995	Downregulated in Nitrogen
Cre02.g143052	-1.59824	0.637249	Downregulated in Cell groups	-1.49738	NA	Downregulated in Cell groups (batch by Treatment)	-1.55966	NA	Downregulated in Rotifer	0.605241	NA	Upregulated in Nitrogen	-2.15347	0.999995	Downregulated in Nitrogen
Cre06.g300600	-1.60858	0.3969	Downregulated in Cell groups	-3.49367	NA	Downregulated in Cell groups (batch by Treatment)	-3.49206	NA	Downregulated in Rotifer	-1.31889	0.999945	Downregulated in Nitrogen	-2.15255	0.999995	Downregulated in Nitrogen
Cre13.g575550	-0.358835	0.884373	Downregulated in Cell groups	-3.41172	NA	Downregulated in Cell groups (batch by Treatment)	-3.33404	0.50235	Downregulated in Rotifer	-1.1636	0.999945	Downregulated in Nitrogen	-2.15029	0.999995	Downregulated in Nitrogen
Cre09.g409728	1.04001	0.653313	Upregulated in Cell groups	-0.79101	NA	Downregulated in Cell groups (batch by Treatment)	-0.80381	NA	Downregulated in Rotifer	1.37737	0.999945	Upregulated in Nitrogen	-2.14795	0.999995	Downregulated in Nitrogen
Cre12.g554550	0.0518195	0.985609	Upregulated in Cell groups	-1.69797	NA	Downregulated in Cell groups (batch by Treatment)	-1.6655	NA	Downregulated in Rotifer	0.498653	0.999945	Upregulated in Nitrogen	-2.14776	0.999995	Downregulated in Nitrogen
Cre13.g580976	-0.46078	0.819727	Downregulated in Cell groups	-1.53559	NA	Downregulated in Cell groups (batch by Treatment)	-1.59127	NA	Downregulated in Rotifer	0.574841	0.999945	Upregulated in Nitrogen	-2.14651	0.999995	Downregulated in Nitrogen
Cre15.g643400	2.15648	0.210081	Upregulated in Cell groups	-0.622646	NA	Downregulated in Cell groups (batch by Treatment)	-0.770818	NA	Downregulated in Rotifer	1.41175	0.999945	Upregulated in Nitrogen	-2.1464	0.999995	Downregulated in Nitrogen
Cre17.g746397	-0.168289	0.961271	Downregulated in Cell groups	-2.93339	NA	Downregulated in Cell groups (batch by Treatment)	-2.37589	NA	Downregulated in Rotifer	-0.21534	0.999945	Downregulated in Nitrogen	-2.145	0.999995	Downregulated in Nitrogen
Cre02.g078400	-0.502705	0.89623	Downregulated in Cell groups	-3.19215	NA	Downregulated in Cell groups (batch by Treatment)	-3.00973	NA	Downregulated in Rotifer	-0.849696	NA	Downregulated in Nitrogen	-2.14453	0.999995	Downregulated in Nitrogen
Cre14.g618776	1.89884	0.666276	Upregulated in Cell groups	0.642436	NA	Upregulated in Cell groups (batch by Treatment)	0.523147	NA	Upregulated in Rotifer	2.75157	NA	Upregulated in Nitrogen	-2.14453	0.999995	Downregulated in Nitrogen
Cre17.g705778	1.67272	0.767017	Upregulated in Cell groups	1.95147	NA	Upregulated in Cell groups (batch by Treatment)	NA	NA		4.28042	NA	Upregulated in Nitrogen	-2.14453	0.999995	Downregulated in Nitrogen
Cre16.g659300	-1.52846	0.664529	Downregulated in Cell groups	-1.3874	NA	Downregulated in Cell groups (batch by Treatment)	-1.7979	NA	Downregulated in Rotifer	0.357119	NA	Upregulated in Nitrogen	-2.14148	0.999995	Downregulated in Nitrogen
Cre06.g257183	1.91327	0.450927	Upregulated in Cell groups	-1.08781	NA	Downregulated in Cell groups (batch by Treatment)	-1.04188	NA	Downregulated in Rotifer	1.14237	NA	Upregulated in Nitrogen	-2.14066	0.999995	Downregulated in Nitrogen
Cre08.g369900	5.48447	0.0429352	Upregulated in Cell groups	1.45085	NA	Upregulated in Cell groups (batch by Treatment)	2.13031	NA	Upregulated in Rotifer	4.34194	NA	Upregulated in Nitrogen	-2.13912	0.999995	Downregulated in Nitrogen
Cre15.g640200	0.61443	0.881245	Upregulated in Cell groups	-0.409412	NA	Downregulated in Cell groups (batch by Treatment)	-0.838105	NA	Downregulated in Rotifer	1.35121	NA	Upregulated in Nitrogen	-2.13909	0.999995	Downregulated in Nitrogen
Cre12.g502901	1.27803	0.274332	Upregulated in Cell groups	-1.1783	NA	Downregulated in Cell groups (batch by Treatment)	-1.29587	NA	Downregulated in Rotifer	0.854356	0.999945	Upregulated in Nitrogen	-2.1232	0.999995	Downregulated in Nitrogen
Cre05.g234150	0.0909389	0.957036	Upregulated in Cell groups	-1.50829	0.120969	Downregulated in Cell groups (batch by Treatment)	-1.51436	0.849615	Downregulated in Rotifer	0.633131	0.999945	Upregulated in Nitrogen	-2.1219	0.24025	Downregulated in Nitrogen
Cre10.g442800	-3.42826	7.5e-06	Downregulated in Cell groups	-1.44568	0.335562	Downregulated in Cell groups (batch by Treatment)	-0.903602	0.999951	Downregulated in Rotifer	1.22533	0.999945	Upregulated in Nitrogen	-2.11199	0.999995	Downregulated in Nitrogen
Cre08.g382200	-2.81121	0.140166	Downregulated in Cell groups	1.21692	NA	Upregulated in Cell groups (batch by Treatment)	0.16563	NA	Upregulated in Rotifer	2.28207	0.999945	Upregulated in Nitrogen	-2.1092	0.999995	Downregulated in Nitrogen
Cre16.g686398	-0.279978	0.920863	Downregulated in Cell groups	-0.74561	NA	Downregulated in Cell groups (batch by Treatment)	-0.675614	NA	Downregulated in Rotifer	1.45579	0.999945	Upregulated in Nitrogen	-2.10313	0.999995	Downregulated in Nitrogen
Cre09.g398400	6.37472	0.00157913	Upregulated in Cell groups	0.280268	NA	Upregulated in Cell groups (batch by Treatment)	-0.00102446	NA	Downregulated in Rotifer	2.13335	0.999945	Upregulated in Nitrogen	-2.0964	0.999995	Downregulated in Nitrogen
Cre12.g487601	2.4033	0.0304816	Upregulated in Cell groups	0.0381464	NA	Upregulated in Cell groups (batch by Treatment)	-0.528119	NA	Downregulated in Rotifer	1.59986	0.999945	Upregulated in Nitrogen	-2.09607	0.999995	Downregulated in Nitrogen
Cre15.g635034	0.564434	0.877796	Upregulated in Cell groups	0.527513	NA	Upregulated in Cell groups (batch by Treatment)	0.698979	NA	Upregulated in Rotifer	2.80528	NA	Upregulated in Nitrogen	-2.09317	0.999995	Downregulated in Nitrogen
Cre02.g093800	0.795225	0.52321	Upregulated in Cell groups	-1.89493	0.112361	Downregulated in Cell groups (batch by Treatment)	-1.68461	0.721611	Downregulated in Rotifer	0.421662	0.999945	Upregulated in Nitrogen	-2.08312	0.999995	Downregulated in Nitrogen
Cre12.g502900	3.42752	0.175895	Upregulated in Cell groups	1.77285	NA	Upregulated in Cell groups (batch by Treatment)	1.08528	NA	Upregulated in Rotifer	3.21891	NA	Upregulated in Nitrogen	-2.07835	0.999995	Downregulated in Nitrogen
Cre17.g704700	-1.50655	0.510807	Downregulated in Cell groups	-3.73379	NA	Downregulated in Cell groups (batch by Treatment)	-3.82341	NA	Downregulated in Rotifer	-1.72876	0.999945	Downregulated in Nitrogen	-2.07799	0.999995	Downregulated in Nitrogen
Cre08.g360650	-2.72937	0.0286575	Downregulated in Cell groups	-0.224318	NA	Downregulated in Cell groups (batch by Treatment)	0.150339	NA	Upregulated in Rotifer	2.24106	0.999945	Upregulated in Nitrogen	-2.0767	0.999995	Downregulated in Nitrogen
Cre01.g016600	3.78561	0.00326231	Upregulated in Cell groups	2.00889	NA	Upregulated in Cell groups (batch by Treatment)	0.343213	NA	Upregulated in Rotifer	2.4511	0.999945	Upregulated in Nitrogen	-2.07582	0.999995	Downregulated in Nitrogen
Cre17.g735876	-2.54417	0.0588794	Downregulated in Cell groups	-1.90923	NA	Downregulated in Cell groups (batch by Treatment)	-2.79363	0.999951	Downregulated in Rotifer	-0.704063	0.999945	Downregulated in Nitrogen	-2.07302	0.999995	Downregulated in Nitrogen
Cre09.g409951	-0.956984	0.533706	Downregulated in Cell groups	-2.31706	NA	Downregulated in Cell groups (batch by Treatment)	-2.49054	0.918311	Downregulated in Rotifer	-0.402089	0.999945	Downregulated in Nitrogen	-2.07129	0.999995	Downregulated in Nitrogen
Cre01.g026350	1.58143	0.52399	Upregulated in Cell groups	-1.10256	NA	Downregulated in Cell groups (batch by Treatment)	-0.27506	NA	Downregulated in Rotifer	1.81074	NA	Upregulated in Nitrogen	-2.06964	0.999995	Downregulated in Nitrogen
Cre04.g219550	1.36453	0.56958	Upregulated in Cell groups	-2.68624	NA	Downregulated in Cell groups (batch by Treatment)	-1.59672	NA	Downregulated in Rotifer	0.494077	0.999945	Upregulated in Nitrogen	-2.06964	0.999995	Downregulated in Nitrogen
Cre12.g487650	0.753102	0.724302	Upregulated in Cell groups	-1.38879	NA	Downregulated in Cell groups (batch by Treatment)	-1.37294	NA	Downregulated in Rotifer	0.714696	0.999945	Upregulated in Nitrogen	-2.06894	0.999995	Downregulated in Nitrogen
Cre09.g404700	-1.7589	NA	Downregulated in Cell groups	-7.13919	NA	Downregulated in Cell groups (batch by Treatment)	-4.45313	0.746601	Downregulated in Rotifer	-2.36379	0.999945	Downregulated in Nitrogen	-2.06868	0.999995	Downregulated in Nitrogen
Cre01.g012050	-1.90816	0.0167517	Downregulated in Cell groups	-1.35109	0.275608	Downregulated in Cell groups (batch by Treatment)	-1.45447	0.999951	Downregulated in Rotifer	0.633169	0.999945	Upregulated in Nitrogen	-2.06847	0.999995	Downregulated in Nitrogen
Cre14.g617400	1.38882	0.199561	Upregulated in Cell groups	0.288282	0.972615	Upregulated in Cell groups (batch by Treatment)	0.0874046	0.999951	Upregulated in Rotifer	2.17908	0.853728	Upregulated in Nitrogen	-2.06687	0.999995	Downregulated in Nitrogen
Cre06.g278166	-1.027	NA	Downregulated in Cell groups	-3.26386	0.2127	Downregulated in Cell groups (batch by Treatment)	-3.18104	0.695848	Downregulated in Rotifer	-1.09793	0.999945	Downregulated in Nitrogen	-2.06666	0.999995	Downregulated in Nitrogen
Cre04.g226001	-0.195361	0.959068	Downregulated in Cell groups	-2.09298	NA	Downregulated in Cell groups (batch by Treatment)	-2.02491	NA	Downregulated in Rotifer	0.0428506	NA	Upregulated in Nitrogen	-2.05681	0.999995	Downregulated in Nitrogen
Cre04.g224826	-3.24586	6.41e-05	Downregulated in Cell groups	-1.02594	0.869041	Downregulated in Cell groups (batch by Treatment)	-0.916727	0.999951	Downregulated in Rotifer	1.15498	0.999945	Upregulated in Nitrogen	-2.05187	0.999995	Downregulated in Nitrogen
Cre02.g115950	0.0776348	0.970523	Upregulated in Cell groups	-2.30091	0.119449	Downregulated in Cell groups (batch by Treatment)	-2.26593	0.32683	Downregulated in Rotifer	-0.196382	0.999945	Downregulated in Nitrogen	-2.05064	0.999995	Downregulated in Nitrogen
Cre07.g345100	2.08494	0.324722	Upregulated in Cell groups	1.62445	NA	Upregulated in Cell groups (batch by Treatment)	0.25165	NA	Upregulated in Rotifer	2.34358	0.999945	Upregulated in Nitrogen	-2.04958	0.999995	Downregulated in Nitrogen
Cre01.g055461	1.56014	0.662552	Upregulated in Cell groups	1.67544	NA	Upregulated in Cell groups (batch by Treatment)	1.71559	NA	Upregulated in Rotifer	3.77086	NA	Upregulated in Nitrogen	-2.04527	0.999995	Downregulated in Nitrogen
Cre02.g099400	1.4497	0.592496	Upregulated in Cell groups	1.75616	0.686414	Upregulated in Cell groups (batch by Treatment)	0.474501	0.999951	Upregulated in Rotifer	2.54498	0.999945	Upregulated in Nitrogen	-2.04057	0.999995	Downregulated in Nitrogen
Cre04.g230046	-0.882652	0.537093	Downregulated in Cell groups	-1.33195	NA	Downregulated in Cell groups (batch by Treatment)	-1.51323	0.999951	Downregulated in Rotifer	0.544312	0.999945	Upregulated in Nitrogen	-2.04054	0.999995	Downregulated in Nitrogen
Cre12.g495450	-0.300015	0.835008	Downregulated in Cell groups	-1.01252	0.563569	Downregulated in Cell groups (batch by Treatment)	-1.02255	0.999951	Downregulated in Rotifer	1.03756	0.999945	Upregulated in Nitrogen	-2.03526	0.488172	Downregulated in Nitrogen
Cre17.g717950	0.0418454	0.985598	Upregulated in Cell groups	-1.93797	0.569126	Downregulated in Cell groups (batch by Treatment)	-1.77745	0.999951	Downregulated in Rotifer	0.274584	0.999945	Upregulated in Nitrogen	-2.03444	0.999995	Downregulated in Nitrogen
Cre02.g095061	-0.886137	0.808031	Downregulated in Cell groups	-2.2685	NA	Downregulated in Cell groups (batch by Treatment)	-2.2997	NA	Downregulated in Rotifer	-0.256912	0.999945	Downregulated in Nitrogen	-2.03323	0.999995	Downregulated in Nitrogen
Cre12.g514400	3.57552	0.00666227	Upregulated in Cell groups	-1.91509	NA	Downregulated in Cell groups (batch by Treatment)	-1.59644	NA	Downregulated in Rotifer	0.469975	0.999945	Upregulated in Nitrogen	-2.03172	0.999995	Downregulated in Nitrogen
Cre01.g009676	-0.0522261	0.984572	Downregulated in Cell groups	-2.5642	NA	Downregulated in Cell groups (batch by Treatment)	-2.1803	NA	Downregulated in Rotifer	-0.140408	0.999945	Downregulated in Nitrogen	-2.0222	0.999995	Downregulated in Nitrogen
Cre12.g544800	-0.596	0.842223	Downregulated in Cell groups	1.49907	NA	Upregulated in Cell groups (batch by Treatment)	1.4465	NA	Upregulated in Rotifer	3.47928	0.999945	Upregulated in Nitrogen	-2.01838	0.999995	Downregulated in Nitrogen
Cre12.g532800	-1.82594	0.0404645	Downregulated in Cell groups	-1.78629	0.1441	Downregulated in Cell groups (batch by Treatment)	-1.49768	0.999951	Downregulated in Rotifer	0.535577	0.999945	Upregulated in Nitrogen	-2.01275	0.999995	Downregulated in Nitrogen
Cre08.g369700	4.33482	0.00260773	Upregulated in Cell groups	0.587105	NA	Upregulated in Cell groups (batch by Treatment)	0.52234	NA	Upregulated in Rotifer	2.56941	0.999945	Upregulated in Nitrogen	-2.01176	0.999995	Downregulated in Nitrogen
Cre04.g214700	1.51093	0.459045	Upregulated in Cell groups	-1.11421	NA	Downregulated in Cell groups (batch by Treatment)	-1.41199	NA	Downregulated in Rotifer	0.628775	0.999945	Upregulated in Nitrogen	-2.0115	0.999995	Downregulated in Nitrogen
Cre11.g468050	1.72374	0.0731905	Upregulated in Cell groups	0.118089	0.992985	Upregulated in Cell groups (batch by Treatment)	-0.0014446	0.999951	Downregulated in Rotifer	2.03013	0.999945	Upregulated in Nitrogen	-2.00454	0.999995	Downregulated in Nitrogen
Cre11.g467549	-1.13859	0.624688	Downregulated in Cell groups	-2.40278	NA	Downregulated in Cell groups (batch by Treatment)	-2.35908	NA	Downregulated in Rotifer	-0.348021	0.999945	Downregulated in Nitrogen	-1.99995	0.999995	Downregulated in Nitrogen
Cre05.g239450	1.64049	0.0796298	Upregulated in Cell groups	-1.31706	0.638942	Downregulated in Cell groups (batch by Treatment)	-1.14233	0.999951	Downregulated in Rotifer	0.878419	0.999945	Upregulated in Nitrogen	-1.99657	0.999995	Downregulated in Nitrogen
Cre01.g009150	0.901773	0.579561	Upregulated in Cell groups	-0.851131	NA	Downregulated in Cell groups (batch by Treatment)	-0.641669	NA	Downregulated in Rotifer	1.37371	0.999945	Upregulated in Nitrogen	-1.99654	0.999995	Downregulated in Nitrogen
Cre07.g356700	1.25111	0.696925	Upregulated in Cell groups	-0.180727	NA	Downregulated in Cell groups (batch by Treatment)	-0.516132	NA	Downregulated in Rotifer	1.52865	NA	Upregulated in Nitrogen	-1.99472	0.999995	Downregulated in Nitrogen
Cre12.g557750	-0.660359	0.680441	Downregulated in Cell groups	-1.42001	NA	Downregulated in Cell groups (batch by Treatment)	-1.61737	0.999951	Downregulated in Rotifer	0.393517	0.999945	Upregulated in Nitrogen	-1.99322	0.999995	Downregulated in Nitrogen
Cre05.g238400	-4.74475	1.4e-07	Downregulated in Cell groups	-1.20334	0.944032	Downregulated in Cell groups (batch by Treatment)	-3.70426	0.639706	Downregulated in Rotifer	-1.697	0.999945	Downregulated in Nitrogen	-1.9904	0.999995	Downregulated in Nitrogen
Cre17.g736437	1.07517	0.613965	Upregulated in Cell groups	-0.672703	NA	Downregulated in Cell groups (batch by Treatment)	-0.633989	NA	Downregulated in Rotifer	1.37618	0.999945	Upregulated in Nitrogen	-1.98848	0.999995	Downregulated in Nitrogen
Cre12.g501750	-3.6185	8.66e-06	Downregulated in Cell groups	-0.073985	NA	Downregulated in Cell groups (batch by Treatment)	-0.800623	0.999951	Downregulated in Rotifer	1.20212	0.999945	Upregulated in Nitrogen	-1.98419	0.999995	Downregulated in Nitrogen
Cre17.g734961	-0.25854	0.907281	Downregulated in Cell groups	-2.70294	NA	Downregulated in Cell groups (batch by Treatment)	-2.66648	0.845487	Downregulated in Rotifer	-0.668615	0.999945	Downregulated in Nitrogen	-1.97733	0.999995	Downregulated in Nitrogen
Cre14.g616650	2.21548	0.16311	Upregulated in Cell groups	-2.8056	NA	Downregulated in Cell groups (batch by Treatment)	-1.54043	NA	Downregulated in Rotifer	0.46266	0.999945	Upregulated in Nitrogen	-1.97667	0.999995	Downregulated in Nitrogen
Cre16.g691150	0.325733	0.874175	Upregulated in Cell groups	-1.39186	0.801744	Downregulated in Cell groups (batch by Treatment)	-1.43096	0.999951	Downregulated in Rotifer	0.558506	0.999945	Upregulated in Nitrogen	-1.97256	0.999995	Downregulated in Nitrogen
Cre14.g610150	-1.96913	0.035072	Downregulated in Cell groups	-0.401335	0.96408	Downregulated in Cell groups (batch by Treatment)	-0.908243	0.999951	Downregulated in Rotifer	1.08052	0.999945	Upregulated in Nitrogen	-1.97053	0.999995	Downregulated in Nitrogen
Cre07.g336900	-1.1009	0.636363	Downregulated in Cell groups	-2.29286	0.2127	Downregulated in Cell groups (batch by Treatment)	-2.63344	0.695848	Downregulated in Rotifer	-0.651583	0.999945	Downregulated in Nitrogen	-1.9657	0.661823	Downregulated in Nitrogen
Cre02.g143450	0.460004	0.815624	Upregulated in Cell groups	-1.8982	NA	Downregulated in Cell groups (batch by Treatment)	-1.81526	NA	Downregulated in Rotifer	0.172837	0.999945	Upregulated in Nitrogen	-1.96465	0.999995	Downregulated in Nitrogen
Cre13.g585651	-0.445716	0.818573	Downregulated in Cell groups	-1.30018	NA	Downregulated in Cell groups (batch by Treatment)	-1.27059	NA	Downregulated in Rotifer	0.710771	0.999945	Upregulated in Nitrogen	-1.96379	0.999995	Downregulated in Nitrogen
Cre16.g677750	1.53343	0.0943754	Upregulated in Cell groups	-0.938859	0.807157	Downregulated in Cell groups (batch by Treatment)	-0.737108	0.999951	Downregulated in Rotifer	1.24125	0.999945	Upregulated in Nitrogen	-1.95336	0.999995	Downregulated in Nitrogen
Cre04.g219725	0.00299455	0.999155	Upregulated in Cell groups	-1.95494	NA	Downregulated in Cell groups (batch by Treatment)	-1.90188	NA	Downregulated in Rotifer	0.066752	0.999945	Upregulated in Nitrogen	-1.95086	0.999995	Downregulated in Nitrogen
Cre10.g435775	0.131301	0.978455	Upregulated in Cell groups	-0.224436	NA	Downregulated in Cell groups (batch by Treatment)	-0.482529	NA	Downregulated in Rotifer	1.45625	NA	Upregulated in Nitrogen	-1.9414	0.999995	Downregulated in Nitrogen
Cre07.g346200	-0.773596	0.765358	Downregulated in Cell groups	-2.2737	NA	Downregulated in Cell groups (batch by Treatment)	-2.10754	NA	Downregulated in Rotifer	-0.154927	0.999945	Downregulated in Nitrogen	-1.94046	0.999995	Downregulated in Nitrogen
Cre11.g476325	0.347595	0.916694	Upregulated in Cell groups	1.81489	NA	Upregulated in Cell groups (batch by Treatment)	1.73678	NA	Upregulated in Rotifer	3.73019	0.799122	Upregulated in Nitrogen	-1.9389	0.999995	Downregulated in Nitrogen
Cre04.g217948	-3.85612	0.0714812	Downregulated in Cell groups	-2.38523	NA	Downregulated in Cell groups (batch by Treatment)	-2.69507	NA	Downregulated in Rotifer	-0.743314	0.999945	Downregulated in Nitrogen	-1.93824	0.999995	Downregulated in Nitrogen
Cre17.g736350	0.654897	0.872701	Upregulated in Cell groups	-3.47031	NA	Downregulated in Cell groups (batch by Treatment)	-3.59019	NA	Downregulated in Rotifer	-1.6341	NA	Downregulated in Nitrogen	-1.93512	0.999995	Downregulated in Nitrogen
Cre41.g760297	2.83767	0.533706	Upregulated in Cell groups	1.36732	NA	Upregulated in Cell groups (batch by Treatment)	-0.527348	NA	Downregulated in Rotifer	1.45007	NA	Upregulated in Nitrogen	-1.93512	0.999995	Downregulated in Nitrogen
Cre07.g338800	0.161181	0.930083	Upregulated in Cell groups	-1.30384	NA	Downregulated in Cell groups (batch by Treatment)	-1.30385	0.999951	Downregulated in Rotifer	0.658477	0.999945	Upregulated in Nitrogen	-1.93426	0.999995	Downregulated in Nitrogen
Cre16.g660331	-0.525652	0.790926	Downregulated in Cell groups	-0.928743	NA	Downregulated in Cell groups (batch by Treatment)	-1.04812	NA	Downregulated in Rotifer	0.898344	0.999945	Upregulated in Nitrogen	-1.9322	0.999995	Downregulated in Nitrogen
Cre10.g444250	-1.5423	0.600153	Downregulated in Cell groups	-2.90999	NA	Downregulated in Cell groups (batch by Treatment)	-3.11315	NA	Downregulated in Rotifer	-1.1678	NA	Downregulated in Nitrogen	-1.93216	0.999995	Downregulated in Nitrogen
Cre17.g744747	-1.44935	0.684899	Downregulated in Cell groups	-1.49552	NA	Downregulated in Cell groups (batch by Treatment)	-1.55966	NA	Downregulated in Rotifer	0.383652	NA	Upregulated in Nitrogen	-1.93141	0.999995	Downregulated in Nitrogen
Cre07.g327976	-2.01258	0.568832	Downregulated in Cell groups	-1.31055	NA	Downregulated in Cell groups (batch by Treatment)	-1.25832	NA	Downregulated in Rotifer	0.68736	NA	Upregulated in Nitrogen	-1.93072	0.999995	Downregulated in Nitrogen
Cre16.g674065	-2.46093	0.0219379	Downregulated in Cell groups	-2.36346	0.0508927	Downregulated in Cell groups (batch by Treatment)	-1.84946	0.999951	Downregulated in Rotifer	0.0970214	0.999945	Upregulated in Nitrogen	-1.93058	0.999995	Downregulated in Nitrogen
Cre05.g232004	-3.26249	0.238836	Downregulated in Cell groups	-3.1515	NA	Downregulated in Cell groups (batch by Treatment)	-3.44124	NA	Downregulated in Rotifer	-1.49255	NA	Downregulated in Nitrogen	-1.93031	0.999995	Downregulated in Nitrogen
Cre07.g346525	-4.25725	0.19968	Downregulated in Cell groups	-0.67459	NA	Downregulated in Cell groups (batch by Treatment)	-1.73432	NA	Downregulated in Rotifer	0.209044	NA	Upregulated in Nitrogen	-1.93031	0.999995	Downregulated in Nitrogen
Cre04.g220461	-3.92226	0.295717	Downregulated in Cell groups	-0.114296	NA	Downregulated in Cell groups (batch by Treatment)	-0.739043	NA	Downregulated in Rotifer	1.19887	NA	Upregulated in Nitrogen	-1.93031	0.999995	Downregulated in Nitrogen
Cre13.g571902	-3.79044	0.344035	Downregulated in Cell groups	0.186788	NA	Upregulated in Cell groups (batch by Treatment)	-0.158104	NA	Downregulated in Rotifer	1.77496	NA	Upregulated in Nitrogen	-1.93031	0.999995	Downregulated in Nitrogen
Cre03.g152300	0.859549	0.747048	Upregulated in Cell groups	-1.58818	NA	Downregulated in Cell groups (batch by Treatment)	-1.74236	NA	Downregulated in Rotifer	0.219196	NA	Upregulated in Nitrogen	-1.92856	0.999995	Downregulated in Nitrogen
Cre12.g485200	1.42748	0.718937	Upregulated in Cell groups	-1.25742	NA	Downregulated in Cell groups (batch by Treatment)	-0.863919	NA	Downregulated in Rotifer	1.07443	NA	Upregulated in Nitrogen	-1.922	0.999995	Downregulated in Nitrogen
Cre01.g047200	2.72823	0.51198	Upregulated in Cell groups	0.649416	NA	Upregulated in Cell groups (batch by Treatment)	0.523147	NA	Upregulated in Rotifer	2.52103	NA	Upregulated in Nitrogen	-1.922	0.999995	Downregulated in Nitrogen
Cre02.g142106	1.72509	0.721199	Upregulated in Cell groups	0.35851	NA	Upregulated in Cell groups (batch by Treatment)	0.729816	NA	Upregulated in Rotifer	2.66167	NA	Upregulated in Nitrogen	-1.922	0.999995	Downregulated in Nitrogen
Cre14.g615618	1.72509	0.721199	Upregulated in Cell groups	0.35851	NA	Upregulated in Cell groups (batch by Treatment)	0.729816	NA	Upregulated in Rotifer	2.66167	NA	Upregulated in Nitrogen	-1.922	0.999995	Downregulated in Nitrogen
Cre02.g143300	2.49589	0.636462	Upregulated in Cell groups	1.92221	NA	Upregulated in Cell groups (batch by Treatment)	NA	NA		4.05821	NA	Upregulated in Nitrogen	-1.922	0.999995	Downregulated in Nitrogen
Cre06.g281766	-0.686412	0.861182	Downregulated in Cell groups	-2.74379	NA	Downregulated in Cell groups (batch by Treatment)	-2.63934	NA	Downregulated in Rotifer	-0.704964	NA	Downregulated in Nitrogen	-1.92154	0.999995	Downregulated in Nitrogen
Cre08.g370116	4.03891	0.286457	Upregulated in Cell groups	0.175638	NA	Upregulated in Cell groups (batch by Treatment)	-0.513074	NA	Downregulated in Rotifer	1.45007	NA	Upregulated in Nitrogen	-1.92101	0.999995	Downregulated in Nitrogen
Cre16.g686700	2.92079	0.323276	Upregulated in Cell groups	-0.0791264	NA	Downregulated in Cell groups (batch by Treatment)	0.66512	NA	Upregulated in Rotifer	2.61152	NA	Upregulated in Nitrogen	-1.9181	0.999995	Downregulated in Nitrogen
Cre10.g449901	3.85742	0.0678547	Upregulated in Cell groups	-1.05741	NA	Downregulated in Cell groups (batch by Treatment)	-0.887235	NA	Downregulated in Rotifer	1.06819	0.999945	Upregulated in Nitrogen	-1.91734	0.999995	Downregulated in Nitrogen
Cre11.g468000	5.03752	0.0616596	Upregulated in Cell groups	0.0874366	NA	Upregulated in Cell groups (batch by Treatment)	-0.514214	NA	Downregulated in Rotifer	1.44229	NA	Upregulated in Nitrogen	-1.91723	0.999995	Downregulated in Nitrogen
Cre16.g673450	1.24416	0.590208	Upregulated in Cell groups	-2.02394	NA	Downregulated in Cell groups (batch by Treatment)	-1.06253	NA	Downregulated in Rotifer	0.872104	0.999945	Upregulated in Nitrogen	-1.91694	0.999995	Downregulated in Nitrogen
Cre04.g216840	2.51234	0.271207	Upregulated in Cell groups	0.39145	NA	Upregulated in Cell groups (batch by Treatment)	1.0246	NA	Upregulated in Rotifer	2.98601	0.999945	Upregulated in Nitrogen	-1.91694	0.999995	Downregulated in Nitrogen
Cre08.g371918	2.41149	0.229912	Upregulated in Cell groups	-0.514218	NA	Downregulated in Cell groups (batch by Treatment)	-0.271163	NA	Downregulated in Rotifer	1.6911	0.999945	Upregulated in Nitrogen	-1.9169	0.999995	Downregulated in Nitrogen
Cre10.g465450	-1.41756	0.55145	Downregulated in Cell groups	-3.02659	NA	Downregulated in Cell groups (batch by Treatment)	-3.32644	NA	Downregulated in Rotifer	-1.39057	0.999945	Downregulated in Nitrogen	-1.91616	0.999995	Downregulated in Nitrogen
Cre06.g263700	1.02236	0.409984	Upregulated in Cell groups	-2.50772	0.00474356	Downregulated in Cell groups (batch by Treatment)	-2.32333	0.351189	Downregulated in Rotifer	-0.385722	0.999945	Downregulated in Nitrogen	-1.91186	0.999995	Downregulated in Nitrogen
Cre12.g505050	1.76987	0.0310144	Upregulated in Cell groups	-1.4216	0.375528	Downregulated in Cell groups (batch by Treatment)	-1.19683	0.999951	Downregulated in Rotifer	0.739534	0.999945	Upregulated in Nitrogen	-1.91053	0.999995	Downregulated in Nitrogen
Cre10.g428692	0.0190199	0.99163	Upregulated in Cell groups	-1.68059	0.284264	Downregulated in Cell groups (batch by Treatment)	-1.68406	0.902303	Downregulated in Rotifer	0.239376	0.999945	Upregulated in Nitrogen	-1.90318	0.999995	Downregulated in Nitrogen
Cre01.g053000	-0.49858	0.772661	Downregulated in Cell groups	-0.274793	0.979625	Downregulated in Cell groups (batch by Treatment)	-0.300214	0.999951	Downregulated in Rotifer	1.61533	0.999945	Upregulated in Nitrogen	-1.89918	0.999995	Downregulated in Nitrogen
Cre16.g658775	1.99341	0.0574371	Upregulated in Cell groups	0.0945984	NA	Upregulated in Cell groups (batch by Treatment)	-0.141127	NA	Downregulated in Rotifer	1.77572	0.999945	Upregulated in Nitrogen	-1.88656	0.999995	Downregulated in Nitrogen
Cre13.g605200	0.34507	0.906301	Upregulated in Cell groups	-3.05472	0.00157037	Downregulated in Cell groups (batch by Treatment)	-2.61082	0.225151	Downregulated in Rotifer	-0.70963	0.999945	Downregulated in Nitrogen	-1.8786	0.999995	Downregulated in Nitrogen
Cre17.g714750	0.157615	0.928415	Upregulated in Cell groups	-2.17933	0.0133651	Downregulated in Cell groups (batch by Treatment)	-2.08721	0.313388	Downregulated in Rotifer	-0.186944	0.999945	Downregulated in Nitrogen	-1.87764	0.999995	Downregulated in Nitrogen
Cre06.g278133	1.41318	0.337571	Upregulated in Cell groups	-0.315941	NA	Downregulated in Cell groups (batch by Treatment)	-0.455902	NA	Downregulated in Rotifer	1.44746	0.999945	Upregulated in Nitrogen	-1.87671	0.999995	Downregulated in Nitrogen
Cre09.g403850	-2.00696	0.214209	Downregulated in Cell groups	-3.4882	NA	Downregulated in Cell groups (batch by Treatment)	-3.91414	0.441558	Downregulated in Rotifer	-2.01853	0.999945	Downregulated in Nitrogen	-1.87594	0.999995	Downregulated in Nitrogen
Cre01.g029000	1.68889	0.0511744	Upregulated in Cell groups	-0.115724	0.992985	Downregulated in Cell groups (batch by Treatment)	-0.252353	0.999951	Downregulated in Rotifer	1.64638	0.999945	Upregulated in Nitrogen	-1.87389	0.999995	Downregulated in Nitrogen
Cre12.g555000	1.47593	0.125398	Upregulated in Cell groups	-1.18245	NA	Downregulated in Cell groups (batch by Treatment)	-1.15547	0.999951	Downregulated in Rotifer	0.744857	0.999945	Upregulated in Nitrogen	-1.87382	0.999995	Downregulated in Nitrogen
Cre06.g285950	-4.98867	6.11e-12	Downregulated in Cell groups	-1.46921	0.575508	Downregulated in Cell groups (batch by Treatment)	-1.4421	0.999951	Downregulated in Rotifer	0.44565	0.999945	Upregulated in Nitrogen	-1.8722	0.999995	Downregulated in Nitrogen
Cre03.g144144	0.138183	0.935563	Upregulated in Cell groups	-0.364261	0.956358	Downregulated in Cell groups (batch by Treatment)	-0.388885	0.999951	Downregulated in Rotifer	1.50857	0.999945	Upregulated in Nitrogen	-1.87101	0.542283	Downregulated in Nitrogen
Cre07.g314866	1.7635	0.0367692	Upregulated in Cell groups	-1.60022	0.275608	Downregulated in Cell groups (batch by Treatment)	-1.53379	0.999951	Downregulated in Rotifer	0.364783	0.999945	Upregulated in Nitrogen	-1.87008	0.999995	Downregulated in Nitrogen
Cre01.g019550	0.474268	0.698274	Upregulated in Cell groups	-1.12277	0.494931	Downregulated in Cell groups (batch by Treatment)	-1.1226	0.999951	Downregulated in Rotifer	0.770562	0.999945	Upregulated in Nitrogen	-1.86838	0.999995	Downregulated in Nitrogen
Cre05.g241050	0.0593515	0.977282	Upregulated in Cell groups	-2.24543	NA	Downregulated in Cell groups (batch by Treatment)	-2.24218	0.921409	Downregulated in Rotifer	-0.352376	0.999945	Downregulated in Nitrogen	-1.86722	0.999995	Downregulated in Nitrogen
Cre02.g081700	1.50069	0.222964	Upregulated in Cell groups	-0.243028	0.992985	Downregulated in Cell groups (batch by Treatment)	-0.383047	0.999951	Downregulated in Rotifer	1.49796	0.999945	Upregulated in Nitrogen	-1.8596	0.999995	Downregulated in Nitrogen
Cre14.g614226	-0.337995	0.842857	Downregulated in Cell groups	-1.64228	NA	Downregulated in Cell groups (batch by Treatment)	-1.60526	NA	Downregulated in Rotifer	0.273319	0.999945	Upregulated in Nitrogen	-1.8568	0.999995	Downregulated in Nitrogen
Cre05.g239700	-2.41103	0.352832	Downregulated in Cell groups	-4.0212	0.52184	Downregulated in Cell groups (batch by Treatment)	-4.15558	0.32683	Downregulated in Rotifer	-2.28753	0.999945	Downregulated in Nitrogen	-1.85114	0.999995	Downregulated in Nitrogen
Cre16.g694202	-0.249603	0.902349	Downregulated in Cell groups	-2.19264	NA	Downregulated in Cell groups (batch by Treatment)	-1.9445	0.999951	Downregulated in Rotifer	-0.068671	0.999945	Downregulated in Nitrogen	-1.85104	0.999995	Downregulated in Nitrogen
Cre06.g297500	3.13449	0.0626132	Upregulated in Cell groups	1.27465	NA	Upregulated in Cell groups (batch by Treatment)	0.851599	NA	Upregulated in Rotifer	2.73314	0.999945	Upregulated in Nitrogen	-1.83672	0.999995	Downregulated in Nitrogen
Cre16.g677653	3.38564	0.115488	Upregulated in Cell groups	1.33566	NA	Upregulated in Cell groups (batch by Treatment)	1.49789	NA	Upregulated in Rotifer	3.39904	0.999945	Upregulated in Nitrogen	-1.83366	0.999995	Downregulated in Nitrogen
Cre12.g537226	-3.39422	0.10391	Downregulated in Cell groups	-3.1261	0.662865	Downregulated in Cell groups (batch by Treatment)	-4.12295	0.999951	Downregulated in Rotifer	-2.28195	0.999945	Downregulated in Nitrogen	-1.82599	0.999995	Downregulated in Nitrogen
Cre11.g481750	0.111758	0.965376	Upregulated in Cell groups	-0.642764	NA	Downregulated in Cell groups (batch by Treatment)	-0.644742	NA	Downregulated in Rotifer	1.19193	0.999945	Upregulated in Nitrogen	-1.82354	0.999995	Downregulated in Nitrogen
Cre04.g222750	-1.09285	0.234828	Downregulated in Cell groups	-0.94472	0.678254	Downregulated in Cell groups (batch by Treatment)	-1.20932	0.999951	Downregulated in Rotifer	0.632961	0.999945	Upregulated in Nitrogen	-1.82248	0.905269	Downregulated in Nitrogen
Cre06.g281563	0.571768	0.749177	Upregulated in Cell groups	-2.03628	NA	Downregulated in Cell groups (batch by Treatment)	-1.96872	NA	Downregulated in Rotifer	-0.125094	0.999945	Downregulated in Nitrogen	-1.81669	0.999995	Downregulated in Nitrogen
Cre12.g550553	-2.23789	0.328629	Downregulated in Cell groups	-4.71907	NA	Downregulated in Cell groups (batch by Treatment)	-4.85284	NA	Downregulated in Rotifer	-3.02598	0.999945	Downregulated in Nitrogen	-1.81592	0.999995	Downregulated in Nitrogen
Cre09.g392503	-2.07804	0.35036	Downregulated in Cell groups	-3.55748	NA	Downregulated in Cell groups (batch by Treatment)	-3.73173	NA	Downregulated in Rotifer	-1.90568	0.999945	Downregulated in Nitrogen	-1.81469	0.999995	Downregulated in Nitrogen
Cre10.g444086	-2.545	0.475877	Downregulated in Cell groups	1.29189	NA	Upregulated in Cell groups (batch by Treatment)	1.70569	NA	Upregulated in Rotifer	3.53001	NA	Upregulated in Nitrogen	-1.81291	0.999995	Downregulated in Nitrogen
Cre03.g185700	0.361482	0.898699	Upregulated in Cell groups	-1.57907	NA	Downregulated in Cell groups (batch by Treatment)	-1.58012	NA	Downregulated in Rotifer	0.247639	0.999945	Upregulated in Nitrogen	-1.8104	0.999995	Downregulated in Nitrogen
Cre11.g467788	0.138899	0.97425	Upregulated in Cell groups	-0.996484	NA	Downregulated in Cell groups (batch by Treatment)	-1.33411	NA	Downregulated in Rotifer	0.506238	NA	Upregulated in Nitrogen	-1.80117	0.999995	Downregulated in Nitrogen
Cre12.g542400	-0.706785	0.80775	Downregulated in Cell groups	-3.23848	NA	Downregulated in Cell groups (batch by Treatment)	-3.12883	NA	Downregulated in Rotifer	-1.31737	0.999945	Downregulated in Nitrogen	-1.79152	0.999995	Downregulated in Nitrogen
Cre09.g404250	2.46654	0.0295525	Upregulated in Cell groups	-0.365774	NA	Downregulated in Cell groups (batch by Treatment)	-0.401572	0.999951	Downregulated in Rotifer	1.42412	0.999945	Upregulated in Nitrogen	-1.791	0.999995	Downregulated in Nitrogen
Cre02.g113809	2.50784	0.0247105	Upregulated in Cell groups	0.248245	NA	Upregulated in Cell groups (batch by Treatment)	-0.00950851	NA	Downregulated in Rotifer	1.81085	0.999945	Upregulated in Nitrogen	-1.789	0.999995	Downregulated in Nitrogen
Cre04.g214150	-2.03438	0.00629533	Downregulated in Cell groups	-0.995563	0.585283	Downregulated in Cell groups (batch by Treatment)	-0.542368	0.999951	Downregulated in Rotifer	1.26694	0.999945	Upregulated in Nitrogen	-1.78847	0.999995	Downregulated in Nitrogen
Cre17.g738500	-2.69599	0.595718	Downregulated in Cell groups	-4.42719	NA	Downregulated in Cell groups (batch by Treatment)	-4.58147	NA	Downregulated in Rotifer	-2.78156	NA	Downregulated in Nitrogen	-1.78824	0.999995	Downregulated in Nitrogen
Cre06.g254240	-1.01483	0.85347	Downregulated in Cell groups	-4.39119	NA	Downregulated in Cell groups (batch by Treatment)	-4.24317	NA	Downregulated in Rotifer	-2.43993	NA	Downregulated in Nitrogen	-1.78824	0.999995	Downregulated in Nitrogen
Cre04.g213300	1.8821	NA	Upregulated in Cell groups	-2.27956	NA	Downregulated in Cell groups (batch by Treatment)	-2.4398	NA	Downregulated in Rotifer	-0.620081	NA	Downregulated in Nitrogen	-1.78824	0.999995	Downregulated in Nitrogen
Cre09.g405105	1.8821	NA	Upregulated in Cell groups	-2.27956	NA	Downregulated in Cell groups (batch by Treatment)	-2.4398	NA	Downregulated in Rotifer	-0.620081	NA	Downregulated in Nitrogen	-1.78824	0.999995	Downregulated in Nitrogen
Cre08.g364351	-0.327842	NA	Downregulated in Cell groups	-2.17658	NA	Downregulated in Cell groups (batch by Treatment)	-2.17516	NA	Downregulated in Rotifer	-0.376717	NA	Downregulated in Nitrogen	-1.78824	0.999995	Downregulated in Nitrogen
Cre02.g111426	2.83376	NA	Upregulated in Cell groups	-1.15228	NA	Downregulated in Cell groups (batch by Treatment)	-1.96743	NA	Downregulated in Rotifer	-0.144688	NA	Downregulated in Nitrogen	-1.78824	0.999995	Downregulated in Nitrogen
Cre08.g373353	2.83376	NA	Upregulated in Cell groups	-1.15228	NA	Downregulated in Cell groups (batch by Treatment)	-1.96743	NA	Downregulated in Rotifer	-0.144688	NA	Downregulated in Nitrogen	-1.78824	0.999995	Downregulated in Nitrogen
Cre09.g400034	2.83376	NA	Upregulated in Cell groups	-1.15228	NA	Downregulated in Cell groups (batch by Treatment)	-1.96743	NA	Downregulated in Rotifer	-0.144688	NA	Downregulated in Nitrogen	-1.78824	0.999995	Downregulated in Nitrogen
Cre12.g536776	2.83376	NA	Upregulated in Cell groups	-1.15228	NA	Downregulated in Cell groups (batch by Treatment)	-1.96743	NA	Downregulated in Rotifer	-0.144688	NA	Downregulated in Nitrogen	-1.78824	0.999995	Downregulated in Nitrogen
Cre16.g653250	2.83376	NA	Upregulated in Cell groups	-1.15228	NA	Downregulated in Cell groups (batch by Treatment)	-1.96743	NA	Downregulated in Rotifer	-0.144688	NA	Downregulated in Nitrogen	-1.78824	0.999995	Downregulated in Nitrogen
Cre07.g320450	0.164944	NA	Upregulated in Cell groups	-1.63587	NA	Downregulated in Cell groups (batch by Treatment)	-1.59654	NA	Downregulated in Rotifer	0.203616	NA	Upregulated in Nitrogen	-1.78824	0.999995	Downregulated in Nitrogen
Cre07.g321600	0.164944	NA	Upregulated in Cell groups	-1.63587	NA	Downregulated in Cell groups (batch by Treatment)	-1.59654	NA	Downregulated in Rotifer	0.203616	NA	Upregulated in Nitrogen	-1.78824	0.999995	Downregulated in Nitrogen
Cre07.g346850	0.164944	NA	Upregulated in Cell groups	-1.63587	NA	Downregulated in Cell groups (batch by Treatment)	-1.59654	NA	Downregulated in Rotifer	0.203616	NA	Upregulated in Nitrogen	-1.78824	0.999995	Downregulated in Nitrogen
Cre13.g597676	0.164944	NA	Upregulated in Cell groups	-1.63587	NA	Downregulated in Cell groups (batch by Treatment)	-1.59654	NA	Downregulated in Rotifer	0.203616	NA	Upregulated in Nitrogen	-1.78824	0.999995	Downregulated in Nitrogen
Cre01.g006450	2.39327	NA	Upregulated in Cell groups	-0.581689	NA	Downregulated in Cell groups (batch by Treatment)	NA	NA		0.888543	NA	Upregulated in Nitrogen	-1.78824	0.999995	Downregulated in Nitrogen
Cre03.g201163	2.39327	NA	Upregulated in Cell groups	-0.581689	NA	Downregulated in Cell groups (batch by Treatment)	NA	NA		0.888543	NA	Upregulated in Nitrogen	-1.78824	0.999995	Downregulated in Nitrogen
Cre04.g217978	2.39327	NA	Upregulated in Cell groups	-0.581689	NA	Downregulated in Cell groups (batch by Treatment)	NA	NA		0.888543	NA	Upregulated in Nitrogen	-1.78824	0.999995	Downregulated in Nitrogen
Cre06.g267450	2.39327	NA	Upregulated in Cell groups	-0.581689	NA	Downregulated in Cell groups (batch by Treatment)	NA	NA		0.888543	NA	Upregulated in Nitrogen	-1.78824	0.999995	Downregulated in Nitrogen
Cre07.g325250	2.39327	NA	Upregulated in Cell groups	-0.581689	NA	Downregulated in Cell groups (batch by Treatment)	NA	NA		0.888543	NA	Upregulated in Nitrogen	-1.78824	0.999995	Downregulated in Nitrogen
Cre10.g464400	2.39327	NA	Upregulated in Cell groups	-0.581689	NA	Downregulated in Cell groups (batch by Treatment)	NA	NA		0.888543	NA	Upregulated in Nitrogen	-1.78824	0.999995	Downregulated in Nitrogen
Cre11.g467780	2.39327	NA	Upregulated in Cell groups	-0.581689	NA	Downregulated in Cell groups (batch by Treatment)	NA	NA		0.888543	NA	Upregulated in Nitrogen	-1.78824	0.999995	Downregulated in Nitrogen
Cre11.g475626	2.39327	NA	Upregulated in Cell groups	-0.581689	NA	Downregulated in Cell groups (batch by Treatment)	NA	NA		0.888543	NA	Upregulated in Nitrogen	-1.78824	0.999995	Downregulated in Nitrogen
Cre16.g678700	2.39327	NA	Upregulated in Cell groups	-0.581689	NA	Downregulated in Cell groups (batch by Treatment)	NA	NA		0.888543	NA	Upregulated in Nitrogen	-1.78824	0.999995	Downregulated in Nitrogen
Cre17.g740800	2.39327	NA	Upregulated in Cell groups	-0.581689	NA	Downregulated in Cell groups (batch by Treatment)	NA	NA		0.888543	NA	Upregulated in Nitrogen	-1.78824	0.999995	Downregulated in Nitrogen
Cre23.g754897	2.39327	NA	Upregulated in Cell groups	-0.581689	NA	Downregulated in Cell groups (batch by Treatment)	NA	NA		0.888543	NA	Upregulated in Nitrogen	-1.78824	0.999995	Downregulated in Nitrogen
Cre03.g149001	0.847629	NA	Upregulated in Cell groups	-0.765509	NA	Downregulated in Cell groups (batch by Treatment)	NA	NA		1.08543	NA	Upregulated in Nitrogen	-1.78824	0.999995	Downregulated in Nitrogen
Cre03.g177476	0.847629	NA	Upregulated in Cell groups	-0.765509	NA	Downregulated in Cell groups (batch by Treatment)	NA	NA		1.08543	NA	Upregulated in Nitrogen	-1.78824	0.999995	Downregulated in Nitrogen
Cre04.g213400	0.847629	NA	Upregulated in Cell groups	-0.765509	NA	Downregulated in Cell groups (batch by Treatment)	NA	NA		1.08543	NA	Upregulated in Nitrogen	-1.78824	0.999995	Downregulated in Nitrogen
Cre10.g441326	0.847629	NA	Upregulated in Cell groups	-0.765509	NA	Downregulated in Cell groups (batch by Treatment)	NA	NA		1.08543	NA	Upregulated in Nitrogen	-1.78824	0.999995	Downregulated in Nitrogen
Cre12.g543950	0.847629	NA	Upregulated in Cell groups	-0.765509	NA	Downregulated in Cell groups (batch by Treatment)	NA	NA		1.08543	NA	Upregulated in Nitrogen	-1.78824	0.999995	Downregulated in Nitrogen
Cre01.g005350	1.8094	NA	Upregulated in Cell groups	0.666817	NA	Upregulated in Cell groups (batch by Treatment)	NA	NA		2.47346	NA	Upregulated in Nitrogen	-1.78824	0.999995	Downregulated in Nitrogen
Cre01.g039101	1.8094	NA	Upregulated in Cell groups	0.666817	NA	Upregulated in Cell groups (batch by Treatment)	NA	NA		2.47346	NA	Upregulated in Nitrogen	-1.78824	0.999995	Downregulated in Nitrogen
Cre02.g119526	1.8094	NA	Upregulated in Cell groups	0.666817	NA	Upregulated in Cell groups (batch by Treatment)	NA	NA		2.47346	NA	Upregulated in Nitrogen	-1.78824	0.999995	Downregulated in Nitrogen
Cre02.g140921	1.8094	NA	Upregulated in Cell groups	0.666817	NA	Upregulated in Cell groups (batch by Treatment)	NA	NA		2.47346	NA	Upregulated in Nitrogen	-1.78824	0.999995	Downregulated in Nitrogen
Cre02.g141866	1.8094	NA	Upregulated in Cell groups	0.666817	NA	Upregulated in Cell groups (batch by Treatment)	NA	NA		2.47346	NA	Upregulated in Nitrogen	-1.78824	0.999995	Downregulated in Nitrogen
Cre02.g143187	1.8094	NA	Upregulated in Cell groups	0.666817	NA	Upregulated in Cell groups (batch by Treatment)	NA	NA		2.47346	NA	Upregulated in Nitrogen	-1.78824	0.999995	Downregulated in Nitrogen
Cre03.g167644	1.8094	NA	Upregulated in Cell groups	0.666817	NA	Upregulated in Cell groups (batch by Treatment)	NA	NA		2.47346	NA	Upregulated in Nitrogen	-1.78824	0.999995	Downregulated in Nitrogen
Cre04.g221770	1.8094	NA	Upregulated in Cell groups	0.666817	NA	Upregulated in Cell groups (batch by Treatment)	NA	NA		2.47346	NA	Upregulated in Nitrogen	-1.78824	0.999995	Downregulated in Nitrogen
Cre06.g268350	1.8094	NA	Upregulated in Cell groups	0.666817	NA	Upregulated in Cell groups (batch by Treatment)	NA	NA		2.47346	NA	Upregulated in Nitrogen	-1.78824	0.999995	Downregulated in Nitrogen
Cre06.g278241	1.8094	NA	Upregulated in Cell groups	0.666817	NA	Upregulated in Cell groups (batch by Treatment)	NA	NA		2.47346	NA	Upregulated in Nitrogen	-1.78824	0.999995	Downregulated in Nitrogen
Cre07.g320400	1.8094	NA	Upregulated in Cell groups	0.666817	NA	Upregulated in Cell groups (batch by Treatment)	NA	NA		2.47346	NA	Upregulated in Nitrogen	-1.78824	0.999995	Downregulated in Nitrogen
Cre07.g342400	1.8094	NA	Upregulated in Cell groups	0.666817	NA	Upregulated in Cell groups (batch by Treatment)	NA	NA		2.47346	NA	Upregulated in Nitrogen	-1.78824	0.999995	Downregulated in Nitrogen
Cre07.g342402	1.8094	NA	Upregulated in Cell groups	0.666817	NA	Upregulated in Cell groups (batch by Treatment)	NA	NA		2.47346	NA	Upregulated in Nitrogen	-1.78824	0.999995	Downregulated in Nitrogen
Cre08.g368026	1.8094	NA	Upregulated in Cell groups	0.666817	NA	Upregulated in Cell groups (batch by Treatment)	NA	NA		2.47346	NA	Upregulated in Nitrogen	-1.78824	0.999995	Downregulated in Nitrogen
Cre08.g368150	1.8094	NA	Upregulated in Cell groups	0.666817	NA	Upregulated in Cell groups (batch by Treatment)	NA	NA		2.47346	NA	Upregulated in Nitrogen	-1.78824	0.999995	Downregulated in Nitrogen
Cre08.g376650	1.8094	NA	Upregulated in Cell groups	0.666817	NA	Upregulated in Cell groups (batch by Treatment)	NA	NA		2.47346	NA	Upregulated in Nitrogen	-1.78824	0.999995	Downregulated in Nitrogen
Cre08.g379576	1.8094	NA	Upregulated in Cell groups	0.666817	NA	Upregulated in Cell groups (batch by Treatment)	NA	NA		2.47346	NA	Upregulated in Nitrogen	-1.78824	0.999995	Downregulated in Nitrogen
Cre09.g399886	1.8094	NA	Upregulated in Cell groups	0.666817	NA	Upregulated in Cell groups (batch by Treatment)	NA	NA		2.47346	NA	Upregulated in Nitrogen	-1.78824	0.999995	Downregulated in Nitrogen
Cre09.g400145	1.8094	NA	Upregulated in Cell groups	0.666817	NA	Upregulated in Cell groups (batch by Treatment)	NA	NA		2.47346	NA	Upregulated in Nitrogen	-1.78824	0.999995	Downregulated in Nitrogen
Cre09.g409700	1.8094	NA	Upregulated in Cell groups	0.666817	NA	Upregulated in Cell groups (batch by Treatment)	NA	NA		2.47346	NA	Upregulated in Nitrogen	-1.78824	0.999995	Downregulated in Nitrogen
Cre10.g456480	1.8094	NA	Upregulated in Cell groups	0.666817	NA	Upregulated in Cell groups (batch by Treatment)	NA	NA		2.47346	NA	Upregulated in Nitrogen	-1.78824	0.999995	Downregulated in Nitrogen
Cre12.g514350	1.8094	NA	Upregulated in Cell groups	0.666817	NA	Upregulated in Cell groups (batch by Treatment)	NA	NA		2.47346	NA	Upregulated in Nitrogen	-1.78824	0.999995	Downregulated in Nitrogen
Cre12.g521336	1.8094	NA	Upregulated in Cell groups	0.666817	NA	Upregulated in Cell groups (batch by Treatment)	NA	NA		2.47346	NA	Upregulated in Nitrogen	-1.78824	0.999995	Downregulated in Nitrogen
Cre12.g534876	1.8094	NA	Upregulated in Cell groups	0.666817	NA	Upregulated in Cell groups (batch by Treatment)	NA	NA		2.47346	NA	Upregulated in Nitrogen	-1.78824	0.999995	Downregulated in Nitrogen
Cre12.g543800	1.8094	NA	Upregulated in Cell groups	0.666817	NA	Upregulated in Cell groups (batch by Treatment)	NA	NA		2.47346	NA	Upregulated in Nitrogen	-1.78824	0.999995	Downregulated in Nitrogen
Cre12.g544950	1.8094	NA	Upregulated in Cell groups	0.666817	NA	Upregulated in Cell groups (batch by Treatment)	NA	NA		2.47346	NA	Upregulated in Nitrogen	-1.78824	0.999995	Downregulated in Nitrogen
Cre15.g641662	1.8094	NA	Upregulated in Cell groups	0.666817	NA	Upregulated in Cell groups (batch by Treatment)	NA	NA		2.47346	NA	Upregulated in Nitrogen	-1.78824	0.999995	Downregulated in Nitrogen
Cre15.g642976	1.8094	NA	Upregulated in Cell groups	0.666817	NA	Upregulated in Cell groups (batch by Treatment)	NA	NA		2.47346	NA	Upregulated in Nitrogen	-1.78824	0.999995	Downregulated in Nitrogen
Cre15.g644050	1.8094	NA	Upregulated in Cell groups	0.666817	NA	Upregulated in Cell groups (batch by Treatment)	NA	NA		2.47346	NA	Upregulated in Nitrogen	-1.78824	0.999995	Downregulated in Nitrogen
Cre16.g650850	1.8094	NA	Upregulated in Cell groups	0.666817	NA	Upregulated in Cell groups (batch by Treatment)	NA	NA		2.47346	NA	Upregulated in Nitrogen	-1.78824	0.999995	Downregulated in Nitrogen
Cre16.g657500	1.8094	NA	Upregulated in Cell groups	0.666817	NA	Upregulated in Cell groups (batch by Treatment)	NA	NA		2.47346	NA	Upregulated in Nitrogen	-1.78824	0.999995	Downregulated in Nitrogen
Cre16.g674450	1.8094	NA	Upregulated in Cell groups	0.666817	NA	Upregulated in Cell groups (batch by Treatment)	NA	NA		2.47346	NA	Upregulated in Nitrogen	-1.78824	0.999995	Downregulated in Nitrogen
Cre17.g743447	1.8094	NA	Upregulated in Cell groups	0.666817	NA	Upregulated in Cell groups (batch by Treatment)	NA	NA		2.47346	NA	Upregulated in Nitrogen	-1.78824	0.999995	Downregulated in Nitrogen
Cre30.g758197	1.8094	NA	Upregulated in Cell groups	0.666817	NA	Upregulated in Cell groups (batch by Treatment)	NA	NA		2.47346	NA	Upregulated in Nitrogen	-1.78824	0.999995	Downregulated in Nitrogen
Cre36.g759547	1.8094	NA	Upregulated in Cell groups	0.666817	NA	Upregulated in Cell groups (batch by Treatment)	NA	NA		2.47346	NA	Upregulated in Nitrogen	-1.78824	0.999995	Downregulated in Nitrogen
Cre04.g224800	-1.76148	0.0632066	Downregulated in Cell groups	-2.20087	0.0133651	Downregulated in Cell groups (batch by Treatment)	-2.56062	0.633465	Downregulated in Rotifer	-0.756869	0.999945	Downregulated in Nitrogen	-1.78638	0.999995	Downregulated in Nitrogen
Cre03.g167712	-5.73097	NA	Downregulated in Cell groups	-6.04749	NA	Downregulated in Cell groups (batch by Treatment)	-6.88003	NA	Downregulated in Rotifer	-5.08155	0.999945	Downregulated in Nitrogen	-1.7859	0.999995	Downregulated in Nitrogen
Cre03.g144031	-1.33553	0.746964	Downregulated in Cell groups	-4.80335	NA	Downregulated in Cell groups (batch by Treatment)	-4.92445	NA	Downregulated in Rotifer	-3.12144	NA	Downregulated in Nitrogen	-1.7859	0.999995	Downregulated in Nitrogen
Cre12.g548702	-2.7788	0.559521	Downregulated in Cell groups	-3.01855	NA	Downregulated in Cell groups (batch by Treatment)	-3.75226	NA	Downregulated in Rotifer	-1.95831	NA	Downregulated in Nitrogen	-1.7859	0.999995	Downregulated in Nitrogen
Cre12.g540502	-2.06239	NA	Downregulated in Cell groups	-2.24388	NA	Downregulated in Cell groups (batch by Treatment)	-2.90664	NA	Downregulated in Rotifer	-1.11537	NA	Downregulated in Nitrogen	-1.7859	0.999995	Downregulated in Nitrogen
Cre21.g752797	0.735697	NA	Upregulated in Cell groups	-2.3445	NA	Downregulated in Cell groups (batch by Treatment)	-2.4398	NA	Downregulated in Rotifer	-0.617261	NA	Downregulated in Nitrogen	-1.7859	0.999995	Downregulated in Nitrogen
Cre01.g016100	0.158009	NA	Upregulated in Cell groups	-1.77967	NA	Downregulated in Cell groups (batch by Treatment)	-1.79173	NA	Downregulated in Rotifer	0.022208	NA	Upregulated in Nitrogen	-1.7859	0.999995	Downregulated in Nitrogen
Cre07.g353837	0.158009	NA	Upregulated in Cell groups	-1.77967	NA	Downregulated in Cell groups (batch by Treatment)	-1.79173	NA	Downregulated in Rotifer	0.022208	NA	Upregulated in Nitrogen	-1.7859	0.999995	Downregulated in Nitrogen
Cre03.g150767	0.912922	NA	Upregulated in Cell groups	-0.689572	NA	Downregulated in Cell groups (batch by Treatment)	NA	NA		0.905181	NA	Upregulated in Nitrogen	-1.7859	0.999995	Downregulated in Nitrogen
Cre06.g278287	0.912922	NA	Upregulated in Cell groups	-0.689572	NA	Downregulated in Cell groups (batch by Treatment)	NA	NA		0.905181	NA	Upregulated in Nitrogen	-1.7859	0.999995	Downregulated in Nitrogen
Cre03.g202650	-0.609307	NA	Downregulated in Cell groups	-0.639238	NA	Downregulated in Cell groups (batch by Treatment)	NA	NA		1.08222	NA	Upregulated in Nitrogen	-1.7859	0.999995	Downregulated in Nitrogen
Cre06.g257476	-0.609307	NA	Downregulated in Cell groups	-0.639238	NA	Downregulated in Cell groups (batch by Treatment)	NA	NA		1.08222	NA	Upregulated in Nitrogen	-1.7859	0.999995	Downregulated in Nitrogen
Cre06.g264650	-0.609307	NA	Downregulated in Cell groups	-0.639238	NA	Downregulated in Cell groups (batch by Treatment)	NA	NA		1.08222	NA	Upregulated in Nitrogen	-1.7859	0.999995	Downregulated in Nitrogen
Cre06.g278180	-0.609307	NA	Downregulated in Cell groups	-0.639238	NA	Downregulated in Cell groups (batch by Treatment)	NA	NA		1.08222	NA	Upregulated in Nitrogen	-1.7859	0.999995	Downregulated in Nitrogen
Cre22.g754097	-0.609307	NA	Downregulated in Cell groups	-0.639238	NA	Downregulated in Cell groups (batch by Treatment)	NA	NA		1.08222	NA	Upregulated in Nitrogen	-1.7859	0.999995	Downregulated in Nitrogen
Cre01.g044276	0.14454	NA	Upregulated in Cell groups	0.666818	NA	Upregulated in Cell groups (batch by Treatment)	NA	NA		2.47271	NA	Upregulated in Nitrogen	-1.7859	0.999995	Downregulated in Nitrogen
Cre02.g076433	0.14454	NA	Upregulated in Cell groups	0.666818	NA	Upregulated in Cell groups (batch by Treatment)	NA	NA		2.47271	NA	Upregulated in Nitrogen	-1.7859	0.999995	Downregulated in Nitrogen
Cre02.g111526	0.14454	NA	Upregulated in Cell groups	0.666818	NA	Upregulated in Cell groups (batch by Treatment)	NA	NA		2.47271	NA	Upregulated in Nitrogen	-1.7859	0.999995	Downregulated in Nitrogen
Cre02.g145602	0.14454	NA	Upregulated in Cell groups	0.666818	NA	Upregulated in Cell groups (batch by Treatment)	NA	NA		2.47271	NA	Upregulated in Nitrogen	-1.7859	0.999995	Downregulated in Nitrogen
Cre05.g234576	0.14454	NA	Upregulated in Cell groups	0.666818	NA	Upregulated in Cell groups (batch by Treatment)	NA	NA		2.47271	NA	Upregulated in Nitrogen	-1.7859	0.999995	Downregulated in Nitrogen
Cre05.g237870	0.14454	NA	Upregulated in Cell groups	0.666818	NA	Upregulated in Cell groups (batch by Treatment)	NA	NA		2.47271	NA	Upregulated in Nitrogen	-1.7859	0.999995	Downregulated in Nitrogen
Cre06.g278289	0.14454	NA	Upregulated in Cell groups	0.666818	NA	Upregulated in Cell groups (batch by Treatment)	NA	NA		2.47271	NA	Upregulated in Nitrogen	-1.7859	0.999995	Downregulated in Nitrogen
Cre06.g299926	0.14454	NA	Upregulated in Cell groups	0.666818	NA	Upregulated in Cell groups (batch by Treatment)	NA	NA		2.47271	NA	Upregulated in Nitrogen	-1.7859	0.999995	Downregulated in Nitrogen
Cre08.g369683	0.14454	NA	Upregulated in Cell groups	0.666818	NA	Upregulated in Cell groups (batch by Treatment)	NA	NA		2.47271	NA	Upregulated in Nitrogen	-1.7859	0.999995	Downregulated in Nitrogen
Cre09.g395510	0.14454	NA	Upregulated in Cell groups	0.666818	NA	Upregulated in Cell groups (batch by Treatment)	NA	NA		2.47271	NA	Upregulated in Nitrogen	-1.7859	0.999995	Downregulated in Nitrogen
Cre09.g417037	0.14454	NA	Upregulated in Cell groups	0.666818	NA	Upregulated in Cell groups (batch by Treatment)	NA	NA		2.47271	NA	Upregulated in Nitrogen	-1.7859	0.999995	Downregulated in Nitrogen
Cre10.g465226	0.14454	NA	Upregulated in Cell groups	0.666818	NA	Upregulated in Cell groups (batch by Treatment)	NA	NA		2.47271	NA	Upregulated in Nitrogen	-1.7859	0.999995	Downregulated in Nitrogen
Cre12.g492151	0.14454	NA	Upregulated in Cell groups	0.666818	NA	Upregulated in Cell groups (batch by Treatment)	NA	NA		2.47271	NA	Upregulated in Nitrogen	-1.7859	0.999995	Downregulated in Nitrogen
Cre12.g495701	0.14454	NA	Upregulated in Cell groups	0.666818	NA	Upregulated in Cell groups (batch by Treatment)	NA	NA		2.47271	NA	Upregulated in Nitrogen	-1.7859	0.999995	Downregulated in Nitrogen
Cre12.g510752	0.14454	NA	Upregulated in Cell groups	0.666818	NA	Upregulated in Cell groups (batch by Treatment)	NA	NA		2.47271	NA	Upregulated in Nitrogen	-1.7859	0.999995	Downregulated in Nitrogen
Cre17.g744197	0.14454	NA	Upregulated in Cell groups	0.666818	NA	Upregulated in Cell groups (batch by Treatment)	NA	NA		2.47271	NA	Upregulated in Nitrogen	-1.7859	0.999995	Downregulated in Nitrogen
Cre21.g752047	0.14454	NA	Upregulated in Cell groups	0.666818	NA	Upregulated in Cell groups (batch by Treatment)	NA	NA		2.47271	NA	Upregulated in Nitrogen	-1.7859	0.999995	Downregulated in Nitrogen
Cre31.g758347	0.14454	NA	Upregulated in Cell groups	0.666818	NA	Upregulated in Cell groups (batch by Treatment)	NA	NA		2.47271	NA	Upregulated in Nitrogen	-1.7859	0.999995	Downregulated in Nitrogen
Cre11.g467598	-4.79616	0.195248	Downregulated in Cell groups	-3.11438	NA	Downregulated in Cell groups (batch by Treatment)	-4.8291	NA	Downregulated in Rotifer	-3.03007	NA	Downregulated in Nitrogen	-1.78357	0.999995	Downregulated in Nitrogen
Cre11.g467664	-4.79616	0.195248	Downregulated in Cell groups	-3.11438	NA	Downregulated in Cell groups (batch by Treatment)	-4.8291	NA	Downregulated in Rotifer	-3.03007	NA	Downregulated in Nitrogen	-1.78357	0.999995	Downregulated in Nitrogen
Cre11.g481300	-4.22397	0.327069	Downregulated in Cell groups	-2.56075	NA	Downregulated in Cell groups (batch by Treatment)	-4.16689	NA	Downregulated in Rotifer	-2.36902	NA	Downregulated in Nitrogen	-1.78357	0.999995	Downregulated in Nitrogen
Cre09.g391615	-3.8854	0.419677	Downregulated in Cell groups	-2.32027	NA	Downregulated in Cell groups (batch by Treatment)	-3.75226	NA	Downregulated in Rotifer	-1.95537	NA	Downregulated in Nitrogen	-1.78357	0.999995	Downregulated in Nitrogen
Cre06.g289426	0.641995	0.927206	Upregulated in Cell groups	-3.35902	NA	Downregulated in Cell groups (batch by Treatment)	-3.22561	NA	Downregulated in Rotifer	-1.40545	NA	Downregulated in Nitrogen	-1.78357	0.999995	Downregulated in Nitrogen
Cre09.g403955	-3.441	0.537093	Downregulated in Cell groups	-2.03659	NA	Downregulated in Cell groups (batch by Treatment)	-3.16825	NA	Downregulated in Rotifer	-1.37271	NA	Downregulated in Nitrogen	-1.78357	0.999995	Downregulated in Nitrogen
Cre06.g306028	1.13268	NA	Upregulated in Cell groups	-2.8802	NA	Downregulated in Cell groups (batch by Treatment)	-2.97543	NA	Downregulated in Rotifer	-1.15239	NA	Downregulated in Nitrogen	-1.78357	0.999995	Downregulated in Nitrogen
Cre17.g707450	-3.04304	NA	Downregulated in Cell groups	-1.68337	NA	Downregulated in Cell groups (batch by Treatment)	-2.58682	NA	Downregulated in Rotifer	-0.790617	NA	Downregulated in Nitrogen	-1.78357	0.999995	Downregulated in Nitrogen
Cre21.g752397	-0.336103	NA	Downregulated in Cell groups	-2.63439	NA	Downregulated in Cell groups (batch by Treatment)	-2.4398	NA	Downregulated in Rotifer	-0.621433	NA	Downregulated in Nitrogen	-1.78357	0.999995	Downregulated in Nitrogen
Cre06.g280750	-2.79304	NA	Downregulated in Cell groups	-1.43985	NA	Downregulated in Cell groups (batch by Treatment)	-2.17516	NA	Downregulated in Rotifer	-0.378159	NA	Downregulated in Nitrogen	-1.78357	0.999995	Downregulated in Nitrogen
Cre09.g402663	0.151275	NA	Upregulated in Cell groups	-1.92099	NA	Downregulated in Cell groups (batch by Treatment)	-1.96743	NA	Downregulated in Rotifer	-0.146152	NA	Downregulated in Nitrogen	-1.78357	0.999995	Downregulated in Nitrogen
Cre03.g185900	-2.48996	NA	Downregulated in Cell groups	-1.10434	NA	Downregulated in Cell groups (batch by Treatment)	-1.59654	NA	Downregulated in Rotifer	0.202153	NA	Upregulated in Nitrogen	-1.78357	0.999995	Downregulated in Nitrogen
Cre02.g142947	-0.66825	NA	Downregulated in Cell groups	-0.952249	NA	Downregulated in Cell groups (batch by Treatment)	NA	NA		0.887032	NA	Upregulated in Nitrogen	-1.78357	0.999995	Downregulated in Nitrogen
Cre03.g192676	-0.66825	NA	Downregulated in Cell groups	-0.952249	NA	Downregulated in Cell groups (batch by Treatment)	NA	NA		0.887032	NA	Upregulated in Nitrogen	-1.78357	0.999995	Downregulated in Nitrogen
Cre02.g089400	-2.1066	NA	Downregulated in Cell groups	-0.5585	NA	Downregulated in Cell groups (batch by Treatment)	NA	NA		1.08394	NA	Upregulated in Nitrogen	-1.78357	0.999995	Downregulated in Nitrogen
Cre05.g232454	-2.1066	NA	Downregulated in Cell groups	-0.5585	NA	Downregulated in Cell groups (batch by Treatment)	NA	NA		1.08394	NA	Upregulated in Nitrogen	-1.78357	0.999995	Downregulated in Nitrogen
Cre12.g540800	-2.1066	NA	Downregulated in Cell groups	-0.5585	NA	Downregulated in Cell groups (batch by Treatment)	NA	NA		1.08394	NA	Upregulated in Nitrogen	-1.78357	0.999995	Downregulated in Nitrogen
Cre01.g003600	-1.63003	NA	Downregulated in Cell groups	0.666833	NA	Upregulated in Cell groups (batch by Treatment)	NA	NA		2.47197	NA	Upregulated in Nitrogen	-1.78357	0.999995	Downregulated in Nitrogen
Cre03.g202050	-1.63003	NA	Downregulated in Cell groups	0.666833	NA	Upregulated in Cell groups (batch by Treatment)	NA	NA		2.47197	NA	Upregulated in Nitrogen	-1.78357	0.999995	Downregulated in Nitrogen
Cre06.g278299	-1.63003	NA	Downregulated in Cell groups	0.666833	NA	Upregulated in Cell groups (batch by Treatment)	NA	NA		2.47197	NA	Upregulated in Nitrogen	-1.78357	0.999995	Downregulated in Nitrogen
Cre06.g298326	-1.63003	NA	Downregulated in Cell groups	0.666833	NA	Upregulated in Cell groups (batch by Treatment)	NA	NA		2.47197	NA	Upregulated in Nitrogen	-1.78357	0.999995	Downregulated in Nitrogen
Cre07.g349167	-1.63003	NA	Downregulated in Cell groups	0.666833	NA	Upregulated in Cell groups (batch by Treatment)	NA	NA		2.47197	NA	Upregulated in Nitrogen	-1.78357	0.999995	Downregulated in Nitrogen
Cre07.g350200	-1.63003	NA	Downregulated in Cell groups	0.666833	NA	Upregulated in Cell groups (batch by Treatment)	NA	NA		2.47197	NA	Upregulated in Nitrogen	-1.78357	0.999995	Downregulated in Nitrogen
Cre10.g435000	-1.63003	NA	Downregulated in Cell groups	0.666833	NA	Upregulated in Cell groups (batch by Treatment)	NA	NA		2.47197	NA	Upregulated in Nitrogen	-1.78357	0.999995	Downregulated in Nitrogen
Cre10.g463934	-1.63003	NA	Downregulated in Cell groups	0.666833	NA	Upregulated in Cell groups (batch by Treatment)	NA	NA		2.47197	NA	Upregulated in Nitrogen	-1.78357	0.999995	Downregulated in Nitrogen
Cre11.g476351	-1.63003	NA	Downregulated in Cell groups	0.666833	NA	Upregulated in Cell groups (batch by Treatment)	NA	NA		2.47197	NA	Upregulated in Nitrogen	-1.78357	0.999995	Downregulated in Nitrogen
Cre12.g538376	-1.63003	NA	Downregulated in Cell groups	0.666833	NA	Upregulated in Cell groups (batch by Treatment)	NA	NA		2.47197	NA	Upregulated in Nitrogen	-1.78357	0.999995	Downregulated in Nitrogen
Cre13.g571876	-1.63003	NA	Downregulated in Cell groups	0.666833	NA	Upregulated in Cell groups (batch by Treatment)	NA	NA		2.47197	NA	Upregulated in Nitrogen	-1.78357	0.999995	Downregulated in Nitrogen
Cre16.g687602	-1.63003	NA	Downregulated in Cell groups	0.666833	NA	Upregulated in Cell groups (batch by Treatment)	NA	NA		2.47197	NA	Upregulated in Nitrogen	-1.78357	0.999995	Downregulated in Nitrogen
Cre03.g209393	1.64391	0.431422	Upregulated in Cell groups	0.852662	NA	Upregulated in Cell groups (batch by Treatment)	0.557139	NA	Upregulated in Rotifer	2.37404	0.999945	Upregulated in Nitrogen	-1.77513	0.999995	Downregulated in Nitrogen
Cre17.g711526	1.14268	0.354245	Upregulated in Cell groups	-1.58204	NA	Downregulated in Cell groups (batch by Treatment)	-1.54039	NA	Downregulated in Rotifer	0.26424	0.999945	Upregulated in Nitrogen	-1.77496	0.999995	Downregulated in Nitrogen
Cre02.g118125	0.922146	0.619793	Upregulated in Cell groups	1.37417	0.728463	Upregulated in Cell groups (batch by Treatment)	0.690337	0.999951	Upregulated in Rotifer	2.49724	0.999945	Upregulated in Nitrogen	-1.77412	0.999995	Downregulated in Nitrogen
Cre14.g623250	0.11583	0.953939	Upregulated in Cell groups	-0.567918	NA	Downregulated in Cell groups (batch by Treatment)	-0.622631	NA	Downregulated in Rotifer	1.1794	0.999945	Upregulated in Nitrogen	-1.77142	0.999995	Downregulated in Nitrogen
Cre01.g037300	-0.785363	0.788192	Downregulated in Cell groups	-1.66709	NA	Downregulated in Cell groups (batch by Treatment)	-1.00632	NA	Downregulated in Rotifer	0.797944	NA	Upregulated in Nitrogen	-1.76933	0.999995	Downregulated in Nitrogen
Cre03.g177250	2.32125	0.112247	Upregulated in Cell groups	0.612731	NA	Upregulated in Cell groups (batch by Treatment)	0.299712	NA	Upregulated in Rotifer	2.10188	0.999945	Upregulated in Nitrogen	-1.7638	0.999995	Downregulated in Nitrogen
Cre02.g089500	-0.373701	0.914181	Downregulated in Cell groups	-3.51523	0.0096638	Downregulated in Cell groups (batch by Treatment)	-2.91997	0.639045	Downregulated in Rotifer	-1.13705	0.999945	Downregulated in Nitrogen	-1.76066	0.999995	Downregulated in Nitrogen
Cre01.g037600	-4.27911	0.0509366	Downregulated in Cell groups	-4.10545	0.494931	Downregulated in Cell groups (batch by Treatment)	-5.24796	0.161152	Downregulated in Rotifer	-3.47809	0.999945	Downregulated in Nitrogen	-1.75362	0.999995	Downregulated in Nitrogen
Cre17.g713025	-1.41495	0.294095	Downregulated in Cell groups	-1.67363	NA	Downregulated in Cell groups (batch by Treatment)	-2.04459	NA	Downregulated in Rotifer	-0.271383	0.999945	Downregulated in Nitrogen	-1.75271	0.999995	Downregulated in Nitrogen
Cre13.g589450	-1.29117	0.600295	Downregulated in Cell groups	-3.18727	0.0166844	Downregulated in Cell groups (batch by Treatment)	-3.31331	0.168464	Downregulated in Rotifer	-1.54793	0.999945	Downregulated in Nitrogen	-1.74823	0.999995	Downregulated in Nitrogen
Cre10.g417600	-2.6458	0.0339177	Downregulated in Cell groups	-1.50892	NA	Downregulated in Cell groups (batch by Treatment)	-2.31091	NA	Downregulated in Rotifer	-0.547629	0.999945	Downregulated in Nitrogen	-1.74547	0.999995	Downregulated in Nitrogen
Cre01.g032100	-0.287372	0.867928	Downregulated in Cell groups	-1.96151	NA	Downregulated in Cell groups (batch by Treatment)	-1.99345	0.936772	Downregulated in Rotifer	-0.229194	0.999945	Downregulated in Nitrogen	-1.74461	0.999995	Downregulated in Nitrogen
Cre06.g258950	-0.36896	0.798443	Downregulated in Cell groups	-1.74869	0.228516	Downregulated in Cell groups (batch by Treatment)	-1.80221	0.890195	Downregulated in Rotifer	-0.0407805	0.999945	Downregulated in Nitrogen	-1.7408	0.999995	Downregulated in Nitrogen
Cre05.g241550	-0.999737	0.595262	Downregulated in Cell groups	-1.23099	NA	Downregulated in Cell groups (batch by Treatment)	-0.680923	NA	Downregulated in Rotifer	1.07222	0.999945	Upregulated in Nitrogen	-1.73545	0.999995	Downregulated in Nitrogen
Cre03.g175400	-1.71396	0.011555	Downregulated in Cell groups	-1.1734	0.130218	Downregulated in Cell groups (batch by Treatment)	-1.12422	0.999951	Downregulated in Rotifer	0.630815	0.999945	Upregulated in Nitrogen	-1.73493	0.999995	Downregulated in Nitrogen
Cre11.g478100	1.16818	0.232011	Upregulated in Cell groups	-0.0522012	0.997483	Downregulated in Cell groups (batch by Treatment)	-0.158364	0.999951	Downregulated in Rotifer	1.6007	0.999945	Upregulated in Nitrogen	-1.7345	0.999995	Downregulated in Nitrogen
Cre07.g339850	-2.7313	0.0174251	Downregulated in Cell groups	0.579444	NA	Upregulated in Cell groups (batch by Treatment)	0.715438	0.999951	Upregulated in Rotifer	2.46292	0.999945	Upregulated in Nitrogen	-1.73407	0.999995	Downregulated in Nitrogen
Cre09.g405750	-0.950175	0.325145	Downregulated in Cell groups	-1.52366	0.0508927	Downregulated in Cell groups (batch by Treatment)	-1.37841	0.999951	Downregulated in Rotifer	0.37581	0.999945	Upregulated in Nitrogen	-1.73359	0.999995	Downregulated in Nitrogen
Cre03.g201851	0.97201	0.624327	Upregulated in Cell groups	-1.9333	NA	Downregulated in Cell groups (batch by Treatment)	-2.02137	NA	Downregulated in Rotifer	-0.258218	0.999945	Downregulated in Nitrogen	-1.72984	0.999995	Downregulated in Nitrogen
Cre13.g605350	3.53718	4.97e-08	Upregulated in Cell groups	-0.613514	0.918651	Downregulated in Cell groups (batch by Treatment)	-0.273802	0.999951	Downregulated in Rotifer	1.48588	0.999945	Upregulated in Nitrogen	-1.72907	0.999995	Downregulated in Nitrogen
Cre08.g361050	0.152962	0.943236	Upregulated in Cell groups	-0.930642	NA	Downregulated in Cell groups (batch by Treatment)	-0.968872	NA	Downregulated in Rotifer	0.789773	0.999945	Upregulated in Nitrogen	-1.72901	0.999995	Downregulated in Nitrogen
Cre10.g445151	3.06643	0.00121261	Upregulated in Cell groups	0.574904	0.932209	Upregulated in Cell groups (batch by Treatment)	0.853005	0.999951	Upregulated in Rotifer	2.61299	0.999945	Upregulated in Nitrogen	-1.72834	0.999995	Downregulated in Nitrogen
Cre07.g319600	-0.192029	0.908836	Downregulated in Cell groups	-1.21913	NA	Downregulated in Cell groups (batch by Treatment)	-1.21098	0.999951	Downregulated in Rotifer	0.539701	0.999945	Upregulated in Nitrogen	-1.72636	0.999995	Downregulated in Nitrogen
Cre16.g657600	0.784611	0.746964	Upregulated in Cell groups	-1.24447	NA	Downregulated in Cell groups (batch by Treatment)	-1.1008	NA	Downregulated in Rotifer	0.632463	0.999945	Upregulated in Nitrogen	-1.71453	0.999995	Downregulated in Nitrogen
Cre07.g334150	-6.72043	2.77e-18	Downregulated in Cell groups	0.00101401	0.999805	Upregulated in Cell groups (batch by Treatment)	-0.0773451	0.999951	Downregulated in Rotifer	1.6509	0.999945	Upregulated in Nitrogen	-1.71344	0.999995	Downregulated in Nitrogen
Cre10.g462600	0.396295	0.857632	Upregulated in Cell groups	-2.91029	NA	Downregulated in Cell groups (batch by Treatment)	-2.93884	NA	Downregulated in Rotifer	-1.1995	0.999945	Downregulated in Nitrogen	-1.71222	0.999995	Downregulated in Nitrogen
Cre10.g461895	-0.985209	0.542891	Downregulated in Cell groups	0.299058	NA	Upregulated in Cell groups (batch by Treatment)	0.0766397	NA	Upregulated in Rotifer	1.79919	0.999945	Upregulated in Nitrogen	-1.7069	0.999995	Downregulated in Nitrogen
Cre06.g294150	1.31495	0.440117	Upregulated in Cell groups	-0.615677	NA	Downregulated in Cell groups (batch by Treatment)	-0.607769	NA	Downregulated in Rotifer	1.12037	0.999945	Upregulated in Nitrogen	-1.70682	0.999995	Downregulated in Nitrogen
Cre06.g311300	1.00141	0.299263	Upregulated in Cell groups	-1.15131	0.686414	Downregulated in Cell groups (batch by Treatment)	-1.3247	0.999951	Downregulated in Rotifer	0.3996	0.999945	Upregulated in Nitrogen	-1.69809	0.999995	Downregulated in Nitrogen
Cre03.g145787	1.22945	0.253562	Upregulated in Cell groups	0.530051	0.918651	Upregulated in Cell groups (batch by Treatment)	0.397748	0.999951	Upregulated in Rotifer	2.11319	0.926701	Upregulated in Nitrogen	-1.6904	0.999995	Downregulated in Nitrogen
Cre09.g388351	1.44845	0.15378	Upregulated in Cell groups	0.500199	0.921767	Upregulated in Cell groups (batch by Treatment)	0.642529	0.999951	Upregulated in Rotifer	2.35218	0.587435	Upregulated in Nitrogen	-1.68549	0.999995	Downregulated in Nitrogen
Cre16.g688863	0.586486	0.740274	Upregulated in Cell groups	-1.8022	NA	Downregulated in Cell groups (batch by Treatment)	-1.49083	NA	Downregulated in Rotifer	0.214754	0.999945	Upregulated in Nitrogen	-1.6837	0.999995	Downregulated in Nitrogen
Cre14.g619050	3.17568	9.05e-06	Upregulated in Cell groups	-0.544685	0.91981	Downregulated in Cell groups (batch by Treatment)	-1.02294	0.999951	Downregulated in Rotifer	0.692734	0.999945	Upregulated in Nitrogen	-1.68319	0.999995	Downregulated in Nitrogen
Cre11.g467731	1.03003	0.812974	Upregulated in Cell groups	-0.35111	NA	Downregulated in Cell groups (batch by Treatment)	-0.267275	NA	Downregulated in Rotifer	1.42766	NA	Upregulated in Nitrogen	-1.68117	0.999995	Downregulated in Nitrogen
Cre03.g160550	0.57162	0.866008	Upregulated in Cell groups	0.433933	NA	Upregulated in Cell groups (batch by Treatment)	0.212475	NA	Upregulated in Rotifer	1.93855	NA	Upregulated in Nitrogen	-1.67886	0.999995	Downregulated in Nitrogen
Cre09.g413150	-0.805441	0.531952	Downregulated in Cell groups	-1.74442	0.308942	Downregulated in Cell groups (batch by Treatment)	-1.9555	0.94121	Downregulated in Rotifer	-0.259255	0.999945	Downregulated in Nitrogen	-1.67882	0.999995	Downregulated in Nitrogen
Cre08.g359200	0.940355	0.39836	Upregulated in Cell groups	-1.95517	0.101744	Downregulated in Cell groups (batch by Treatment)	-1.86882	0.695848	Downregulated in Rotifer	-0.165536	0.999945	Downregulated in Nitrogen	-1.67831	0.999995	Downregulated in Nitrogen
Cre03.g155976	0.914982	0.512209	Upregulated in Cell groups	0.138331	NA	Upregulated in Cell groups (batch by Treatment)	0.126937	NA	Upregulated in Rotifer	1.83159	0.999945	Upregulated in Nitrogen	-1.67779	0.999995	Downregulated in Nitrogen
Cre06.g262800	1.05006	0.295493	Upregulated in Cell groups	-0.68508	0.907901	Downregulated in Cell groups (batch by Treatment)	-0.533401	0.999951	Downregulated in Rotifer	1.16745	0.999945	Upregulated in Nitrogen	-1.6777	0.999995	Downregulated in Nitrogen
Cre12.g554929	0.949636	0.732346	Upregulated in Cell groups	-0.233365	NA	Downregulated in Cell groups (batch by Treatment)	-0.230263	NA	Downregulated in Rotifer	1.46162	0.999945	Upregulated in Nitrogen	-1.67669	0.999995	Downregulated in Nitrogen
Cre09.g392951	-2.86714	0.124274	Downregulated in Cell groups	-1.00159	NA	Downregulated in Cell groups (batch by Treatment)	-0.78006	NA	Downregulated in Rotifer	0.90573	0.999945	Upregulated in Nitrogen	-1.67664	0.999995	Downregulated in Nitrogen
Cre08.g358521	-1.74022	0.590522	Downregulated in Cell groups	-0.369646	NA	Downregulated in Cell groups (batch by Treatment)	-0.743974	NA	Downregulated in Rotifer	0.933575	NA	Upregulated in Nitrogen	-1.67627	0.999995	Downregulated in Nitrogen
Cre09.g392251	-3.49775	0.140452	Downregulated in Cell groups	-0.381186	NA	Downregulated in Cell groups (batch by Treatment)	-0.742263	NA	Downregulated in Rotifer	0.940325	NA	Upregulated in Nitrogen	-1.67616	0.999995	Downregulated in Nitrogen
Cre03.g195326	7.70029	1.33e-06	Upregulated in Cell groups	-0.845653	NA	Downregulated in Cell groups (batch by Treatment)	-1.26323	NA	Downregulated in Rotifer	0.44493	0.999945	Upregulated in Nitrogen	-1.67441	0.999995	Downregulated in Nitrogen
Cre06.g258150	-0.694271	0.716086	Downregulated in Cell groups	-2.29593	NA	Downregulated in Cell groups (batch by Treatment)	-2.20965	NA	Downregulated in Rotifer	-0.518513	0.999945	Downregulated in Nitrogen	-1.67315	0.999995	Downregulated in Nitrogen
Cre03.g154050	2.41203	0.650324	Upregulated in Cell groups	1.72471	NA	Upregulated in Cell groups (batch by Treatment)	0.508618	NA	Upregulated in Rotifer	2.23247	NA	Upregulated in Nitrogen	-1.67216	0.999995	Downregulated in Nitrogen
Cre04.g220387	-0.657184	0.781133	Downregulated in Cell groups	-1.26143	NA	Downregulated in Cell groups (batch by Treatment)	-1.31663	NA	Downregulated in Rotifer	0.368305	0.999945	Upregulated in Nitrogen	-1.671	0.999995	Downregulated in Nitrogen
Cre02.g116550	1.40009	0.711989	Upregulated in Cell groups	-1.31981	NA	Downregulated in Cell groups (batch by Treatment)	-1.78186	NA	Downregulated in Rotifer	-0.0755261	NA	Downregulated in Nitrogen	-1.67073	0.999995	Downregulated in Nitrogen
Cre16.g678250	0.320676	0.959068	Upregulated in Cell groups	0.701845	NA	Upregulated in Cell groups (batch by Treatment)	0.71529	NA	Upregulated in Rotifer	2.39972	NA	Upregulated in Nitrogen	-1.67073	0.999995	Downregulated in Nitrogen
Cre10.g455625	0.736792	0.788211	Upregulated in Cell groups	-0.706391	NA	Downregulated in Cell groups (batch by Treatment)	-0.721463	NA	Downregulated in Rotifer	0.96938	NA	Upregulated in Nitrogen	-1.67033	0.999995	Downregulated in Nitrogen
Cre17.g732901	-2.21183	0.437194	Downregulated in Cell groups	-3.01742	NA	Downregulated in Cell groups (batch by Treatment)	-3.49034	NA	Downregulated in Rotifer	-1.80844	NA	Downregulated in Nitrogen	-1.66973	0.999995	Downregulated in Nitrogen
Cre01.g071297	-0.45355	0.941069	Downregulated in Cell groups	0.477947	NA	Upregulated in Cell groups (batch by Treatment)	0.508618	NA	Upregulated in Rotifer	2.25496	NA	Upregulated in Nitrogen	-1.66882	0.999995	Downregulated in Nitrogen
Cre06.g281286	0.182316	0.961005	Upregulated in Cell groups	2.14737	NA	Upregulated in Cell groups (batch by Treatment)	1.82641	NA	Upregulated in Rotifer	3.5662	0.999945	Upregulated in Nitrogen	-1.66747	0.999995	Downregulated in Nitrogen
Cre04.g218000	0.271284	0.852021	Upregulated in Cell groups	-0.995425	NA	Downregulated in Cell groups (batch by Treatment)	-1.04343	0.999951	Downregulated in Rotifer	0.650741	0.999945	Upregulated in Nitrogen	-1.66702	0.999995	Downregulated in Nitrogen
Cre02.g097100	1.27852	0.346513	Upregulated in Cell groups	-1.81438	0.611629	Downregulated in Cell groups (batch by Treatment)	-1.4199	0.999951	Downregulated in Rotifer	0.27049	0.999945	Upregulated in Nitrogen	-1.66691	0.999995	Downregulated in Nitrogen
Cre03.g192950	0.175466	0.959239	Upregulated in Cell groups	1.12234	NA	Upregulated in Cell groups (batch by Treatment)	1.12303	NA	Upregulated in Rotifer	2.80406	NA	Upregulated in Nitrogen	-1.66537	0.999995	Downregulated in Nitrogen
Cre12.g512500	-0.0510286	0.986068	Downregulated in Cell groups	-2.33577	NA	Downregulated in Cell groups (batch by Treatment)	-2.1732	NA	Downregulated in Rotifer	-0.490068	0.999945	Downregulated in Nitrogen	-1.66444	0.999995	Downregulated in Nitrogen
Cre02.g141366	-1.02204	0.799748	Downregulated in Cell groups	1.85354	NA	Upregulated in Cell groups (batch by Treatment)	1.71559	NA	Upregulated in Rotifer	3.39273	NA	Upregulated in Nitrogen	-1.66423	0.999995	Downregulated in Nitrogen
Cre10.g423900	-0.0758276	0.983175	Downregulated in Cell groups	-1.75438	NA	Downregulated in Cell groups (batch by Treatment)	-1.74236	NA	Downregulated in Rotifer	-0.0465737	NA	Downregulated in Nitrogen	-1.66376	0.999995	Downregulated in Nitrogen
Cre03.g175300	1.50158	0.569983	Upregulated in Cell groups	0.0512381	NA	Upregulated in Cell groups (batch by Treatment)	0.328549	NA	Upregulated in Rotifer	2.00506	NA	Upregulated in Nitrogen	-1.66294	0.999995	Downregulated in Nitrogen
Cre07.g318600	1.66537	0.455644	Upregulated in Cell groups	-0.355346	NA	Downregulated in Cell groups (batch by Treatment)	-0.401599	NA	Downregulated in Rotifer	1.29381	NA	Upregulated in Nitrogen	-1.66273	0.999995	Downregulated in Nitrogen
Cre03.g169250	2.2511	0.165027	Upregulated in Cell groups	-1.1284	NA	Downregulated in Cell groups (batch by Treatment)	-1.25361	NA	Downregulated in Rotifer	0.439096	0.999945	Upregulated in Nitrogen	-1.66071	0.999995	Downregulated in Nitrogen
Cre10.g461850	-1.17071	0.27524	Downregulated in Cell groups	-1.33798	0.63111	Downregulated in Cell groups (batch by Treatment)	-1.63106	0.999951	Downregulated in Rotifer	0.0462127	0.999945	Upregulated in Nitrogen	-1.65968	0.999995	Downregulated in Nitrogen
Cre06.g278161	1.43254	0.208367	Upregulated in Cell groups	-1.91391	0.375528	Downregulated in Cell groups (batch by Treatment)	-1.52786	0.999951	Downregulated in Rotifer	0.15623	0.999945	Upregulated in Nitrogen	-1.65961	0.999995	Downregulated in Nitrogen
Cre17.g698266	0.0179933	0.995967	Upregulated in Cell groups	-1.46486	NA	Downregulated in Cell groups (batch by Treatment)	-1.44226	NA	Downregulated in Rotifer	0.245086	0.999945	Upregulated in Nitrogen	-1.65873	0.999995	Downregulated in Nitrogen
Cre12.g540750	-3.2966	0.235165	Downregulated in Cell groups	-5.11269	NA	Downregulated in Cell groups (batch by Treatment)	-5.10939	NA	Downregulated in Rotifer	-3.43338	0.999945	Downregulated in Nitrogen	-1.6584	0.999995	Downregulated in Nitrogen
Cre10.g453200	2.25518	NA	Upregulated in Cell groups	1.92899	NA	Upregulated in Cell groups (batch by Treatment)	NA	NA		3.79512	NA	Upregulated in Nitrogen	-1.6584	0.999995	Downregulated in Nitrogen
Cre09.g403330	0.885197	0.837869	Upregulated in Cell groups	-3.18648	NA	Downregulated in Cell groups (batch by Treatment)	-2.44989	NA	Downregulated in Rotifer	-0.767708	NA	Downregulated in Nitrogen	-1.65757	0.999995	Downregulated in Nitrogen
Cre17.g712150	0.0947926	0.987963	Upregulated in Cell groups	-3.02102	NA	Downregulated in Cell groups (batch by Treatment)	-1.94372	NA	Downregulated in Rotifer	-0.272687	NA	Downregulated in Nitrogen	-1.65757	0.999995	Downregulated in Nitrogen
Cre12.g552827	1.27846	0.824249	Upregulated in Cell groups	-1.85034	NA	Downregulated in Cell groups (batch by Treatment)	-0.725204	NA	Downregulated in Rotifer	0.939041	NA	Upregulated in Nitrogen	-1.65757	0.999995	Downregulated in Nitrogen
Cre07.g322376	2.49574	0.638333	Upregulated in Cell groups	-0.171491	NA	Downregulated in Cell groups (batch by Treatment)	0.729816	NA	Upregulated in Rotifer	2.40385	NA	Upregulated in Nitrogen	-1.65757	0.999995	Downregulated in Nitrogen
Cre03.g201215	3.45324	NA	Upregulated in Cell groups	1.88494	NA	Upregulated in Cell groups (batch by Treatment)	NA	NA		3.7954	NA	Upregulated in Nitrogen	-1.65757	0.999995	Downregulated in Nitrogen
Cre17.g734821	3.45324	NA	Upregulated in Cell groups	1.88494	NA	Upregulated in Cell groups (batch by Treatment)	NA	NA		3.7954	NA	Upregulated in Nitrogen	-1.65757	0.999995	Downregulated in Nitrogen
Cre03.g203650	0.55574	0.906829	Upregulated in Cell groups	-0.960851	NA	Downregulated in Cell groups (batch by Treatment)	-0.984315	NA	Downregulated in Rotifer	0.709449	NA	Upregulated in Nitrogen	-1.65683	0.999995	Downregulated in Nitrogen
Cre08.g376050	-0.0507456	0.99214	Downregulated in Cell groups	-0.948451	NA	Downregulated in Cell groups (batch by Treatment)	-0.863919	NA	Downregulated in Rotifer	0.810751	NA	Upregulated in Nitrogen	-1.65683	0.999995	Downregulated in Nitrogen
Cre17.g712550	-0.145279	0.981453	Downregulated in Cell groups	0.75303	NA	Upregulated in Cell groups (batch by Treatment)	0.729816	NA	Upregulated in Rotifer	2.39855	NA	Upregulated in Nitrogen	-1.65683	0.999995	Downregulated in Nitrogen
Cre17.g720528	-2.0443	0.601953	Downregulated in Cell groups	-0.733975	NA	Downregulated in Cell groups (batch by Treatment)	-1.94372	NA	Downregulated in Rotifer	-0.279276	NA	Downregulated in Nitrogen	-1.65563	0.999995	Downregulated in Nitrogen
Cre16.g674178	1.02269	0.829147	Upregulated in Cell groups	-1.12206	NA	Downregulated in Cell groups (batch by Treatment)	-1.84292	NA	Downregulated in Rotifer	-0.145678	NA	Downregulated in Nitrogen	-1.65563	0.999995	Downregulated in Nitrogen
Cre06.g311700	-0.413563	0.812783	Downregulated in Cell groups	-2.02456	0.344541	Downregulated in Cell groups (batch by Treatment)	-2.02311	0.94121	Downregulated in Rotifer	-0.349943	0.999945	Downregulated in Nitrogen	-1.65493	0.999995	Downregulated in Nitrogen
Cre06.g282050	1.67911	0.472164	Upregulated in Cell groups	-2.60669	NA	Downregulated in Cell groups (batch by Treatment)	-2.20069	NA	Downregulated in Rotifer	-0.513945	NA	Downregulated in Nitrogen	-1.65462	0.999995	Downregulated in Nitrogen
Cre04.g216102	3.01534	0.155875	Upregulated in Cell groups	-0.876607	NA	Downregulated in Cell groups (batch by Treatment)	-0.687283	NA	Downregulated in Rotifer	1.00716	NA	Upregulated in Nitrogen	-1.65411	0.999995	Downregulated in Nitrogen
Cre02.g105026	3.49238	0.371145	Upregulated in Cell groups	0.193227	NA	Upregulated in Cell groups (batch by Treatment)	1.73144	NA	Upregulated in Rotifer	3.40006	NA	Upregulated in Nitrogen	-1.65396	0.999995	Downregulated in Nitrogen
Cre01.g040533	-1.03786	0.822182	Downregulated in Cell groups	-1.46752	NA	Downregulated in Cell groups (batch by Treatment)	-1.62655	NA	Downregulated in Rotifer	0.0540073	NA	Upregulated in Nitrogen	-1.65278	0.999995	Downregulated in Nitrogen
Cre12.g491550	5.91595	0.00883282	Upregulated in Cell groups	1.06914	NA	Upregulated in Cell groups (batch by Treatment)	1.23301	NA	Upregulated in Rotifer	2.93017	0.999945	Upregulated in Nitrogen	-1.65261	0.999995	Downregulated in Nitrogen
Cre13.g587350	-0.624626	0.78479	Downregulated in Cell groups	-1.92061	NA	Downregulated in Cell groups (batch by Treatment)	-1.84422	NA	Downregulated in Rotifer	-0.176161	0.999945	Downregulated in Nitrogen	-1.65051	0.999995	Downregulated in Nitrogen
Cre16.g673057	-1.60971	0.502255	Downregulated in Cell groups	-3.2386	0.0316943	Downregulated in Cell groups (batch by Treatment)	-3.48327	0.225151	Downregulated in Rotifer	-1.81977	0.999945	Downregulated in Nitrogen	-1.64717	0.999995	Downregulated in Nitrogen
Cre02.g080150	0.866595	0.423019	Upregulated in Cell groups	-0.541169	0.940933	Downregulated in Cell groups (batch by Treatment)	-0.559536	0.999951	Downregulated in Rotifer	1.10983	0.999945	Upregulated in Nitrogen	-1.64708	0.999995	Downregulated in Nitrogen
Cre09.g396401	0.0833961	0.953386	Upregulated in Cell groups	-1.09887	0.303942	Downregulated in Cell groups (batch by Treatment)	-1.10437	0.999951	Downregulated in Rotifer	0.568041	0.999945	Upregulated in Nitrogen	-1.64586	0.900591	Downregulated in Nitrogen
Cre09.g402293	4.24144	1.72e-05	Upregulated in Cell groups	0.949039	0.918651	Upregulated in Cell groups (batch by Treatment)	-0.173475	0.999951	Downregulated in Rotifer	1.49902	0.999945	Upregulated in Nitrogen	-1.6419	0.999995	Downregulated in Nitrogen
Cre03.g199650	2.83944	0.00456433	Upregulated in Cell groups	-1.40925	NA	Downregulated in Cell groups (batch by Treatment)	-0.772435	NA	Downregulated in Rotifer	0.895703	0.999945	Upregulated in Nitrogen	-1.63977	0.999995	Downregulated in Nitrogen
Cre01.g033500	2.91774	0.0030475	Upregulated in Cell groups	-2.08667	0.448791	Downregulated in Cell groups (batch by Treatment)	-0.746222	0.999951	Downregulated in Rotifer	0.919191	0.999945	Upregulated in Nitrogen	-1.63566	0.999995	Downregulated in Nitrogen
Cre17.g733678	0.866918	0.667662	Upregulated in Cell groups	0.686537	NA	Upregulated in Cell groups (batch by Treatment)	0.865627	NA	Upregulated in Rotifer	2.51455	0.999945	Upregulated in Nitrogen	-1.63365	0.999995	Downregulated in Nitrogen
Cre02.g076550	0.0363175	0.983175	Upregulated in Cell groups	-1.73796	NA	Downregulated in Cell groups (batch by Treatment)	-1.73222	0.999951	Downregulated in Rotifer	-0.0774593	0.999945	Downregulated in Nitrogen	-1.63142	0.999995	Downregulated in Nitrogen
Cre03.g183700	0.417039	0.845995	Upregulated in Cell groups	-2.93215	0.120969	Downregulated in Cell groups (batch by Treatment)	-2.36468	0.695848	Downregulated in Rotifer	-0.711834	0.999945	Downregulated in Nitrogen	-1.63031	0.999995	Downregulated in Nitrogen
Cre04.g216875	1.1607	0.397862	Upregulated in Cell groups	-1.30388	NA	Downregulated in Cell groups (batch by Treatment)	-1.4156	NA	Downregulated in Rotifer	0.240931	0.999945	Upregulated in Nitrogen	-1.62638	0.999995	Downregulated in Nitrogen
Cre01.g019200	-0.0393015	0.981453	Downregulated in Cell groups	-1.75597	0.190238	Downregulated in Cell groups (batch by Treatment)	-1.75867	0.75195	Downregulated in Rotifer	-0.10903	0.999945	Downregulated in Nitrogen	-1.62326	0.999995	Downregulated in Nitrogen
Cre06.g287400	-3.53957	4.44e-05	Downregulated in Cell groups	-2.42747	0.0508927	Downregulated in Cell groups (batch by Treatment)	-3.26602	0.659302	Downregulated in Rotifer	-1.62801	0.999945	Downregulated in Nitrogen	-1.6216	0.999995	Downregulated in Nitrogen
Cre08.g368600	1.81511	0.29434	Upregulated in Cell groups	2.61004	NA	Upregulated in Cell groups (batch by Treatment)	1.84199	NA	Upregulated in Rotifer	3.48791	0.928741	Upregulated in Nitrogen	-1.61783	0.999995	Downregulated in Nitrogen
Cre09.g411700	-0.56675	0.75546	Downregulated in Cell groups	-1.75122	0.662865	Downregulated in Cell groups (batch by Treatment)	-1.93767	0.999951	Downregulated in Rotifer	-0.304332	0.999945	Downregulated in Nitrogen	-1.61678	0.999995	Downregulated in Nitrogen
Cre12.g510500	1.40044	0.0689946	Upregulated in Cell groups	-0.254807	0.97695	Downregulated in Cell groups (batch by Treatment)	-0.365759	0.999951	Downregulated in Rotifer	1.27415	0.999945	Upregulated in Nitrogen	-1.61477	0.999995	Downregulated in Nitrogen
Cre02.g097200	3.21045	0.0267392	Upregulated in Cell groups	-0.564336	NA	Downregulated in Cell groups (batch by Treatment)	-0.691324	NA	Downregulated in Rotifer	0.95025	0.999945	Upregulated in Nitrogen	-1.60925	0.999995	Downregulated in Nitrogen
Cre04.g229226	-0.086891	0.957765	Downregulated in Cell groups	-1.54921	NA	Downregulated in Cell groups (batch by Treatment)	-1.55411	0.999951	Downregulated in Rotifer	0.0776379	0.999945	Upregulated in Nitrogen	-1.60727	0.999995	Downregulated in Nitrogen
Cre03.g203500	-1.26541	0.132825	Downregulated in Cell groups	-1.71396	0.0431116	Downregulated in Cell groups (batch by Treatment)	-1.89536	0.639706	Downregulated in Rotifer	-0.268213	0.999945	Downregulated in Nitrogen	-1.606	0.999995	Downregulated in Nitrogen
Cre03.g162500	-0.0819453	0.969952	Downregulated in Cell groups	-1.09489	NA	Downregulated in Cell groups (batch by Treatment)	-1.13676	NA	Downregulated in Rotifer	0.48484	0.999945	Upregulated in Nitrogen	-1.60439	0.999995	Downregulated in Nitrogen
Cre14.g632860	-0.676636	0.549307	Downregulated in Cell groups	-1.97808	0.0024448	Downregulated in Cell groups (batch by Treatment)	-1.83555	0.66671	Downregulated in Rotifer	-0.21138	0.999945	Downregulated in Nitrogen	-1.60216	0.999995	Downregulated in Nitrogen
Cre02.g102900	-0.441477	0.822459	Downregulated in Cell groups	-2.32338	NA	Downregulated in Cell groups (batch by Treatment)	-2.20213	0.999951	Downregulated in Rotifer	-0.582631	0.999945	Downregulated in Nitrogen	-1.5996	0.999995	Downregulated in Nitrogen
Cre03.g206033	2.0845	0.129204	Upregulated in Cell groups	-3.21205	0.0732954	Downregulated in Cell groups (batch by Treatment)	-1.56258	0.999951	Downregulated in Rotifer	0.0615894	0.999945	Upregulated in Nitrogen	-1.597	0.999995	Downregulated in Nitrogen
Cre14.g627251	2.15294	0.111865	Upregulated in Cell groups	-1.38329	NA	Downregulated in Cell groups (batch by Treatment)	-1.00688	NA	Downregulated in Rotifer	0.612785	0.999945	Upregulated in Nitrogen	-1.59378	0.999995	Downregulated in Nitrogen
Cre36.g759697	-1.70386	0.256194	Downregulated in Cell groups	-2.25753	NA	Downregulated in Cell groups (batch by Treatment)	-1.85331	NA	Downregulated in Rotifer	-0.246104	0.999945	Downregulated in Nitrogen	-1.59314	0.999995	Downregulated in Nitrogen
Cre09.g395750	0.536227	0.704523	Upregulated in Cell groups	-0.868658	NA	Downregulated in Cell groups (batch by Treatment)	-0.85539	0.999951	Downregulated in Rotifer	0.757197	0.999945	Upregulated in Nitrogen	-1.59111	0.999995	Downregulated in Nitrogen
Cre04.g214100	-0.625803	0.544481	Downregulated in Cell groups	-1.5937	0.0583498	Downregulated in Cell groups (batch by Treatment)	-1.64273	0.534094	Downregulated in Rotifer	-0.0297729	0.999945	Downregulated in Nitrogen	-1.58945	0.999995	Downregulated in Nitrogen
Cre07.g355950	1.51731	0.305119	Upregulated in Cell groups	-2.22645	NA	Downregulated in Cell groups (batch by Treatment)	-1.64391	NA	Downregulated in Rotifer	-0.0254073	0.999945	Downregulated in Nitrogen	-1.58628	0.999995	Downregulated in Nitrogen
Cre12.g490451	0.363375	0.866384	Upregulated in Cell groups	-1.15814	NA	Downregulated in Cell groups (batch by Treatment)	-1.0071	NA	Downregulated in Rotifer	0.604697	0.999945	Upregulated in Nitrogen	-1.58113	0.999995	Downregulated in Nitrogen
Cre16.g671650	-2.07405	0.346843	Downregulated in Cell groups	-2.48165	NA	Downregulated in Cell groups (batch by Treatment)	-2.70798	NA	Downregulated in Rotifer	-1.11859	0.999945	Downregulated in Nitrogen	-1.57823	0.999995	Downregulated in Nitrogen
Cre02.g147800	0.424762	0.720472	Upregulated in Cell groups	-0.878616	0.795234	Downregulated in Cell groups (batch by Treatment)	-0.869097	0.999951	Downregulated in Rotifer	0.73252	0.999945	Upregulated in Nitrogen	-1.57814	0.999995	Downregulated in Nitrogen
Cre06.g260050	-2.05896	0.420485	Downregulated in Cell groups	-1.13463	NA	Downregulated in Cell groups (batch by Treatment)	-1.56855	NA	Downregulated in Rotifer	0.0179026	0.999945	Upregulated in Nitrogen	-1.57755	0.999995	Downregulated in Nitrogen
Cre15.g636550	-5.30957	0.0071012	Downregulated in Cell groups	-3.1197	NA	Downregulated in Cell groups (batch by Treatment)	-3.95445	NA	Downregulated in Rotifer	-2.36308	0.999945	Downregulated in Nitrogen	-1.57676	0.999995	Downregulated in Nitrogen
Cre02.g083065	0.900058	0.38352	Upregulated in Cell groups	-0.640551	NA	Downregulated in Cell groups (batch by Treatment)	-0.769855	0.999951	Downregulated in Rotifer	0.829086	0.999945	Upregulated in Nitrogen	-1.57096	0.999995	Downregulated in Nitrogen
Cre17.g740323	-2.24629	0.0857858	Downregulated in Cell groups	-3.52703	0.00118408	Downregulated in Cell groups (batch by Treatment)	-3.78546	0.19493	Downregulated in Rotifer	-2.19967	0.999945	Downregulated in Nitrogen	-1.56879	0.999995	Downregulated in Nitrogen
Cre16.g686286	0.0248713	0.988632	Upregulated in Cell groups	-1.56963	0.4928	Downregulated in Cell groups (batch by Treatment)	-1.49559	0.999951	Downregulated in Rotifer	0.0956302	0.999945	Upregulated in Nitrogen	-1.56732	0.999995	Downregulated in Nitrogen
Cre16.g673950	2.75115	0.142845	Upregulated in Cell groups	-0.940398	NA	Downregulated in Cell groups (batch by Treatment)	-1.61279	NA	Downregulated in Rotifer	-0.0165353	0.999945	Downregulated in Nitrogen	-1.56333	0.999995	Downregulated in Nitrogen
Cre04.g217973	0.826124	0.713048	Upregulated in Cell groups	-2.22877	NA	Downregulated in Cell groups (batch by Treatment)	-2.16253	NA	Downregulated in Rotifer	-0.573125	0.999945	Downregulated in Nitrogen	-1.56284	0.999995	Downregulated in Nitrogen
Cre13.g562700	3.47303	0.00487203	Upregulated in Cell groups	-1.00882	NA	Downregulated in Cell groups (batch by Treatment)	-0.466258	NA	Downregulated in Rotifer	1.1328	0.999945	Upregulated in Nitrogen	-1.56282	0.999995	Downregulated in Nitrogen
Cre12.g526800	-1.65356	0.0106632	Downregulated in Cell groups	-1.29682	0.0716374	Downregulated in Cell groups (batch by Treatment)	-1.46322	0.999951	Downregulated in Rotifer	0.11678	0.999945	Upregulated in Nitrogen	-1.56059	0.999995	Downregulated in Nitrogen
Cre02.g143347	-1.72642	0.117716	Downregulated in Cell groups	-1.03357	NA	Downregulated in Cell groups (batch by Treatment)	-1.76205	0.999951	Downregulated in Rotifer	-0.184173	0.999945	Downregulated in Nitrogen	-1.55794	0.999995	Downregulated in Nitrogen
Cre04.g217975	2.33188	0.248683	Upregulated in Cell groups	-1.70648	NA	Downregulated in Cell groups (batch by Treatment)	-1.14832	NA	Downregulated in Rotifer	0.440321	NA	Upregulated in Nitrogen	-1.55444	0.999995	Downregulated in Nitrogen
Cre17.g722583	-0.248831	0.850604	Downregulated in Cell groups	-0.262337	0.960575	Downregulated in Cell groups (batch by Treatment)	-0.259438	0.999951	Downregulated in Rotifer	1.31721	0.999945	Upregulated in Nitrogen	-1.55315	0.999995	Downregulated in Nitrogen
Cre09.g409000	-0.847105	0.747594	Downregulated in Cell groups	-2.27837	NA	Downregulated in Cell groups (batch by Treatment)	-2.31597	NA	Downregulated in Rotifer	-0.745977	0.999945	Downregulated in Nitrogen	-1.55297	0.999995	Downregulated in Nitrogen
Cre09.g402738	-1.27874	0.472104	Downregulated in Cell groups	-1.16583	NA	Downregulated in Cell groups (batch by Treatment)	-1.21881	NA	Downregulated in Rotifer	0.346592	0.999945	Upregulated in Nitrogen	-1.55147	0.999995	Downregulated in Nitrogen
Cre06.g307750	0.616718	0.670631	Upregulated in Cell groups	0.162575	0.992985	Upregulated in Cell groups (batch by Treatment)	0.162503	0.999951	Upregulated in Rotifer	1.73285	0.999945	Upregulated in Nitrogen	-1.54968	0.999995	Downregulated in Nitrogen
Cre10.g421021	-0.357454	0.872244	Downregulated in Cell groups	0.258286	NA	Upregulated in Cell groups (batch by Treatment)	0.175137	NA	Upregulated in Rotifer	1.73508	0.999945	Upregulated in Nitrogen	-1.54724	0.999995	Downregulated in Nitrogen
Cre03.g146847	0.77114	0.636306	Upregulated in Cell groups	-1.12327	NA	Downregulated in Cell groups (batch by Treatment)	-0.979997	NA	Downregulated in Rotifer	0.593136	0.999945	Upregulated in Nitrogen	-1.54715	0.999995	Downregulated in Nitrogen
Cre04.g212450	0.234139	0.922758	Upregulated in Cell groups	-2.46148	NA	Downregulated in Cell groups (batch by Treatment)	-2.27601	0.746601	Downregulated in Rotifer	-0.709204	0.999945	Downregulated in Nitrogen	-1.5454	0.999995	Downregulated in Nitrogen
Cre13.g587300	-1.88249	0.0667864	Downregulated in Cell groups	-2.60056	0.00157037	Downregulated in Cell groups (batch by Treatment)	-2.79202	0.441558	Downregulated in Rotifer	-1.22849	0.999945	Downregulated in Nitrogen	-1.54477	0.999995	Downregulated in Nitrogen
Cre16.g653850	-0.26878	0.835042	Downregulated in Cell groups	-0.917214	0.691989	Downregulated in Cell groups (batch by Treatment)	-0.840635	0.999951	Downregulated in Rotifer	0.726036	0.999945	Upregulated in Nitrogen	-1.54168	0.999995	Downregulated in Nitrogen
Cre02.g145628	-1.2629	0.119181	Downregulated in Cell groups	-1.35595	0.250381	Downregulated in Cell groups (batch by Treatment)	-1.41543	0.999951	Downregulated in Rotifer	0.145167	0.999945	Upregulated in Nitrogen	-1.54118	0.999995	Downregulated in Nitrogen
Cre04.g211750	-0.279035	0.846189	Downregulated in Cell groups	-0.829775	0.873908	Downregulated in Cell groups (batch by Treatment)	-0.835819	0.999951	Downregulated in Rotifer	0.728484	0.999945	Upregulated in Nitrogen	-1.53985	0.999995	Downregulated in Nitrogen
Cre10.g463450	0.264906	0.919694	Upregulated in Cell groups	-2.11573	NA	Downregulated in Cell groups (batch by Treatment)	-1.83779	NA	Downregulated in Rotifer	-0.27909	0.999945	Downregulated in Nitrogen	-1.53862	0.999995	Downregulated in Nitrogen
Cre07.g324650	0.968854	0.858999	Upregulated in Cell groups	0.719595	NA	Upregulated in Cell groups (batch by Treatment)	0.827576	NA	Upregulated in Rotifer	2.35533	NA	Upregulated in Nitrogen	-1.52929	0.999995	Downregulated in Nitrogen
Cre12.g535400	1.75439	0.00733048	Upregulated in Cell groups	-0.538418	0.916492	Downregulated in Cell groups (batch by Treatment)	-0.545276	0.999951	Downregulated in Rotifer	1.00979	0.999945	Upregulated in Nitrogen	-1.52851	0.999995	Downregulated in Nitrogen
Cre12.g505600	1.46416	0.724566	Upregulated in Cell groups	1.871	NA	Upregulated in Cell groups (batch by Treatment)	0.468786	NA	Upregulated in Rotifer	2.05307	NA	Upregulated in Nitrogen	-1.52743	0.999995	Downregulated in Nitrogen
Cre04.g216700	-1.35243	0.187641	Downregulated in Cell groups	-0.814161	NA	Downregulated in Cell groups (batch by Treatment)	-0.805231	0.999951	Downregulated in Rotifer	0.738037	0.999945	Upregulated in Nitrogen	-1.52679	0.999995	Downregulated in Nitrogen
Cre17.g740050	-0.445686	0.865396	Downregulated in Cell groups	-0.0282449	NA	Downregulated in Cell groups (batch by Treatment)	0.0845083	NA	Upregulated in Rotifer	1.64598	0.999945	Upregulated in Nitrogen	-1.52569	0.999995	Downregulated in Nitrogen
Cre06.g279450	3.30726	2.87e-05	Upregulated in Cell groups	-1.61724	NA	Downregulated in Cell groups (batch by Treatment)	-1.12707	0.999951	Downregulated in Rotifer	0.43082	0.999945	Upregulated in Nitrogen	-1.52567	0.999995	Downregulated in Nitrogen
Cre12.g526210	1.00304	0.719771	Upregulated in Cell groups	-2.50963	NA	Downregulated in Cell groups (batch by Treatment)	-2.63152	NA	Downregulated in Rotifer	-1.07548	0.999945	Downregulated in Nitrogen	-1.52522	0.999995	Downregulated in Nitrogen
Cre10.g420250	-2.39511	0.336197	Downregulated in Cell groups	-3.54327	NA	Downregulated in Cell groups (batch by Treatment)	-2.93592	NA	Downregulated in Rotifer	-1.39467	0.999945	Downregulated in Nitrogen	-1.52444	0.999995	Downregulated in Nitrogen
Cre08.g372150	-2.48088	0.424637	Downregulated in Cell groups	-0.479224	NA	Downregulated in Cell groups (batch by Treatment)	0.115264	NA	Upregulated in Rotifer	1.65728	NA	Upregulated in Nitrogen	-1.52375	0.999995	Downregulated in Nitrogen
Cre01.g034650	0.844149	0.759336	Upregulated in Cell groups	-4.17575	NA	Downregulated in Cell groups (batch by Treatment)	-2.37257	NA	Downregulated in Rotifer	-0.824499	0.999945	Downregulated in Nitrogen	-1.52323	0.999995	Downregulated in Nitrogen
Cre13.g605386	3.93727	7.44e-06	Upregulated in Cell groups	0.562235	0.952465	Upregulated in Cell groups (batch by Treatment)	-0.157914	0.999951	Downregulated in Rotifer	1.39771	0.999945	Upregulated in Nitrogen	-1.5224	0.999995	Downregulated in Nitrogen
Cre07.g344186	0.603216	0.609567	Upregulated in Cell groups	-0.564443	NA	Downregulated in Cell groups (batch by Treatment)	-0.571843	0.999951	Downregulated in Rotifer	0.975931	0.999945	Upregulated in Nitrogen	-1.52099	0.999995	Downregulated in Nitrogen
Cre17.g714150	-2.23381	0.0250998	Downregulated in Cell groups	-2.62548	0.00145249	Downregulated in Cell groups (batch by Treatment)	-2.62907	0.868023	Downregulated in Rotifer	-1.09207	0.999945	Downregulated in Nitrogen	-1.52097	0.999995	Downregulated in Nitrogen
Cre09.g401450	-0.467791	0.935066	Downregulated in Cell groups	-6.39594	0.447749	Downregulated in Cell groups (batch by Treatment)	-2.61715	0.999951	Downregulated in Rotifer	-1.07961	0.999945	Downregulated in Nitrogen	-1.51994	0.999995	Downregulated in Nitrogen
Cre14.g623050	0.366388	0.883065	Upregulated in Cell groups	0.524226	NA	Upregulated in Cell groups (batch by Treatment)	0.0469812	NA	Upregulated in Rotifer	1.60087	0.999945	Upregulated in Nitrogen	-1.51667	0.999995	Downregulated in Nitrogen
Cre10.g431000	-0.401295	0.833098	Downregulated in Cell groups	0.830861	NA	Upregulated in Cell groups (batch by Treatment)	0.789416	NA	Upregulated in Rotifer	2.32132	0.859225	Upregulated in Nitrogen	-1.5158	0.999995	Downregulated in Nitrogen
Cre01.g020751	3.3352	0.347062	Upregulated in Cell groups	2.2661	NA	Upregulated in Cell groups (batch by Treatment)	1.53988	NA	Upregulated in Rotifer	3.09716	NA	Upregulated in Nitrogen	-1.51549	0.999995	Downregulated in Nitrogen
Cre12.g518950	-0.130787	0.927778	Downregulated in Cell groups	-1.05403	0.607522	Downregulated in Cell groups (batch by Treatment)	-1.07692	0.999951	Downregulated in Rotifer	0.459829	0.999945	Upregulated in Nitrogen	-1.51514	0.999995	Downregulated in Nitrogen
Cre13.g569651	1.43247	0.558807	Upregulated in Cell groups	-1.52229	NA	Downregulated in Cell groups (batch by Treatment)	-1.74236	NA	Downregulated in Rotifer	-0.197922	NA	Downregulated in Nitrogen	-1.5144	0.999995	Downregulated in Nitrogen
Cre03.g177850	0.634401	0.841489	Upregulated in Cell groups	-0.913957	NA	Downregulated in Cell groups (batch by Treatment)	-0.932932	NA	Downregulated in Rotifer	0.60715	NA	Upregulated in Nitrogen	-1.51389	0.999995	Downregulated in Nitrogen
Cre13.g586150	-0.378953	0.826063	Downregulated in Cell groups	-2.09534	NA	Downregulated in Cell groups (batch by Treatment)	-2.12311	0.999951	Downregulated in Rotifer	-0.58841	0.999945	Downregulated in Nitrogen	-1.51304	0.999995	Downregulated in Nitrogen
Cre02.g095044	-1.56109	NA	Downregulated in Cell groups	-7.18206	NA	Downregulated in Cell groups (batch by Treatment)	-3.69499	0.999951	Downregulated in Rotifer	-2.1673	0.999945	Downregulated in Nitrogen	-1.51199	0.999995	Downregulated in Nitrogen
Cre12.g544850	1.37351	0.37646	Upregulated in Cell groups	0.365504	NA	Upregulated in Cell groups (batch by Treatment)	-0.150278	NA	Downregulated in Rotifer	1.39657	0.999945	Upregulated in Nitrogen	-1.51188	0.999995	Downregulated in Nitrogen
Cre14.g610566	3.91969	0.0821025	Upregulated in Cell groups	2.66518	NA	Upregulated in Cell groups (batch by Treatment)	1.07838	NA	Upregulated in Rotifer	2.61864	0.999945	Upregulated in Nitrogen	-1.51071	0.999995	Downregulated in Nitrogen
Cre02.g118151	1.13686	0.374499	Upregulated in Cell groups	-0.106812	NA	Downregulated in Cell groups (batch by Treatment)	-0.0403502	0.999951	Downregulated in Rotifer	1.50356	0.999945	Upregulated in Nitrogen	-1.51028	0.999995	Downregulated in Nitrogen
Cre09.g389393	-0.203853	0.928292	Downregulated in Cell groups	-1.45562	NA	Downregulated in Cell groups (batch by Treatment)	-1.29059	NA	Downregulated in Rotifer	0.23745	0.999945	Upregulated in Nitrogen	-1.50568	0.999995	Downregulated in Nitrogen
Cre01.g006100	0.930339	0.444816	Upregulated in Cell groups	-0.825716	NA	Downregulated in Cell groups (batch by Treatment)	-0.936077	NA	Downregulated in Rotifer	0.594814	0.999945	Upregulated in Nitrogen	-1.5043	0.999995	Downregulated in Nitrogen
Cre02.g141011	1.45889	0.588287	Upregulated in Cell groups	-2.64692	NA	Downregulated in Cell groups (batch by Treatment)	-1.92478	NA	Downregulated in Rotifer	-0.394673	NA	Downregulated in Nitrogen	-1.50251	0.999995	Downregulated in Nitrogen
Cre03.g204801	1.52863	0.534623	Upregulated in Cell groups	-2.51303	NA	Downregulated in Cell groups (batch by Treatment)	-2.0834	NA	Downregulated in Rotifer	-0.549452	NA	Downregulated in Nitrogen	-1.50234	0.999995	Downregulated in Nitrogen
Cre17.g698500	-0.0266848	0.988281	Downregulated in Cell groups	-0.60427	NA	Downregulated in Cell groups (batch by Treatment)	-0.597222	NA	Downregulated in Rotifer	0.930635	0.999945	Upregulated in Nitrogen	-1.50084	0.999995	Downregulated in Nitrogen
Cre06.g259000	-0.681246	0.661719	Downregulated in Cell groups	-2.19122	NA	Downregulated in Cell groups (batch by Treatment)	-2.27956	0.931452	Downregulated in Rotifer	-0.759822	0.999945	Downregulated in Nitrogen	-1.49994	0.999995	Downregulated in Nitrogen
Cre01.g010201	1.20704	0.216521	Upregulated in Cell groups	-1.27714	0.686548	Downregulated in Cell groups (batch by Treatment)	-1.00615	0.999951	Downregulated in Rotifer	0.510855	0.999945	Upregulated in Nitrogen	-1.49265	0.999995	Downregulated in Nitrogen
Cre12.g517200	1.72135	0.536207	Upregulated in Cell groups	2.64972	NA	Upregulated in Cell groups (batch by Treatment)	1.22162	NA	Upregulated in Rotifer	2.75953	NA	Upregulated in Nitrogen	-1.49054	0.999995	Downregulated in Nitrogen
Cre06.g302400	0.165239	0.947581	Upregulated in Cell groups	-0.752489	NA	Downregulated in Cell groups (batch by Treatment)	-0.747529	NA	Downregulated in Rotifer	0.757594	0.999945	Upregulated in Nitrogen	-1.48915	0.999995	Downregulated in Nitrogen
Cre09.g387951	-0.048631	0.976796	Downregulated in Cell groups	-0.588852	NA	Downregulated in Cell groups (batch by Treatment)	-0.610344	0.999951	Downregulated in Rotifer	0.905481	0.999945	Upregulated in Nitrogen	-1.48796	0.999995	Downregulated in Nitrogen
Cre12.g546800	2.0603	0.0445008	Upregulated in Cell groups	-0.46295	0.974656	Downregulated in Cell groups (batch by Treatment)	-0.434038	0.999951	Downregulated in Rotifer	1.07666	0.999945	Upregulated in Nitrogen	-1.48714	0.999995	Downregulated in Nitrogen
Cre13.g566850	1.31901	0.19728	Upregulated in Cell groups	0.657015	0.876619	Upregulated in Cell groups (batch by Treatment)	0.616999	0.999951	Upregulated in Rotifer	2.1286	0.928741	Upregulated in Nitrogen	-1.48554	0.999995	Downregulated in Nitrogen
Cre16.g651801	1.06625	0.278799	Upregulated in Cell groups	-0.584731	0.940398	Downregulated in Cell groups (batch by Treatment)	-0.463875	0.999951	Downregulated in Rotifer	1.04182	0.999945	Upregulated in Nitrogen	-1.48233	0.999995	Downregulated in Nitrogen
Cre13.g589940	-1.93207	0.197309	Downregulated in Cell groups	-1.32141	NA	Downregulated in Cell groups (batch by Treatment)	-1.72919	NA	Downregulated in Rotifer	-0.230168	0.999945	Downregulated in Nitrogen	-1.48184	0.999995	Downregulated in Nitrogen
Cre16.g676600	1.86937	0.00269094	Upregulated in Cell groups	-0.168373	0.982673	Downregulated in Cell groups (batch by Treatment)	-0.347999	0.999951	Downregulated in Rotifer	1.16046	0.999945	Upregulated in Nitrogen	-1.4799	0.999995	Downregulated in Nitrogen
Cre12.g530876	0.522038	0.724302	Upregulated in Cell groups	-1.0496	NA	Downregulated in Cell groups (batch by Treatment)	-0.975607	0.999951	Downregulated in Rotifer	0.524241	0.999945	Upregulated in Nitrogen	-1.47871	0.999995	Downregulated in Nitrogen
Cre02.g102776	-0.969206	0.493938	Downregulated in Cell groups	-0.126246	NA	Downregulated in Cell groups (batch by Treatment)	-0.161879	NA	Downregulated in Rotifer	1.34106	0.999945	Upregulated in Nitrogen	-1.47838	0.999995	Downregulated in Nitrogen
Cre03.g173165	-0.0496227	0.977385	Downregulated in Cell groups	-2.01722	0.0559619	Downregulated in Cell groups (batch by Treatment)	-1.95328	0.553432	Downregulated in Rotifer	-0.457283	0.999945	Downregulated in Nitrogen	-1.47399	0.999995	Downregulated in Nitrogen
Cre17.g707551	-0.493551	0.790301	Downregulated in Cell groups	1.05178	0.827759	Upregulated in Cell groups (batch by Treatment)	1.12471	0.999951	Upregulated in Rotifer	2.62914	0.282606	Upregulated in Nitrogen	-1.4733	0.999995	Downregulated in Nitrogen
Cre10.g430200	3.96709	1.01e-10	Upregulated in Cell groups	-1.57123	0.0640397	Downregulated in Cell groups (batch by Treatment)	-1.4445	0.999951	Downregulated in Rotifer	0.0613082	0.999945	Upregulated in Nitrogen	-1.47304	0.999995	Downregulated in Nitrogen
Cre02.g094551	-0.936552	0.708701	Downregulated in Cell groups	-2.08831	NA	Downregulated in Cell groups (batch by Treatment)	-1.83561	NA	Downregulated in Rotifer	-0.350876	0.999945	Downregulated in Nitrogen	-1.4713	0.999995	Downregulated in Nitrogen
Cre03.g144104	-1.0963	0.334018	Downregulated in Cell groups	-2.00642	0.136855	Downregulated in Cell groups (batch by Treatment)	-2.2572	0.695848	Downregulated in Rotifer	-0.772136	0.999945	Downregulated in Nitrogen	-1.46682	0.999995	Downregulated in Nitrogen
Cre02.g092000	1.11395	0.432367	Upregulated in Cell groups	0.090187	NA	Upregulated in Cell groups (batch by Treatment)	0.27413	NA	Upregulated in Rotifer	1.76664	0.999945	Upregulated in Nitrogen	-1.46658	0.999995	Downregulated in Nitrogen
Cre08.g363000	1.68385	0.571518	Upregulated in Cell groups	1.40624	NA	Upregulated in Cell groups (batch by Treatment)	1.23665	NA	Upregulated in Rotifer	2.72719	NA	Upregulated in Nitrogen	-1.46477	0.999995	Downregulated in Nitrogen
Cre17.g705700	0.167067	0.945249	Upregulated in Cell groups	-1.43866	NA	Downregulated in Cell groups (batch by Treatment)	-1.44102	NA	Downregulated in Rotifer	0.0423062	0.999945	Upregulated in Nitrogen	-1.46461	0.999995	Downregulated in Nitrogen
Cre01.g053288	1.3899	0.140701	Upregulated in Cell groups	-0.710336	0.921767	Downregulated in Cell groups (batch by Treatment)	-0.636661	0.999951	Downregulated in Rotifer	0.84861	0.999945	Upregulated in Nitrogen	-1.46185	0.999995	Downregulated in Nitrogen
Cre16.g685650	-1.95054	0.00979649	Downregulated in Cell groups	-0.222604	0.979625	Downregulated in Cell groups (batch by Treatment)	-0.429069	0.999951	Downregulated in Rotifer	1.04991	0.999945	Upregulated in Nitrogen	-1.46155	0.999995	Downregulated in Nitrogen
Cre10.g426292	0.0864082	0.973573	Upregulated in Cell groups	0.235438	NA	Upregulated in Cell groups (batch by Treatment)	0.146404	NA	Upregulated in Rotifer	1.61857	0.999945	Upregulated in Nitrogen	-1.4607	0.999995	Downregulated in Nitrogen
Cre10.g428966	1.02548	0.358662	Upregulated in Cell groups	0.63926	0.854967	Upregulated in Cell groups (batch by Treatment)	0.347109	0.999951	Upregulated in Rotifer	1.83733	0.999945	Upregulated in Nitrogen	-1.46059	0.999995	Downregulated in Nitrogen
Cre12.g559750	-1.721	0.0617728	Downregulated in Cell groups	-1.76965	0.269604	Downregulated in Cell groups (batch by Treatment)	-2.18847	0.966909	Downregulated in Rotifer	-0.712579	0.999945	Downregulated in Nitrogen	-1.45832	0.999995	Downregulated in Nitrogen
Cre12.g492900	-1.45444	0.0725355	Downregulated in Cell groups	-0.524338	0.930833	Downregulated in Cell groups (batch by Treatment)	-0.179347	0.999951	Downregulated in Rotifer	1.30254	0.999945	Upregulated in Nitrogen	-1.45729	0.999995	Downregulated in Nitrogen
Cre08.g358576	-0.899659	0.49148	Downregulated in Cell groups	-2.39233	0.0369516	Downregulated in Cell groups (batch by Treatment)	-2.51328	0.354254	Downregulated in Rotifer	-1.03653	0.999945	Downregulated in Nitrogen	-1.45669	0.999995	Downregulated in Nitrogen
Cre09.g395850	-0.169335	0.935907	Downregulated in Cell groups	-2.25536	NA	Downregulated in Cell groups (batch by Treatment)	-2.19414	0.915226	Downregulated in Rotifer	-0.716776	0.999945	Downregulated in Nitrogen	-1.45665	0.999995	Downregulated in Nitrogen
Cre11.g467742	2.06551	0.567332	Upregulated in Cell groups	3.60068	NA	Upregulated in Cell groups (batch by Treatment)	3.69473	NA	Upregulated in Rotifer	5.17373	NA	Upregulated in Nitrogen	-1.45633	0.999995	Downregulated in Nitrogen
Cre12.g485458	2.11199	0.139376	Upregulated in Cell groups	-1.27298	NA	Downregulated in Cell groups (batch by Treatment)	-1.35556	NA	Downregulated in Rotifer	0.127863	0.999945	Upregulated in Nitrogen	-1.45625	0.999995	Downregulated in Nitrogen
Cre01.g009650	-2.83249	NA	Downregulated in Cell groups	-4.10527	NA	Downregulated in Cell groups (batch by Treatment)	-4.53739	0.659302	Downregulated in Rotifer	-3.06505	0.999945	Downregulated in Nitrogen	-1.45578	0.999995	Downregulated in Nitrogen
Cre11.g467697	1.3134	0.281464	Upregulated in Cell groups	-0.663793	NA	Downregulated in Cell groups (batch by Treatment)	-0.580444	NA	Downregulated in Rotifer	0.901274	0.999945	Upregulated in Nitrogen	-1.45556	0.999995	Downregulated in Nitrogen
Cre02.g095086	0.461766	0.679322	Upregulated in Cell groups	-0.41534	0.920113	Downregulated in Cell groups (batch by Treatment)	-0.461988	0.999951	Downregulated in Rotifer	1.02176	0.999945	Upregulated in Nitrogen	-1.45554	0.999995	Downregulated in Nitrogen
Cre21.g752497	-0.911988	0.439986	Downregulated in Cell groups	-0.170546	NA	Downregulated in Cell groups (batch by Treatment)	-0.137061	0.999951	Downregulated in Rotifer	1.34328	0.999945	Upregulated in Nitrogen	-1.45516	0.999995	Downregulated in Nitrogen
Cre13.g589350	-0.704092	0.575994	Downregulated in Cell groups	-0.710322	NA	Downregulated in Cell groups (batch by Treatment)	-0.85641	0.999951	Downregulated in Rotifer	0.616373	0.999945	Upregulated in Nitrogen	-1.45453	0.999995	Downregulated in Nitrogen
Cre09.g401700	-0.338413	0.822963	Downregulated in Cell groups	-1.56806	NA	Downregulated in Cell groups (batch by Treatment)	-1.59649	0.999951	Downregulated in Rotifer	-0.121056	0.999945	Downregulated in Nitrogen	-1.45398	0.999995	Downregulated in Nitrogen
Cre03.g169350	-1.4495	0.264139	Downregulated in Cell groups	0.117054	NA	Upregulated in Cell groups (batch by Treatment)	0.21617	0.999951	Upregulated in Rotifer	1.68302	0.999945	Upregulated in Nitrogen	-1.45393	0.999995	Downregulated in Nitrogen
Cre15.g637700	0.142248	0.946799	Upregulated in Cell groups	-0.670327	NA	Downregulated in Cell groups (batch by Treatment)	-0.667917	NA	Downregulated in Rotifer	0.810122	0.999945	Upregulated in Nitrogen	-1.45291	0.999995	Downregulated in Nitrogen
Cre09.g388801	-1.20743	0.195479	Downregulated in Cell groups	-1.68995	0.127112	Downregulated in Cell groups (batch by Treatment)	-1.8918	0.94121	Downregulated in Rotifer	-0.421323	0.999945	Downregulated in Nitrogen	-1.45231	0.999995	Downregulated in Nitrogen
Cre09.g396500	0.0940264	0.965357	Upregulated in Cell groups	-1.38551	NA	Downregulated in Cell groups (batch by Treatment)	-1.3466	0.999951	Downregulated in Rotifer	0.122566	0.999945	Upregulated in Nitrogen	-1.45054	0.999995	Downregulated in Nitrogen
Cre05.g242859	-0.516783	0.66427	Downregulated in Cell groups	-0.887256	NA	Downregulated in Cell groups (batch by Treatment)	-0.917386	0.999951	Downregulated in Rotifer	0.555788	0.999945	Upregulated in Nitrogen	-1.44979	0.999995	Downregulated in Nitrogen
Cre16.g684450	-2.61812	4.3e-06	Downregulated in Cell groups	-0.615386	0.91544	Downregulated in Cell groups (batch by Treatment)	-0.934562	0.999951	Downregulated in Rotifer	0.534133	0.999945	Upregulated in Nitrogen	-1.44941	0.999995	Downregulated in Nitrogen
Cre02.g095083	2.94297	0.000221957	Upregulated in Cell groups	-0.662302	NA	Downregulated in Cell groups (batch by Treatment)	-0.799582	0.999951	Downregulated in Rotifer	0.681273	0.999945	Upregulated in Nitrogen	-1.44829	0.999995	Downregulated in Nitrogen
Cre15.g637602	2.53179	0.436986	Upregulated in Cell groups	-0.186358	NA	Downregulated in Cell groups (batch by Treatment)	1.4331	NA	Upregulated in Rotifer	2.86577	NA	Upregulated in Nitrogen	-1.44741	0.999995	Downregulated in Nitrogen
Cre16.g666627	-1.15339	NA	Downregulated in Cell groups	-6.95924	NA	Downregulated in Cell groups (batch by Treatment)	-3.41022	0.999951	Downregulated in Rotifer	-1.9442	0.999945	Downregulated in Nitrogen	-1.44584	0.999995	Downregulated in Nitrogen
Cre11.g467535	-1.01781	0.159912	Downregulated in Cell groups	-1.12407	0.233925	Downregulated in Cell groups (batch by Treatment)	-1.14337	0.999951	Downregulated in Rotifer	0.323376	0.999945	Upregulated in Nitrogen	-1.4444	0.999995	Downregulated in Nitrogen
Cre04.g217930	-1.14288	0.361218	Downregulated in Cell groups	-2.52024	0.0201516	Downregulated in Cell groups (batch by Treatment)	-2.71133	0.313388	Downregulated in Rotifer	-1.24927	0.999945	Downregulated in Nitrogen	-1.44372	0.999995	Downregulated in Nitrogen
Cre12.g557000	-2.74366	0.115488	Downregulated in Cell groups	-3.28396	NA	Downregulated in Cell groups (batch by Treatment)	-3.43271	NA	Downregulated in Rotifer	-1.97688	0.999945	Downregulated in Nitrogen	-1.44342	0.999995	Downregulated in Nitrogen
Cre02.g114100	0.282456	0.894716	Upregulated in Cell groups	-1.74792	NA	Downregulated in Cell groups (batch by Treatment)	-1.69343	NA	Downregulated in Rotifer	-0.229682	0.999945	Downregulated in Nitrogen	-1.44193	0.999995	Downregulated in Nitrogen
Cre13.g586450	-0.737218	0.497162	Downregulated in Cell groups	-1.20443	0.608872	Downregulated in Cell groups (batch by Treatment)	-1.36342	0.999951	Downregulated in Rotifer	0.0946776	0.999945	Upregulated in Nitrogen	-1.43947	0.999995	Downregulated in Nitrogen
Cre12.g509900	-2.24512	0.068528	Downregulated in Cell groups	-2.50703	NA	Downregulated in Cell groups (batch by Treatment)	-2.99657	0.705247	Downregulated in Rotifer	-1.53897	0.999945	Downregulated in Nitrogen	-1.43798	0.999995	Downregulated in Nitrogen
Cre06.g264100	-1.47515	0.0283714	Downregulated in Cell groups	-0.687758	0.857065	Downregulated in Cell groups (batch by Treatment)	-1.05267	0.999951	Downregulated in Rotifer	0.403532	0.999945	Upregulated in Nitrogen	-1.43559	0.999995	Downregulated in Nitrogen
Cre16.g659450	0.462734	0.713294	Upregulated in Cell groups	-1.26365	NA	Downregulated in Cell groups (batch by Treatment)	-1.31787	0.999951	Downregulated in Rotifer	0.144667	0.999945	Upregulated in Nitrogen	-1.43446	0.999995	Downregulated in Nitrogen
Cre05.g244300	0.131678	0.950127	Upregulated in Cell groups	0.487375	NA	Upregulated in Cell groups (batch by Treatment)	0.486843	NA	Upregulated in Rotifer	1.94218	0.999945	Upregulated in Nitrogen	-1.43364	0.999995	Downregulated in Nitrogen
Cre11.g467526	0.322829	0.803202	Upregulated in Cell groups	-0.52996	0.932209	Downregulated in Cell groups (batch by Treatment)	-0.493824	0.999951	Downregulated in Rotifer	0.962966	0.999945	Upregulated in Nitrogen	-1.43291	0.999995	Downregulated in Nitrogen
Cre09.g401145	-1.50237	0.0216036	Downregulated in Cell groups	-0.516075	0.918651	Downregulated in Cell groups (batch by Treatment)	-0.54373	0.999951	Downregulated in Rotifer	0.91147	0.999945	Upregulated in Nitrogen	-1.43277	0.999995	Downregulated in Nitrogen
Cre15.g641400	-0.231467	0.846453	Downregulated in Cell groups	-1.31123	0.113724	Downregulated in Cell groups (batch by Treatment)	-1.29789	0.721611	Downregulated in Rotifer	0.157945	0.999945	Upregulated in Nitrogen	-1.4306	0.999995	Downregulated in Nitrogen
Cre03.g186150	-0.795531	0.418817	Downregulated in Cell groups	-1.38052	0.361484	Downregulated in Cell groups (batch by Treatment)	-1.5243	0.999951	Downregulated in Rotifer	-0.0755222	0.999945	Downregulated in Nitrogen	-1.429	0.999995	Downregulated in Nitrogen
Cre08.g376900	0.116562	0.964106	Upregulated in Cell groups	0.65222	NA	Upregulated in Cell groups (batch by Treatment)	0.630368	NA	Upregulated in Rotifer	2.08657	0.999945	Upregulated in Nitrogen	-1.42553	0.999995	Downregulated in Nitrogen
Cre01.g035600	-0.330729	0.900432	Downregulated in Cell groups	-1.08004	NA	Downregulated in Cell groups (batch by Treatment)	-1.09778	NA	Downregulated in Rotifer	0.348721	0.999945	Upregulated in Nitrogen	-1.42412	0.999995	Downregulated in Nitrogen
Cre13.g582713	-0.910258	0.798307	Downregulated in Cell groups	-3.86924	0.622537	Downregulated in Cell groups (batch by Treatment)	-2.67719	0.999951	Downregulated in Rotifer	-1.23667	0.999945	Downregulated in Nitrogen	-1.42295	0.999995	Downregulated in Nitrogen
Cre08.g361850	0.969794	0.303642	Upregulated in Cell groups	0.0869602	0.992985	Upregulated in Cell groups (batch by Treatment)	-0.0270813	0.999951	Downregulated in Rotifer	1.42088	0.999945	Upregulated in Nitrogen	-1.42292	0.999995	Downregulated in Nitrogen
Cre16.g663750	-1.46375	0.370518	Downregulated in Cell groups	-1.60589	NA	Downregulated in Cell groups (batch by Treatment)	-1.84882	0.999951	Downregulated in Rotifer	-0.412196	0.999945	Downregulated in Nitrogen	-1.42287	0.999995	Downregulated in Nitrogen
Cre06.g277450	1.22662	0.173032	Upregulated in Cell groups	-0.655895	0.906789	Downregulated in Cell groups (batch by Treatment)	-0.505501	0.999951	Downregulated in Rotifer	0.94585	0.999945	Upregulated in Nitrogen	-1.42199	0.999995	Downregulated in Nitrogen
Cre12.g513400	-1.18432	0.181963	Downregulated in Cell groups	-1.00714	NA	Downregulated in Cell groups (batch by Treatment)	-1.16217	0.999951	Downregulated in Rotifer	0.270241	0.999945	Upregulated in Nitrogen	-1.41343	0.999995	Downregulated in Nitrogen
Cre01.g014100	1.41336	0.259258	Upregulated in Cell groups	-1.09731	NA	Downregulated in Cell groups (batch by Treatment)	-1.10344	NA	Downregulated in Rotifer	0.339582	0.999945	Upregulated in Nitrogen	-1.40907	0.999995	Downregulated in Nitrogen
Cre10.g431900	1.10494	0.432047	Upregulated in Cell groups	0.112863	NA	Upregulated in Cell groups (batch by Treatment)	0.22461	NA	Upregulated in Rotifer	1.6615	0.999945	Upregulated in Nitrogen	-1.40815	0.999995	Downregulated in Nitrogen
Cre03.g165186	-0.441888	0.755376	Downregulated in Cell groups	-1.08563	NA	Downregulated in Cell groups (batch by Treatment)	-1.11557	NA	Downregulated in Rotifer	0.312204	0.999945	Upregulated in Nitrogen	-1.40764	0.999995	Downregulated in Nitrogen
Cre04.g217909	-0.137405	0.930007	Downregulated in Cell groups	-0.868036	0.852685	Downregulated in Cell groups (batch by Treatment)	-0.877962	0.999951	Downregulated in Rotifer	0.55642	0.999945	Upregulated in Nitrogen	-1.40708	0.999995	Downregulated in Nitrogen
Cre02.g091650	-0.369181	0.780244	Downregulated in Cell groups	-0.492926	NA	Downregulated in Cell groups (batch by Treatment)	-0.540722	0.999951	Downregulated in Rotifer	0.882458	0.999945	Upregulated in Nitrogen	-1.40268	0.999995	Downregulated in Nitrogen
Cre02.g119751	-1.28558	0.352603	Downregulated in Cell groups	0.274146	NA	Upregulated in Cell groups (batch by Treatment)	0.29307	NA	Upregulated in Rotifer	1.70939	0.999945	Upregulated in Nitrogen	-1.39853	0.999995	Downregulated in Nitrogen
Cre10.g419300	-0.0501234	0.978207	Downregulated in Cell groups	0.55694	0.918651	Upregulated in Cell groups (batch by Treatment)	0.540405	0.999951	Upregulated in Rotifer	1.9646	0.587435	Upregulated in Nitrogen	-1.39736	0.999995	Downregulated in Nitrogen
Cre17.g706000	-1.93288	NA	Downregulated in Cell groups	-4.37457	NA	Downregulated in Cell groups (batch by Treatment)	-3.73011	0.931452	Downregulated in Rotifer	-2.31834	0.999945	Downregulated in Nitrogen	-1.39502	0.999995	Downregulated in Nitrogen
Cre01.g013750	-0.528622	0.815624	Downregulated in Cell groups	-2.67476	NA	Downregulated in Cell groups (batch by Treatment)	-2.6031	NA	Downregulated in Rotifer	-1.18866	0.999945	Downregulated in Nitrogen	-1.39411	0.999995	Downregulated in Nitrogen
Cre09.g392988	0.957047	0.321232	Upregulated in Cell groups	0.209293	0.979672	Upregulated in Cell groups (batch by Treatment)	0.215839	0.999951	Upregulated in Rotifer	1.63207	0.999945	Upregulated in Nitrogen	-1.39144	0.999995	Downregulated in Nitrogen
Cre11.g467558	-1.46401	0.262006	Downregulated in Cell groups	-2.53336	NA	Downregulated in Cell groups (batch by Treatment)	-2.35849	0.869318	Downregulated in Rotifer	-0.946328	0.999945	Downregulated in Nitrogen	-1.39101	0.999995	Downregulated in Nitrogen
Cre12.g502650	-3.11172	0.00862908	Downregulated in Cell groups	-0.791366	NA	Downregulated in Cell groups (batch by Treatment)	-1.10771	NA	Downregulated in Rotifer	0.29948	0.999945	Upregulated in Nitrogen	-1.38852	0.999995	Downregulated in Nitrogen
Cre06.g292900	-0.18793	0.906301	Downregulated in Cell groups	-1.33333	0.592588	Downregulated in Cell groups (batch by Treatment)	-1.38242	0.999951	Downregulated in Rotifer	0.0247505	0.999945	Upregulated in Nitrogen	-1.38805	0.999995	Downregulated in Nitrogen
Cre03.g183451	-1.06743	0.348425	Downregulated in Cell groups	-1.91881	0.269619	Downregulated in Cell groups (batch by Treatment)	-2.09733	0.926476	Downregulated in Rotifer	-0.691177	0.999945	Downregulated in Nitrogen	-1.38733	0.999995	Downregulated in Nitrogen
Cre03.g151600	1.00917	0.270563	Upregulated in Cell groups	-0.619281	NA	Downregulated in Cell groups (batch by Treatment)	-0.677996	0.999951	Downregulated in Rotifer	0.733571	0.999945	Upregulated in Nitrogen	-1.38507	0.999995	Downregulated in Nitrogen
Cre03.g149250	0.930283	0.257806	Upregulated in Cell groups	-0.773946	0.818293	Downregulated in Cell groups (batch by Treatment)	-0.760346	0.999951	Downregulated in Rotifer	0.646117	0.999945	Upregulated in Nitrogen	-1.38283	0.999995	Downregulated in Nitrogen
Cre02.g117550	0.0239147	0.989634	Upregulated in Cell groups	-0.297677	NA	Downregulated in Cell groups (batch by Treatment)	-0.317073	NA	Downregulated in Rotifer	1.09492	0.999945	Upregulated in Nitrogen	-1.38266	0.999995	Downregulated in Nitrogen
Cre01.g021200	0.738014	0.528981	Upregulated in Cell groups	0.0241714	NA	Upregulated in Cell groups (batch by Treatment)	-0.0402769	0.999951	Downregulated in Rotifer	1.36936	0.999945	Upregulated in Nitrogen	-1.38264	0.999995	Downregulated in Nitrogen
Cre07.g341150	0.282115	0.824546	Upregulated in Cell groups	-1.00956	0.753668	Downregulated in Cell groups (batch by Treatment)	-0.976033	0.999951	Downregulated in Rotifer	0.428783	0.999945	Upregulated in Nitrogen	-1.38145	0.999995	Downregulated in Nitrogen
Cre07.g335250	-0.962337	0.474223	Downregulated in Cell groups	-0.968695	NA	Downregulated in Cell groups (batch by Treatment)	-0.999006	NA	Downregulated in Rotifer	0.402425	0.999945	Upregulated in Nitrogen	-1.38039	0.999995	Downregulated in Nitrogen
Cre01.g035700	-0.725939	0.558807	Downregulated in Cell groups	-1.93901	0.154716	Downregulated in Cell groups (batch by Treatment)	-2.03052	0.75195	Downregulated in Rotifer	-0.63237	0.999945	Downregulated in Nitrogen	-1.37881	0.999995	Downregulated in Nitrogen
Cre04.g214050	-1.59544	0.0125168	Downregulated in Cell groups	-1.08012	0.44725	Downregulated in Cell groups (batch by Treatment)	-1.14951	0.999951	Downregulated in Rotifer	0.247592	0.999945	Upregulated in Nitrogen	-1.37754	0.999995	Downregulated in Nitrogen
Cre11.g467735	0.142125	0.929411	Upregulated in Cell groups	-0.804551	NA	Downregulated in Cell groups (batch by Treatment)	-0.799079	0.999951	Downregulated in Rotifer	0.597794	0.999945	Upregulated in Nitrogen	-1.37581	0.999995	Downregulated in Nitrogen
Cre10.g432650	0.331871	0.777427	Upregulated in Cell groups	-0.789805	0.828961	Downregulated in Cell groups (batch by Treatment)	-0.823446	0.999951	Downregulated in Rotifer	0.577784	0.999945	Upregulated in Nitrogen	-1.37552	0.999995	Downregulated in Nitrogen
Cre06.g265900	0.0563441	0.98091	Upregulated in Cell groups	-0.510318	NA	Downregulated in Cell groups (batch by Treatment)	-0.438502	NA	Downregulated in Rotifer	0.95811	0.999945	Upregulated in Nitrogen	-1.37549	0.999995	Downregulated in Nitrogen
Cre07.g338665	-0.267773	0.853747	Downregulated in Cell groups	-0.137931	0.992985	Downregulated in Cell groups (batch by Treatment)	-0.101246	0.999951	Downregulated in Rotifer	1.29458	0.999945	Upregulated in Nitrogen	-1.37403	0.999995	Downregulated in Nitrogen
Cre08.g362076	0.431954	0.810433	Upregulated in Cell groups	0.541161	NA	Upregulated in Cell groups (batch by Treatment)	0.424248	NA	Upregulated in Rotifer	1.82729	0.999945	Upregulated in Nitrogen	-1.37365	0.999995	Downregulated in Nitrogen
Cre17.g698600	0.63194	0.731908	Upregulated in Cell groups	0.288333	NA	Upregulated in Cell groups (batch by Treatment)	0.0416456	NA	Upregulated in Rotifer	1.45024	0.999945	Upregulated in Nitrogen	-1.37326	0.999995	Downregulated in Nitrogen
Cre02.g095084	2.8973	0.00088869	Upregulated in Cell groups	1.00198	NA	Upregulated in Cell groups (batch by Treatment)	0.803966	0.999951	Upregulated in Rotifer	2.20519	0.999945	Upregulated in Nitrogen	-1.37267	0.999995	Downregulated in Nitrogen
Cre16.g673505	-0.548395	0.677846	Downregulated in Cell groups	-1.92901	0.144877	Downregulated in Cell groups (batch by Treatment)	-1.99923	0.701307	Downregulated in Rotifer	-0.608195	0.999945	Downregulated in Nitrogen	-1.37054	0.999995	Downregulated in Nitrogen
Cre13.g590905	-0.154709	0.94263	Downregulated in Cell groups	-2.11524	NA	Downregulated in Cell groups (batch by Treatment)	-2.05607	NA	Downregulated in Rotifer	-0.664357	0.999945	Downregulated in Nitrogen	-1.37008	0.999995	Downregulated in Nitrogen
Cre04.g217970	-0.377957	0.839757	Downregulated in Cell groups	-1.17047	NA	Downregulated in Cell groups (batch by Treatment)	-1.22802	NA	Downregulated in Rotifer	0.159735	0.999945	Upregulated in Nitrogen	-1.36978	0.999995	Downregulated in Nitrogen
Cre02.g096900	0.479444	0.680441	Upregulated in Cell groups	-0.374819	NA	Downregulated in Cell groups (batch by Treatment)	-0.394033	0.999951	Downregulated in Rotifer	0.999241	0.999945	Upregulated in Nitrogen	-1.36685	0.999995	Downregulated in Nitrogen
Cre12.g547250	-0.923106	0.565363	Downregulated in Cell groups	-2.50242	NA	Downregulated in Cell groups (batch by Treatment)	-2.54061	0.876851	Downregulated in Rotifer	-1.15508	0.999945	Downregulated in Nitrogen	-1.36648	0.999995	Downregulated in Nitrogen
Cre03.g197150	0.84143	0.4183	Upregulated in Cell groups	-0.273516	0.979625	Downregulated in Cell groups (batch by Treatment)	-0.215476	0.999951	Downregulated in Rotifer	1.1709	0.999945	Upregulated in Nitrogen	-1.3638	0.999995	Downregulated in Nitrogen
Cre05.g247200	0.0984254	0.959687	Upregulated in Cell groups	-1.77678	NA	Downregulated in Cell groups (batch by Treatment)	-1.69699	NA	Downregulated in Rotifer	-0.308744	0.999945	Downregulated in Nitrogen	-1.36346	0.999995	Downregulated in Nitrogen
Cre12.g548550	-0.454804	0.707809	Downregulated in Cell groups	-0.782792	0.874472	Downregulated in Cell groups (batch by Treatment)	-0.832888	0.999951	Downregulated in Rotifer	0.547484	0.999945	Upregulated in Nitrogen	-1.36105	0.999995	Downregulated in Nitrogen
Cre14.g608600	-0.459289	0.728662	Downregulated in Cell groups	0.152355	NA	Upregulated in Cell groups (batch by Treatment)	0.164009	0.999951	Upregulated in Rotifer	1.54679	0.999945	Upregulated in Nitrogen	-1.36	0.999995	Downregulated in Nitrogen
Cre09.g411633	-1.1972	0.664529	Downregulated in Cell groups	-3.7544	NA	Downregulated in Cell groups (batch by Treatment)	-3.67831	NA	Downregulated in Rotifer	-2.30636	0.999945	Downregulated in Nitrogen	-1.35928	0.999995	Downregulated in Nitrogen
Cre03.g166950	2.05562	0.056843	Upregulated in Cell groups	-0.0769582	NA	Downregulated in Cell groups (batch by Treatment)	-0.153497	NA	Downregulated in Rotifer	1.23761	0.999945	Upregulated in Nitrogen	-1.35796	0.999995	Downregulated in Nitrogen
Cre12.g556750	-0.0644948	0.964106	Downregulated in Cell groups	-0.882631	0.820952	Downregulated in Cell groups (batch by Treatment)	-0.88125	0.999951	Downregulated in Rotifer	0.498609	0.999945	Upregulated in Nitrogen	-1.35608	0.999995	Downregulated in Nitrogen
Cre01.g003376	0.525152	0.597632	Upregulated in Cell groups	-0.825445	0.69032	Downregulated in Cell groups (batch by Treatment)	-0.781266	0.999951	Downregulated in Rotifer	0.600165	0.999945	Upregulated in Nitrogen	-1.35389	0.999995	Downregulated in Nitrogen
Cre03.g157650	1.2516	0.25658	Upregulated in Cell groups	-0.978329	NA	Downregulated in Cell groups (batch by Treatment)	-0.649086	NA	Downregulated in Rotifer	0.72992	0.999945	Upregulated in Nitrogen	-1.35368	0.999995	Downregulated in Nitrogen
Cre07.g332901	0.865651	0.568219	Upregulated in Cell groups	-1.79436	NA	Downregulated in Cell groups (batch by Treatment)	-1.25167	0.999951	Downregulated in Rotifer	0.124415	0.999945	Upregulated in Nitrogen	-1.35343	0.999995	Downregulated in Nitrogen
Cre01.g017450	-2.18159	0.593281	Downregulated in Cell groups	-2.71108	NA	Downregulated in Cell groups (batch by Treatment)	-3.46567	NA	Downregulated in Rotifer	-2.10252	NA	Downregulated in Nitrogen	-1.35032	0.999995	Downregulated in Nitrogen
Cre09.g398500	0.633368	0.90302	Upregulated in Cell groups	-1.57118	NA	Downregulated in Cell groups (batch by Treatment)	-1.6372	NA	Downregulated in Rotifer	-0.266414	NA	Downregulated in Nitrogen	-1.35032	0.999995	Downregulated in Nitrogen
Cre01.g051211	0.349712	0.959896	Upregulated in Cell groups	0.0607333	NA	Upregulated in Cell groups (batch by Treatment)	-0.158104	NA	Downregulated in Rotifer	1.19681	NA	Upregulated in Nitrogen	-1.35032	0.999995	Downregulated in Nitrogen
Cre16.g666302	1.79565	NA	Upregulated in Cell groups	2.31715	NA	Upregulated in Cell groups (batch by Treatment)	NA	NA		3.47347	NA	Upregulated in Nitrogen	-1.35032	0.999995	Downregulated in Nitrogen
Cre01.g005400	-0.152007	0.97425	Downregulated in Cell groups	-1.88958	NA	Downregulated in Cell groups (batch by Treatment)	-1.87458	NA	Downregulated in Rotifer	-0.507278	NA	Downregulated in Nitrogen	-1.34868	0.999995	Downregulated in Nitrogen
Cre02.g141266	1.45716	0.762022	Upregulated in Cell groups	-0.0633349	NA	Downregulated in Cell groups (batch by Treatment)	-1.11547	NA	Downregulated in Rotifer	0.277058	NA	Upregulated in Nitrogen	-1.34868	0.999995	Downregulated in Nitrogen
Cre01.g008976	0.830881	NA	Upregulated in Cell groups	0.984081	NA	Upregulated in Cell groups (batch by Treatment)	0.508618	NA	Upregulated in Rotifer	1.92435	NA	Upregulated in Nitrogen	-1.34868	0.999995	Downregulated in Nitrogen
Cre12.g551600	0.350901	NA	Upregulated in Cell groups	2.07208	NA	Upregulated in Cell groups (batch by Treatment)	NA	NA		3.4731	NA	Upregulated in Nitrogen	-1.34868	0.999995	Downregulated in Nitrogen
Cre03.g163650	0.491875	0.920863	Upregulated in Cell groups	3.71674	NA	Upregulated in Cell groups (batch by Treatment)	3.68594	NA	Upregulated in Rotifer	5.05797	NA	Upregulated in Nitrogen	-1.34779	0.999995	Downregulated in Nitrogen
Cre02.g146850	-0.309135	0.835008	Downregulated in Cell groups	-1.62111	0.373572	Downregulated in Cell groups (batch by Treatment)	-1.65185	0.999951	Downregulated in Rotifer	-0.284715	0.999945	Downregulated in Nitrogen	-1.34776	0.999995	Downregulated in Nitrogen
Cre01.g038500	-1.44873	0.446104	Downregulated in Cell groups	-1.9475	NA	Downregulated in Cell groups (batch by Treatment)	-1.74426	NA	Downregulated in Rotifer	-0.374892	0.999945	Downregulated in Nitrogen	-1.34774	0.999995	Downregulated in Nitrogen
Cre10.g465793	-0.995187	0.792813	Downregulated in Cell groups	-2.24518	NA	Downregulated in Cell groups (batch by Treatment)	-2.25627	NA	Downregulated in Rotifer	-0.892436	NA	Downregulated in Nitrogen	-1.3475	0.999995	Downregulated in Nitrogen
Cre01.g045200	-0.69092	NA	Downregulated in Cell groups	2.01304	NA	Upregulated in Cell groups (batch by Treatment)	NA	NA		3.47272	NA	Upregulated in Nitrogen	-1.3475	0.999995	Downregulated in Nitrogen
Cre03.g184950	1.1492	0.69882	Upregulated in Cell groups	2.48115	NA	Upregulated in Cell groups (batch by Treatment)	1.82641	NA	Upregulated in Rotifer	3.23206	NA	Upregulated in Nitrogen	-1.34679	0.999995	Downregulated in Nitrogen
Cre16.g672833	-1.01292	0.765272	Downregulated in Cell groups	-3.634	NA	Downregulated in Cell groups (batch by Treatment)	-3.5287	NA	Downregulated in Rotifer	-2.1621	NA	Downregulated in Nitrogen	-1.3464	0.999995	Downregulated in Nitrogen
Cre12.g546750	-2.96129	0.295506	Downregulated in Cell groups	-2.65662	NA	Downregulated in Cell groups (batch by Treatment)	-3.17501	NA	Downregulated in Rotifer	-1.81486	NA	Downregulated in Nitrogen	-1.3464	0.999995	Downregulated in Nitrogen
Cre02.g105900	-0.992862	NA	Downregulated in Cell groups	0.278168	NA	Upregulated in Cell groups (batch by Treatment)	0.508618	NA	Upregulated in Rotifer	1.9236	NA	Upregulated in Nitrogen	-1.3464	0.999995	Downregulated in Nitrogen
Cre12.g541851	-2.04385	NA	Downregulated in Cell groups	0.684296	NA	Upregulated in Cell groups (batch by Treatment)	0.71529	NA	Upregulated in Rotifer	2.0783	NA	Upregulated in Nitrogen	-1.3464	0.999995	Downregulated in Nitrogen
Cre16.g694704	-0.740902	0.636306	Downregulated in Cell groups	-1.63409	NA	Downregulated in Cell groups (batch by Treatment)	-1.66155	NA	Downregulated in Rotifer	-0.295731	0.999945	Downregulated in Nitrogen	-1.34581	0.999995	Downregulated in Nitrogen
Cre11.g467595	-6.00651	0.0155063	Downregulated in Cell groups	-2.85498	NA	Downregulated in Cell groups (batch by Treatment)	-4.56718	NA	Downregulated in Rotifer	-3.20552	0.999945	Downregulated in Nitrogen	-1.34557	0.999995	Downregulated in Nitrogen
Cre02.g115226	-2.79788	0.455657	Downregulated in Cell groups	-1.61214	NA	Downregulated in Cell groups (batch by Treatment)	-1.55966	NA	Downregulated in Rotifer	-0.195277	NA	Downregulated in Nitrogen	-1.34557	0.999995	Downregulated in Nitrogen
Cre15.g642865	-3.03666	NA	Downregulated in Cell groups	1.89106	NA	Upregulated in Cell groups (batch by Treatment)	NA	NA		3.47191	NA	Upregulated in Nitrogen	-1.34557	0.999995	Downregulated in Nitrogen
Cre14.g630895	-0.298552	0.846189	Downregulated in Cell groups	-1.08901	0.811407	Downregulated in Cell groups (batch by Treatment)	-1.1806	0.999951	Downregulated in Rotifer	0.183456	0.999945	Upregulated in Nitrogen	-1.34537	0.999995	Downregulated in Nitrogen
Cre10.g445419	0.328715	0.943096	Upregulated in Cell groups	-0.361166	NA	Downregulated in Cell groups (batch by Treatment)	-0.47585	NA	Downregulated in Rotifer	0.877156	NA	Upregulated in Nitrogen	-1.34491	0.999995	Downregulated in Nitrogen
Cre16.g689150	1.37823	0.550609	Upregulated in Cell groups	0.419901	NA	Upregulated in Cell groups (batch by Treatment)	0.297976	NA	Upregulated in Rotifer	1.67232	NA	Upregulated in Nitrogen	-1.34465	0.999995	Downregulated in Nitrogen
Cre09.g403950	-0.547524	0.874175	Downregulated in Cell groups	-0.35566	NA	Downregulated in Cell groups (batch by Treatment)	-0.376357	NA	Downregulated in Rotifer	1.00421	0.999945	Upregulated in Nitrogen	-1.34388	0.999995	Downregulated in Nitrogen
Cre01.g050200	-0.811857	0.781444	Downregulated in Cell groups	0.112081	NA	Upregulated in Cell groups (batch by Treatment)	-0.471645	NA	Downregulated in Rotifer	0.88038	NA	Upregulated in Nitrogen	-1.34321	0.999995	Downregulated in Nitrogen
Cre07.g346100	-0.000847157	0.999302	Downregulated in Cell groups	-0.931837	0.834124	Downregulated in Cell groups (batch by Treatment)	-0.917853	0.999951	Downregulated in Rotifer	0.445937	0.999945	Upregulated in Nitrogen	-1.34313	0.999995	Downregulated in Nitrogen
Cre07.g355350	-0.972801	0.45285	Downregulated in Cell groups	-0.401765	NA	Downregulated in Cell groups (batch by Treatment)	-0.473843	NA	Downregulated in Rotifer	0.89065	0.999945	Upregulated in Nitrogen	-1.3409	0.999995	Downregulated in Nitrogen
Cre15.g639750	-0.64352	0.862716	Downregulated in Cell groups	-1.88219	NA	Downregulated in Cell groups (batch by Treatment)	-1.70672	NA	Downregulated in Rotifer	-0.338692	NA	Downregulated in Nitrogen	-1.34081	0.999995	Downregulated in Nitrogen
Cre17.g726250	0.396159	0.838427	Upregulated in Cell groups	-0.656254	NA	Downregulated in Cell groups (batch by Treatment)	-0.566652	NA	Downregulated in Rotifer	0.79297	0.999945	Upregulated in Nitrogen	-1.33967	0.999995	Downregulated in Nitrogen
Cre06.g284400	-0.233373	0.9191	Downregulated in Cell groups	-1.81845	NA	Downregulated in Cell groups (batch by Treatment)	-1.81913	NA	Downregulated in Rotifer	-0.458514	0.999945	Downregulated in Nitrogen	-1.33923	0.999995	Downregulated in Nitrogen
Cre05.g244400	0.401847	0.881595	Upregulated in Cell groups	-1.6901	NA	Downregulated in Cell groups (batch by Treatment)	-1.70421	NA	Downregulated in Rotifer	-0.335344	0.999945	Downregulated in Nitrogen	-1.33904	0.999995	Downregulated in Nitrogen
Cre17.g697250	1.622	0.415326	Upregulated in Cell groups	-1.77384	NA	Downregulated in Cell groups (batch by Treatment)	-1.44226	NA	Downregulated in Rotifer	-0.0778763	0.999945	Downregulated in Nitrogen	-1.33874	0.999995	Downregulated in Nitrogen
Cre15.g640101	-0.0558523	0.970622	Downregulated in Cell groups	-0.635115	0.907716	Downregulated in Cell groups (batch by Treatment)	-0.678667	0.999951	Downregulated in Rotifer	0.679322	0.999945	Upregulated in Nitrogen	-1.33789	0.999995	Downregulated in Nitrogen
Cre09.g395843	0.31831	0.778988	Upregulated in Cell groups	-0.658732	0.865967	Downregulated in Cell groups (batch by Treatment)	-0.651653	0.999951	Downregulated in Rotifer	0.709817	0.999945	Upregulated in Nitrogen	-1.33669	0.999995	Downregulated in Nitrogen
Cre12.g532050	0.803244	0.509967	Upregulated in Cell groups	-0.10684	NA	Downregulated in Cell groups (batch by Treatment)	-0.0788726	0.999951	Downregulated in Rotifer	1.27947	0.999945	Upregulated in Nitrogen	-1.3363	0.999995	Downregulated in Nitrogen
Cre16.g690950	-0.237568	0.895039	Downregulated in Cell groups	-1.00534	0.873908	Downregulated in Cell groups (batch by Treatment)	-1.13619	0.999951	Downregulated in Rotifer	0.217149	0.999945	Upregulated in Nitrogen	-1.33621	0.999995	Downregulated in Nitrogen
Cre08.g384650	2.39466	0.0257627	Upregulated in Cell groups	-0.809372	NA	Downregulated in Cell groups (batch by Treatment)	-1.06634	NA	Downregulated in Rotifer	0.302179	0.999945	Upregulated in Nitrogen	-1.33579	0.999995	Downregulated in Nitrogen
Cre06.g300966	-2.60209	0.346843	Downregulated in Cell groups	-4.37654	NA	Downregulated in Cell groups (batch by Treatment)	-4.46902	NA	Downregulated in Rotifer	-3.11444	0.999945	Downregulated in Nitrogen	-1.33575	0.999995	Downregulated in Nitrogen
Cre17.g705050	-0.383819	0.926118	Downregulated in Cell groups	-3.73774	NA	Downregulated in Cell groups (batch by Treatment)	-3.50077	NA	Downregulated in Rotifer	-2.14171	NA	Downregulated in Nitrogen	-1.33575	0.999995	Downregulated in Nitrogen
Cre01.g036500	-0.549913	0.905363	Downregulated in Cell groups	-4.12231	NA	Downregulated in Cell groups (batch by Treatment)	-3.38246	NA	Downregulated in Rotifer	-2.0236	NA	Downregulated in Nitrogen	-1.33515	0.999995	Downregulated in Nitrogen
Cre19.g750897	-0.648188	0.894143	Downregulated in Cell groups	-3.72108	NA	Downregulated in Cell groups (batch by Treatment)	-2.87389	NA	Downregulated in Rotifer	-1.51835	NA	Downregulated in Nitrogen	-1.33515	0.999995	Downregulated in Nitrogen
Cre16.g690543	4.07235	0.266657	Upregulated in Cell groups	-0.400677	NA	Downregulated in Cell groups (batch by Treatment)	-1.51934	NA	Downregulated in Rotifer	-0.148849	NA	Downregulated in Nitrogen	-1.33515	0.999995	Downregulated in Nitrogen
Cre02.g099452	3.70722	0.381225	Upregulated in Cell groups	0.163154	NA	Upregulated in Cell groups (batch by Treatment)	-0.513074	NA	Downregulated in Rotifer	0.860708	NA	Upregulated in Nitrogen	-1.33515	0.999995	Downregulated in Nitrogen
Cre09.g389171	3.48241	NA	Upregulated in Cell groups	0.67266	NA	Upregulated in Cell groups (batch by Treatment)	0.523147	NA	Upregulated in Rotifer	1.90457	NA	Upregulated in Nitrogen	-1.33515	0.999995	Downregulated in Nitrogen
Cre12.g503200	3.48241	NA	Upregulated in Cell groups	0.67266	NA	Upregulated in Cell groups (batch by Treatment)	0.523147	NA	Upregulated in Rotifer	1.90457	NA	Upregulated in Nitrogen	-1.33515	0.999995	Downregulated in Nitrogen
Cre01.g034875	3.21313	NA	Upregulated in Cell groups	1.88627	NA	Upregulated in Cell groups (batch by Treatment)	NA	NA		3.47347	NA	Upregulated in Nitrogen	-1.33515	0.999995	Downregulated in Nitrogen
Cre06.g278232	3.21313	NA	Upregulated in Cell groups	1.88627	NA	Upregulated in Cell groups (batch by Treatment)	NA	NA		3.47347	NA	Upregulated in Nitrogen	-1.33515	0.999995	Downregulated in Nitrogen
Cre07.g356750	1.17396	NA	Upregulated in Cell groups	0.637877	NA	Upregulated in Cell groups (batch by Treatment)	0.523147	NA	Upregulated in Rotifer	1.92583	NA	Upregulated in Nitrogen	-1.33479	0.999995	Downregulated in Nitrogen
Cre09.g386749	0.778783	NA	Upregulated in Cell groups	1.98888	NA	Upregulated in Cell groups (batch by Treatment)	NA	NA		3.47272	NA	Upregulated in Nitrogen	-1.33479	0.999995	Downregulated in Nitrogen
Cre03.g177800	3.84386	0.00549821	Upregulated in Cell groups	0.115671	NA	Upregulated in Cell groups (batch by Treatment)	-0.12979	NA	Downregulated in Rotifer	1.23774	0.999945	Upregulated in Nitrogen	-1.33399	0.999995	Downregulated in Nitrogen
Cre06.g294900	0.582125	0.904161	Upregulated in Cell groups	-1.32746	NA	Downregulated in Cell groups (batch by Treatment)	-1.43027	NA	Downregulated in Rotifer	-0.0587387	NA	Downregulated in Nitrogen	-1.33347	0.999995	Downregulated in Nitrogen
Cre17.g740150	-0.117727	0.983175	Downregulated in Cell groups	-0.381957	NA	Downregulated in Cell groups (batch by Treatment)	-0.338917	NA	Downregulated in Rotifer	1.02314	NA	Upregulated in Nitrogen	-1.33347	0.999995	Downregulated in Nitrogen
Cre10.g418050	3.11535	0.466855	Upregulated in Cell groups	2.49533	NA	Upregulated in Cell groups (batch by Treatment)	3.11841	NA	Upregulated in Rotifer	4.47332	NA	Upregulated in Nitrogen	-1.33236	0.999995	Downregulated in Nitrogen
Cre02.g142046	3.84872	0.197577	Upregulated in Cell groups	1.56881	NA	Upregulated in Cell groups (batch by Treatment)	2.13031	NA	Upregulated in Rotifer	3.53978	NA	Upregulated in Nitrogen	-1.33182	0.999995	Downregulated in Nitrogen
Cre06.g298800	-0.0296756	0.986464	Downregulated in Cell groups	-1.56009	0.577199	Downregulated in Cell groups (batch by Treatment)	-1.56282	0.999951	Downregulated in Rotifer	-0.211005	0.999945	Downregulated in Nitrogen	-1.33173	0.999995	Downregulated in Nitrogen
Cre13.g573000	-0.261146	0.857092	Downregulated in Cell groups	-1.60126	0.412291	Downregulated in Cell groups (batch by Treatment)	-1.5107	0.999951	Downregulated in Rotifer	-0.155434	0.999945	Downregulated in Nitrogen	-1.33134	0.999995	Downregulated in Nitrogen
Cre16.g689800	5.59755	0.0123593	Upregulated in Cell groups	0.259122	NA	Upregulated in Cell groups (batch by Treatment)	-0.0999529	NA	Downregulated in Rotifer	1.26731	NA	Upregulated in Nitrogen	-1.33085	0.999995	Downregulated in Nitrogen
Cre01.g048701	1.2299	0.743697	Upregulated in Cell groups	2.14936	NA	Upregulated in Cell groups (batch by Treatment)	2.72837	NA	Upregulated in Rotifer	4.06629	NA	Upregulated in Nitrogen	-1.33075	0.999995	Downregulated in Nitrogen
Cre14.g610582	2.27747	0.243204	Upregulated in Cell groups	-0.0333425	NA	Downregulated in Cell groups (batch by Treatment)	0.315412	NA	Upregulated in Rotifer	1.69195	0.999945	Upregulated in Nitrogen	-1.33052	0.999995	Downregulated in Nitrogen
Cre08.g382050	1.32353	0.455188	Upregulated in Cell groups	-0.954216	NA	Downregulated in Cell groups (batch by Treatment)	-0.163782	NA	Downregulated in Rotifer	1.19177	0.999945	Upregulated in Nitrogen	-1.32952	0.999995	Downregulated in Nitrogen
Cre07.g342551	1.71079	0.275425	Upregulated in Cell groups	-1.74631	NA	Downregulated in Cell groups (batch by Treatment)	-0.366627	NA	Downregulated in Rotifer	0.985271	0.999945	Upregulated in Nitrogen	-1.32932	0.999995	Downregulated in Nitrogen
Cre07.g327150	-0.68874	0.566863	Downregulated in Cell groups	-1.18271	0.753351	Downregulated in Cell groups (batch by Treatment)	-1.37044	0.999951	Downregulated in Rotifer	-0.0230637	0.999945	Downregulated in Nitrogen	-1.32887	0.999995	Downregulated in Nitrogen
Cre12.g550501	-0.13732	0.936668	Downregulated in Cell groups	0.193863	NA	Upregulated in Cell groups (batch by Treatment)	0.16384	0.999951	Upregulated in Rotifer	1.52046	0.999945	Upregulated in Nitrogen	-1.32813	0.999995	Downregulated in Nitrogen
Cre04.g217925	0.165638	0.906659	Upregulated in Cell groups	-0.488819	0.944262	Downregulated in Cell groups (batch by Treatment)	-0.477852	0.999951	Downregulated in Rotifer	0.872011	0.999945	Upregulated in Nitrogen	-1.32724	0.999995	Downregulated in Nitrogen
Cre07.g331700	-2.07576	0.00306955	Downregulated in Cell groups	-0.16048	NA	Downregulated in Cell groups (batch by Treatment)	-0.320909	0.999951	Downregulated in Rotifer	1.02417	0.999945	Upregulated in Nitrogen	-1.32532	0.999995	Downregulated in Nitrogen
Cre17.g707100	-0.704282	0.559048	Downregulated in Cell groups	-1.54329	0.454862	Downregulated in Cell groups (batch by Treatment)	-1.70845	0.999951	Downregulated in Rotifer	-0.365722	0.999945	Downregulated in Nitrogen	-1.32427	0.999995	Downregulated in Nitrogen
Cre06.g269865	-2.86882	0.00944525	Downregulated in Cell groups	-1.07364	NA	Downregulated in Cell groups (batch by Treatment)	-1.28355	NA	Downregulated in Rotifer	0.0542863	0.999945	Upregulated in Nitrogen	-1.32341	0.999995	Downregulated in Nitrogen
Cre08.g361600	0.152904	0.93793	Upregulated in Cell groups	0.72718	0.916492	Upregulated in Cell groups (batch by Treatment)	0.770535	0.999951	Upregulated in Rotifer	2.1155	0.514639	Upregulated in Nitrogen	-1.32236	0.999995	Downregulated in Nitrogen
Cre09.g402600	-3.85717	0.000724809	Downregulated in Cell groups	-0.254613	NA	Downregulated in Cell groups (batch by Treatment)	1.30459	NA	Upregulated in Rotifer	2.63887	0.999945	Upregulated in Nitrogen	-1.31854	0.999995	Downregulated in Nitrogen
Cre03.g167351	3.15778	0.000131303	Upregulated in Cell groups	-0.428856	NA	Downregulated in Cell groups (batch by Treatment)	-0.993533	0.999951	Downregulated in Rotifer	0.356535	0.999945	Upregulated in Nitrogen	-1.31838	0.999995	Downregulated in Nitrogen
Cre10.g423700	0.227802	0.870493	Upregulated in Cell groups	-0.963889	NA	Downregulated in Cell groups (batch by Treatment)	-0.961294	0.999951	Downregulated in Rotifer	0.383157	0.999945	Upregulated in Nitrogen	-1.31708	0.999995	Downregulated in Nitrogen
Cre03.g176150	0.394151	0.774751	Upregulated in Cell groups	-0.901522	0.840898	Downregulated in Cell groups (batch by Treatment)	-0.767427	0.999951	Downregulated in Rotifer	0.568998	0.999945	Upregulated in Nitrogen	-1.31652	0.999995	Downregulated in Nitrogen
Cre03.g144124	0.929133	0.444553	Upregulated in Cell groups	-0.667085	NA	Downregulated in Cell groups (batch by Treatment)	-0.760845	NA	Downregulated in Rotifer	0.58402	0.999945	Upregulated in Nitrogen	-1.31608	0.999995	Downregulated in Nitrogen
Cre06.g281650	-0.188495	0.916814	Downregulated in Cell groups	-0.54842	NA	Downregulated in Cell groups (batch by Treatment)	-0.65646	0.999951	Downregulated in Rotifer	0.673757	0.999945	Upregulated in Nitrogen	-1.3123	0.999995	Downregulated in Nitrogen
Cre06.g278246	1.40915	0.10709	Upregulated in Cell groups	0.259476	0.97949	Upregulated in Cell groups (batch by Treatment)	0.42002	0.999951	Upregulated in Rotifer	1.75724	0.999945	Upregulated in Nitrogen	-1.31153	0.999995	Downregulated in Nitrogen
Cre09.g399363	-1.5674	NA	Downregulated in Cell groups	-5.40149	0.308824	Downregulated in Cell groups (batch by Treatment)	-3.60848	0.659302	Downregulated in Rotifer	-2.28	0.999945	Downregulated in Nitrogen	-1.31062	0.999995	Downregulated in Nitrogen
Cre01.g012850	-2.99434	0.0329723	Downregulated in Cell groups	-3.3196	NA	Downregulated in Cell groups (batch by Treatment)	-4.12569	0.240084	Downregulated in Rotifer	-2.80187	0.999945	Downregulated in Nitrogen	-1.30487	0.999995	Downregulated in Nitrogen
Cre14.g608500	-0.09056	0.961242	Downregulated in Cell groups	-0.620376	NA	Downregulated in Cell groups (batch by Treatment)	-0.54593	NA	Downregulated in Rotifer	0.786132	0.999945	Upregulated in Nitrogen	-1.30321	0.999995	Downregulated in Nitrogen
Cre09.g399915	-2.07003	NA	Downregulated in Cell groups	-3.60634	NA	Downregulated in Cell groups (batch by Treatment)	-3.74782	0.639706	Downregulated in Rotifer	-2.4291	0.999945	Downregulated in Nitrogen	-1.30275	0.999995	Downregulated in Nitrogen
Cre04.g216550	-2.06965	0.00417366	Downregulated in Cell groups	-1.19503	0.562348	Downregulated in Cell groups (batch by Treatment)	-0.76875	0.999951	Downregulated in Rotifer	0.550531	0.999945	Upregulated in Nitrogen	-1.30089	0.999995	Downregulated in Nitrogen
Cre11.g467722	-1.02967	0.243504	Downregulated in Cell groups	-0.252846	0.979625	Downregulated in Cell groups (batch by Treatment)	-0.16159	0.999951	Downregulated in Rotifer	1.16321	0.999945	Upregulated in Nitrogen	-1.30027	0.999995	Downregulated in Nitrogen
Cre12.g554450	-0.732877	0.664529	Downregulated in Cell groups	-2.42356	0.265429	Downregulated in Cell groups (batch by Treatment)	-2.36294	0.856416	Downregulated in Rotifer	-1.04538	0.999945	Downregulated in Nitrogen	-1.29927	0.999995	Downregulated in Nitrogen
Cre14.g611800	0.101695	0.961271	Upregulated in Cell groups	-0.312196	NA	Downregulated in Cell groups (batch by Treatment)	-0.268873	NA	Downregulated in Rotifer	1.05201	0.999945	Upregulated in Nitrogen	-1.29921	0.999995	Downregulated in Nitrogen
Cre02.g087350	0.19501	0.874858	Upregulated in Cell groups	-0.999124	0.678254	Downregulated in Cell groups (batch by Treatment)	-0.958793	0.999951	Downregulated in Rotifer	0.362828	0.999945	Upregulated in Nitrogen	-1.29848	0.999995	Downregulated in Nitrogen
Cre13.g578550	4.01313	0.000168729	Upregulated in Cell groups	0.76592	NA	Upregulated in Cell groups (batch by Treatment)	0.375228	NA	Upregulated in Rotifer	1.70346	0.999945	Upregulated in Nitrogen	-1.29794	0.999995	Downregulated in Nitrogen
Cre01.g055469	-0.157058	0.903592	Downregulated in Cell groups	-0.851409	0.803289	Downregulated in Cell groups (batch by Treatment)	-0.857998	0.999951	Downregulated in Rotifer	0.462411	0.999945	Upregulated in Nitrogen	-1.29721	0.999995	Downregulated in Nitrogen
Cre13.g590550	0.701474	0.566101	Upregulated in Cell groups	0.179799	0.991517	Upregulated in Cell groups (batch by Treatment)	0.344005	0.999951	Upregulated in Rotifer	1.66506	0.999945	Upregulated in Nitrogen	-1.29558	0.999995	Downregulated in Nitrogen
Cre17.g718100	-0.209384	0.894442	Downregulated in Cell groups	-1.79239	NA	Downregulated in Cell groups (batch by Treatment)	-1.79656	0.931452	Downregulated in Rotifer	-0.479381	0.999945	Downregulated in Nitrogen	-1.29508	0.999995	Downregulated in Nitrogen
Cre12.g556600	1.35061	0.162009	Upregulated in Cell groups	-1.78552	NA	Downregulated in Cell groups (batch by Treatment)	-1.77058	0.999951	Downregulated in Rotifer	-0.448415	0.999945	Downregulated in Nitrogen	-1.29397	0.999995	Downregulated in Nitrogen
Cre06.g295350	0.00405751	0.999155	Upregulated in Cell groups	-1.52295	NA	Downregulated in Cell groups (batch by Treatment)	-1.51467	NA	Downregulated in Rotifer	-0.205064	0.999945	Downregulated in Nitrogen	-1.29288	0.999995	Downregulated in Nitrogen
Cre06.g292315	1.09982	0.361694	Upregulated in Cell groups	-0.164246	NA	Downregulated in Cell groups (batch by Treatment)	-0.532431	NA	Downregulated in Rotifer	0.791516	0.999945	Upregulated in Nitrogen	-1.29252	0.999995	Downregulated in Nitrogen
Cre10.g439550	0.342787	0.76361	Upregulated in Cell groups	-0.288042	0.96408	Downregulated in Cell groups (batch by Treatment)	-0.254292	0.999951	Downregulated in Rotifer	1.05886	0.999945	Upregulated in Nitrogen	-1.29022	0.999995	Downregulated in Nitrogen
Cre10.g450200	0.998407	0.230289	Upregulated in Cell groups	-1.34599	0.334077	Downregulated in Cell groups (batch by Treatment)	-1.22332	0.999951	Downregulated in Rotifer	0.0934176	0.999945	Upregulated in Nitrogen	-1.2902	0.999995	Downregulated in Nitrogen
Cre01.g042502	0.519239	0.655081	Upregulated in Cell groups	-0.646724	NA	Downregulated in Cell groups (batch by Treatment)	-0.59562	0.999951	Downregulated in Rotifer	0.718636	0.999945	Upregulated in Nitrogen	-1.28679	0.999995	Downregulated in Nitrogen
Cre13.g605750	-0.655227	0.477391	Downregulated in Cell groups	-1.37077	0.186796	Downregulated in Cell groups (batch by Treatment)	-1.46692	0.75195	Downregulated in Rotifer	-0.157521	0.999945	Downregulated in Nitrogen	-1.28654	0.999995	Downregulated in Nitrogen
Cre06.g298850	0.505322	0.612136	Upregulated in Cell groups	-1.30659	0.243975	Downregulated in Cell groups (batch by Treatment)	-1.25798	0.856416	Downregulated in Rotifer	0.0517696	0.999945	Upregulated in Nitrogen	-1.28639	0.999995	Downregulated in Nitrogen
Cre04.g217350	-2.25026	0.0169651	Downregulated in Cell groups	-0.754319	0.876779	Downregulated in Cell groups (batch by Treatment)	0.0429351	0.999951	Upregulated in Rotifer	1.34627	0.999945	Upregulated in Nitrogen	-1.28601	0.999995	Downregulated in Nitrogen
Cre10.g432950	-0.634343	0.522349	Downregulated in Cell groups	-0.832585	0.795859	Downregulated in Cell groups (batch by Treatment)	-0.950227	0.999951	Downregulated in Rotifer	0.353267	0.999945	Upregulated in Nitrogen	-1.28426	0.999995	Downregulated in Nitrogen
Cre11.g467679	1.23922	0.112619	Upregulated in Cell groups	-1.16506	0.536072	Downregulated in Cell groups (batch by Treatment)	-1.31822	0.999951	Downregulated in Rotifer	-0.00538699	0.999945	Downregulated in Nitrogen	-1.28323	0.999995	Downregulated in Nitrogen
Cre17.g703495	-0.706364	0.690567	Downregulated in Cell groups	-2.08136	NA	Downregulated in Cell groups (batch by Treatment)	-2.18025	0.999951	Downregulated in Rotifer	-0.880791	0.999945	Downregulated in Nitrogen	-1.28174	0.999995	Downregulated in Nitrogen
Cre13.g588271	-4.75983	1.43e-16	Downregulated in Cell groups	-1.10838	0.608102	Downregulated in Cell groups (batch by Treatment)	-1.26575	0.999951	Downregulated in Rotifer	0.0273069	0.999945	Upregulated in Nitrogen	-1.27836	0.999995	Downregulated in Nitrogen
Cre11.g467524	0.658829	0.449097	Upregulated in Cell groups	-0.499739	0.917603	Downregulated in Cell groups (batch by Treatment)	-0.462212	0.999951	Downregulated in Rotifer	0.838919	0.999945	Upregulated in Nitrogen	-1.27767	0.999995	Downregulated in Nitrogen
Cre06.g270000	-1.83488	0.199994	Downregulated in Cell groups	-2.57935	0.361484	Downregulated in Cell groups (batch by Treatment)	-2.98711	0.787619	Downregulated in Rotifer	-1.69426	0.999945	Downregulated in Nitrogen	-1.27683	0.999995	Downregulated in Nitrogen
Cre17.g692676	-0.421444	0.891008	Downregulated in Cell groups	0.853721	NA	Upregulated in Cell groups (batch by Treatment)	0.968851	NA	Upregulated in Rotifer	2.27362	NA	Upregulated in Nitrogen	-1.2764	0.999995	Downregulated in Nitrogen
Cre03.g207489	0.432236	0.853239	Upregulated in Cell groups	-1.50621	NA	Downregulated in Cell groups (batch by Treatment)	-1.38064	NA	Downregulated in Rotifer	-0.0887361	0.999945	Downregulated in Nitrogen	-1.27122	0.999995	Downregulated in Nitrogen
Cre08.g365050	-3.89786	0.0681426	Downregulated in Cell groups	-3.37454	0.686178	Downregulated in Cell groups (batch by Treatment)	-4.59374	0.313388	Downregulated in Rotifer	-3.30769	0.999945	Downregulated in Nitrogen	-1.26923	0.999995	Downregulated in Nitrogen
Cre02.g115567	0.636374	0.530177	Upregulated in Cell groups	-0.76353	0.874381	Downregulated in Cell groups (batch by Treatment)	-0.686738	0.999951	Downregulated in Rotifer	0.608362	0.999945	Upregulated in Nitrogen	-1.26806	0.999995	Downregulated in Nitrogen
Cre17.g729650	0.269332	0.877389	Upregulated in Cell groups	-0.610433	NA	Downregulated in Cell groups (batch by Treatment)	-0.611781	NA	Downregulated in Rotifer	0.674957	0.999945	Upregulated in Nitrogen	-1.2664	0.999995	Downregulated in Nitrogen
Cre12.g545703	0.607794	0.809402	Upregulated in Cell groups	-1.17559	NA	Downregulated in Cell groups (batch by Treatment)	-0.812559	NA	Downregulated in Rotifer	0.467263	0.999945	Upregulated in Nitrogen	-1.26293	0.999995	Downregulated in Nitrogen
Cre10.g431400	1.54459	0.0344032	Upregulated in Cell groups	0.110498	0.992985	Upregulated in Cell groups (batch by Treatment)	-0.0504801	0.999951	Downregulated in Rotifer	1.23757	0.999945	Upregulated in Nitrogen	-1.26292	0.999995	Downregulated in Nitrogen
Cre03.g177007	-1.00063	0.651949	Downregulated in Cell groups	-1.97161	NA	Downregulated in Cell groups (batch by Treatment)	-1.537	NA	Downregulated in Rotifer	-0.256874	0.999945	Downregulated in Nitrogen	-1.26277	0.999995	Downregulated in Nitrogen
Cre10.g444094	0.856167	0.69025	Upregulated in Cell groups	2.06359	NA	Upregulated in Cell groups (batch by Treatment)	1.78587	NA	Upregulated in Rotifer	3.09208	0.999945	Upregulated in Nitrogen	-1.2622	0.999995	Downregulated in Nitrogen
Cre14.g610647	-0.65552	0.585664	Downregulated in Cell groups	-0.814868	0.879867	Downregulated in Cell groups (batch by Treatment)	-1.06752	0.999951	Downregulated in Rotifer	0.212287	0.999945	Upregulated in Nitrogen	-1.26205	0.999995	Downregulated in Nitrogen
Cre09.g395102	-0.774879	0.633684	Downregulated in Cell groups	-2.1998	NA	Downregulated in Cell groups (batch by Treatment)	-2.23784	NA	Downregulated in Rotifer	-0.954502	0.999945	Downregulated in Nitrogen	-1.26131	0.999995	Downregulated in Nitrogen
Cre08.g372850	0.601423	0.528033	Upregulated in Cell groups	-0.798753	0.83948	Downregulated in Cell groups (batch by Treatment)	-0.771574	0.999951	Downregulated in Rotifer	0.513538	0.999945	Upregulated in Nitrogen	-1.26058	0.999995	Downregulated in Nitrogen
Cre03.g171650	1.08603	0.178434	Upregulated in Cell groups	-0.794912	0.771839	Downregulated in Cell groups (batch by Treatment)	-0.781166	0.999951	Downregulated in Rotifer	0.508057	0.999945	Upregulated in Nitrogen	-1.2595	0.999995	Downregulated in Nitrogen
Cre06.g303050	0.0735052	0.95326	Upregulated in Cell groups	-1.29992	0.0462681	Downregulated in Cell groups (batch by Treatment)	-1.3046	0.695848	Downregulated in Rotifer	-0.0216493	0.999945	Downregulated in Nitrogen	-1.25847	0.999995	Downregulated in Nitrogen
Cre01.g011630	5.02912	0.0136987	Upregulated in Cell groups	-0.978823	NA	Downregulated in Cell groups (batch by Treatment)	-0.622601	NA	Downregulated in Rotifer	0.667351	0.999945	Upregulated in Nitrogen	-1.25652	0.999995	Downregulated in Nitrogen
Cre05.g246552	0.495106	0.685172	Upregulated in Cell groups	-1.47234	NA	Downregulated in Cell groups (batch by Treatment)	-1.46626	0.999951	Downregulated in Rotifer	-0.185007	0.999945	Downregulated in Nitrogen	-1.25589	0.999995	Downregulated in Nitrogen
Cre08.g370150	1.95875	0.167261	Upregulated in Cell groups	-0.558109	NA	Downregulated in Cell groups (batch by Treatment)	-0.171941	NA	Downregulated in Rotifer	1.10823	0.999945	Upregulated in Nitrogen	-1.25485	0.999995	Downregulated in Nitrogen
Cre03.g177400	0.405609	0.710249	Upregulated in Cell groups	-0.757412	0.854967	Downregulated in Cell groups (batch by Treatment)	-0.721713	0.999951	Downregulated in Rotifer	0.556025	0.999945	Upregulated in Nitrogen	-1.25468	0.999995	Downregulated in Nitrogen
Cre14.g633626	0.332859	0.888721	Upregulated in Cell groups	-0.108618	NA	Downregulated in Cell groups (batch by Treatment)	-0.0899334	NA	Downregulated in Rotifer	1.1912	0.999945	Upregulated in Nitrogen	-1.25385	0.999995	Downregulated in Nitrogen
Cre02.g076663	1.21767	0.449872	Upregulated in Cell groups	-1.54794	NA	Downregulated in Cell groups (batch by Treatment)	-0.937079	NA	Downregulated in Rotifer	0.338122	0.999945	Upregulated in Nitrogen	-1.25139	0.999995	Downregulated in Nitrogen
Cre12.g526650	2.84141	0.172052	Upregulated in Cell groups	-2.54319	NA	Downregulated in Cell groups (batch by Treatment)	0.311755	NA	Upregulated in Rotifer	1.58252	0.999945	Upregulated in Nitrogen	-1.24738	0.999995	Downregulated in Nitrogen
Cre07.g344172	0.5094	0.659104	Upregulated in Cell groups	-0.29926	0.977349	Downregulated in Cell groups (batch by Treatment)	-0.239348	0.999951	Downregulated in Rotifer	1.0341	0.999945	Upregulated in Nitrogen	-1.24612	0.999995	Downregulated in Nitrogen
Cre08.g360400	-1.57798	0.130387	Downregulated in Cell groups	-2.28493	0.0416747	Downregulated in Cell groups (batch by Treatment)	-2.60653	0.534094	Downregulated in Rotifer	-1.34439	0.999945	Downregulated in Nitrogen	-1.24409	0.999995	Downregulated in Nitrogen
Cre03.g165050	-0.421238	0.840806	Downregulated in Cell groups	-1.66234	NA	Downregulated in Cell groups (batch by Treatment)	-1.53149	NA	Downregulated in Rotifer	-0.272206	0.999945	Downregulated in Nitrogen	-1.24262	0.999995	Downregulated in Nitrogen
Cre11.g467744	-0.144946	0.927316	Downregulated in Cell groups	-0.0506132	NA	Downregulated in Cell groups (batch by Treatment)	-0.0326197	0.999951	Downregulated in Rotifer	1.23128	0.999945	Upregulated in Nitrogen	-1.24205	0.999995	Downregulated in Nitrogen
Cre03.g202150	1.32477	0.205699	Upregulated in Cell groups	0.649205	NA	Upregulated in Cell groups (batch by Treatment)	0.584807	0.999951	Upregulated in Rotifer	1.85247	0.999945	Upregulated in Nitrogen	-1.24178	0.999995	Downregulated in Nitrogen
Cre04.g215050	-1.24151	0.409242	Downregulated in Cell groups	-0.880344	NA	Downregulated in Cell groups (batch by Treatment)	-0.901541	NA	Downregulated in Rotifer	0.357105	0.999945	Upregulated in Nitrogen	-1.24079	0.999995	Downregulated in Nitrogen
Cre14.g625901	-0.189529	0.912396	Downregulated in Cell groups	-0.276019	NA	Downregulated in Cell groups (batch by Treatment)	-0.281774	NA	Downregulated in Rotifer	0.9814	0.999945	Upregulated in Nitrogen	-1.23904	0.999995	Downregulated in Nitrogen
Cre13.g605500	1.88182	0.00403638	Upregulated in Cell groups	-0.895431	0.734965	Downregulated in Cell groups (batch by Treatment)	-0.473167	0.999951	Downregulated in Rotifer	0.792875	0.999945	Upregulated in Nitrogen	-1.23872	0.999995	Downregulated in Nitrogen
Cre06.g266950	0.456632	0.625302	Upregulated in Cell groups	-0.630982	0.846954	Downregulated in Cell groups (batch by Treatment)	-0.628231	0.999951	Downregulated in Rotifer	0.636111	0.999945	Upregulated in Nitrogen	-1.23868	0.999995	Downregulated in Nitrogen
Cre06.g306900	3.44605	0.0620414	Upregulated in Cell groups	-1.57896	NA	Downregulated in Cell groups (batch by Treatment)	-1.16477	NA	Downregulated in Rotifer	0.108395	0.999945	Upregulated in Nitrogen	-1.2382	0.999995	Downregulated in Nitrogen
Cre02.g078804	1.71922	0.0360498	Upregulated in Cell groups	-0.291653	0.979625	Downregulated in Cell groups (batch by Treatment)	0.170742	0.999951	Upregulated in Rotifer	1.43164	0.999945	Upregulated in Nitrogen	-1.23748	0.999995	Downregulated in Nitrogen
Cre07.g333350	0.824963	0.446629	Upregulated in Cell groups	0.0315567	NA	Upregulated in Cell groups (batch by Treatment)	-0.0924502	0.999951	Downregulated in Rotifer	1.17097	0.999945	Upregulated in Nitrogen	-1.23733	0.999995	Downregulated in Nitrogen
Cre08.g358558	-1.52407	0.14194	Downregulated in Cell groups	-1.49451	NA	Downregulated in Cell groups (batch by Treatment)	-1.13095	NA	Downregulated in Rotifer	0.122928	0.999945	Upregulated in Nitrogen	-1.2351	0.999995	Downregulated in Nitrogen
Cre17.g735450	-0.785889	0.655265	Downregulated in Cell groups	-1.93735	0.613202	Downregulated in Cell groups (batch by Treatment)	-1.90999	0.999951	Downregulated in Rotifer	-0.660846	0.999945	Downregulated in Nitrogen	-1.23405	0.999995	Downregulated in Nitrogen
Cre16.g684850	0.138894	0.915392	Upregulated in Cell groups	-0.498863	0.918651	Downregulated in Cell groups (batch by Treatment)	-0.537927	0.999951	Downregulated in Rotifer	0.720077	0.999945	Upregulated in Nitrogen	-1.23068	0.999995	Downregulated in Nitrogen
Cre07.g343534	-0.39289	0.847682	Downregulated in Cell groups	-1.2631	NA	Downregulated in Cell groups (batch by Treatment)	-1.30927	NA	Downregulated in Rotifer	-0.058407	0.999945	Downregulated in Nitrogen	-1.23063	0.999995	Downregulated in Nitrogen
Cre05.g243352	-1.18873	0.69808	Downregulated in Cell groups	-4.01217	NA	Downregulated in Cell groups (batch by Treatment)	-2.64224	NA	Downregulated in Rotifer	-1.39251	0.999945	Downregulated in Nitrogen	-1.22974	0.999995	Downregulated in Nitrogen
Cre03.g145707	-1.6689	0.453093	Downregulated in Cell groups	-1.83838	NA	Downregulated in Cell groups (batch by Treatment)	-1.37092	NA	Downregulated in Rotifer	-0.126621	NA	Downregulated in Nitrogen	-1.22954	0.999995	Downregulated in Nitrogen
Cre13.g602901	-0.114128	0.930869	Downregulated in Cell groups	-1.04967	0.606912	Downregulated in Cell groups (batch by Treatment)	-1.04032	0.999951	Downregulated in Rotifer	0.212936	0.999945	Upregulated in Nitrogen	-1.22799	0.999995	Downregulated in Nitrogen
Cre10.g438783	1.38618	0.272846	Upregulated in Cell groups	-1.30699	NA	Downregulated in Cell groups (batch by Treatment)	-0.497879	0.999951	Downregulated in Rotifer	0.757256	0.999945	Upregulated in Nitrogen	-1.22735	0.999995	Downregulated in Nitrogen
Cre08.g366800	0.522355	0.693404	Upregulated in Cell groups	-0.399644	0.972221	Downregulated in Cell groups (batch by Treatment)	-0.413827	0.999951	Downregulated in Rotifer	0.834249	0.999945	Upregulated in Nitrogen	-1.2269	0.999995	Downregulated in Nitrogen
Cre02.g101635	0.370927	0.798443	Upregulated in Cell groups	-1.26407	NA	Downregulated in Cell groups (batch by Treatment)	-1.30174	NA	Downregulated in Rotifer	-0.0488233	0.999945	Downregulated in Nitrogen	-1.22596	0.999995	Downregulated in Nitrogen
Cre16.g685217	-0.0498229	0.970523	Downregulated in Cell groups	-0.428577	0.943673	Downregulated in Cell groups (batch by Treatment)	-0.432642	0.999951	Downregulated in Rotifer	0.816479	0.999945	Upregulated in Nitrogen	-1.22539	0.999995	Downregulated in Nitrogen
Cre03.g152425	0.398718	0.842914	Upregulated in Cell groups	-0.226002	NA	Downregulated in Cell groups (batch by Treatment)	-0.251199	NA	Downregulated in Rotifer	1.0069	0.999945	Upregulated in Nitrogen	-1.22532	0.999995	Downregulated in Nitrogen
Cre07.g346418	-0.142054	0.928354	Downregulated in Cell groups	-1.42227	NA	Downregulated in Cell groups (batch by Treatment)	-1.41576	0.999951	Downregulated in Rotifer	-0.165946	0.999945	Downregulated in Nitrogen	-1.2237	0.999995	Downregulated in Nitrogen
Cre03.g155750	0.815033	0.483379	Upregulated in Cell groups	-1.8959	0.137701	Downregulated in Cell groups (batch by Treatment)	-1.44391	0.999951	Downregulated in Rotifer	-0.197622	0.999945	Downregulated in Nitrogen	-1.22202	0.999995	Downregulated in Nitrogen
Cre11.g467635	-0.289735	0.826097	Downregulated in Cell groups	-1.27929	0.656705	Downregulated in Cell groups (batch by Treatment)	-1.28117	0.999951	Downregulated in Rotifer	-0.036815	0.999945	Downregulated in Nitrogen	-1.21873	0.999995	Downregulated in Nitrogen
Cre13.g579076	-0.165674	0.921085	Downregulated in Cell groups	0.0685072	NA	Upregulated in Cell groups (batch by Treatment)	0.0804066	NA	Upregulated in Rotifer	1.31973	0.999945	Upregulated in Nitrogen	-1.21644	0.999995	Downregulated in Nitrogen
Cre13.g564450	0.22518	0.873104	Upregulated in Cell groups	0.275393	0.972615	Upregulated in Cell groups (batch by Treatment)	0.192543	0.999951	Upregulated in Rotifer	1.43555	0.999945	Upregulated in Nitrogen	-1.21574	0.999995	Downregulated in Nitrogen
Cre11.g477550	-1.0428	0.171177	Downregulated in Cell groups	-1.4247	0.0690862	Downregulated in Cell groups (batch by Treatment)	-1.3051	0.999951	Downregulated in Rotifer	-0.0674199	0.999945	Downregulated in Nitrogen	-1.21521	0.999995	Downregulated in Nitrogen
Cre02.g113050	-1.28358	0.172214	Downregulated in Cell groups	-1.23477	0.678254	Downregulated in Cell groups (batch by Treatment)	-1.55401	0.999951	Downregulated in Rotifer	-0.321751	0.999945	Downregulated in Nitrogen	-1.21485	0.999995	Downregulated in Nitrogen
Cre10.g437650	1.96289	0.00999203	Upregulated in Cell groups	-1.36925	NA	Downregulated in Cell groups (batch by Treatment)	-1.59397	0.999951	Downregulated in Rotifer	-0.351592	0.999945	Downregulated in Nitrogen	-1.21419	0.999995	Downregulated in Nitrogen
Cre10.g441550	1.35161	0.270009	Upregulated in Cell groups	0.155192	NA	Upregulated in Cell groups (batch by Treatment)	0.0220609	NA	Upregulated in Rotifer	1.26777	0.999945	Upregulated in Nitrogen	-1.21413	0.999995	Downregulated in Nitrogen
Cre06.g278229	4.26914	4.44e-05	Upregulated in Cell groups	-2.60228	NA	Downregulated in Cell groups (batch by Treatment)	-2.15554	0.999951	Downregulated in Rotifer	-0.910153	0.999945	Downregulated in Nitrogen	-1.21214	0.999995	Downregulated in Nitrogen
Cre17.g707600	2.01807	0.0228941	Upregulated in Cell groups	1.20195	0.63111	Upregulated in Cell groups (batch by Treatment)	0.442324	0.999951	Upregulated in Rotifer	1.68203	0.999945	Upregulated in Nitrogen	-1.20947	0.999995	Downregulated in Nitrogen
Cre21.g752197	2.02361	0.0016374	Upregulated in Cell groups	-0.357043	0.965485	Downregulated in Cell groups (batch by Treatment)	-0.369904	0.999951	Downregulated in Rotifer	0.867294	0.999945	Upregulated in Nitrogen	-1.20869	0.999995	Downregulated in Nitrogen
Cre17.g741272	-0.622242	0.636926	Downregulated in Cell groups	-1.10323	NA	Downregulated in Cell groups (batch by Treatment)	-1.00417	NA	Downregulated in Rotifer	0.224684	0.999945	Upregulated in Nitrogen	-1.20754	0.999995	Downregulated in Nitrogen
Cre03.g154800	0.657995	0.564082	Upregulated in Cell groups	-0.74976	NA	Downregulated in Cell groups (batch by Treatment)	-0.692182	0.999951	Downregulated in Rotifer	0.542174	0.999945	Upregulated in Nitrogen	-1.20693	0.999995	Downregulated in Nitrogen
Cre03.g169300	-1.51515	0.156212	Downregulated in Cell groups	-0.0661079	0.996578	Downregulated in Cell groups (batch by Treatment)	0.229139	0.999951	Upregulated in Rotifer	1.45178	0.999945	Upregulated in Nitrogen	-1.20629	0.999995	Downregulated in Nitrogen
Cre14.g621150	-0.313597	0.788446	Downregulated in Cell groups	-1.41168	0.266785	Downregulated in Cell groups (batch by Treatment)	-1.42361	0.999951	Downregulated in Rotifer	-0.19579	0.999945	Downregulated in Nitrogen	-1.20464	0.999995	Downregulated in Nitrogen
Cre13.g565050	-0.723707	0.592565	Downregulated in Cell groups	-0.536376	NA	Downregulated in Cell groups (batch by Treatment)	-0.794828	0.999951	Downregulated in Rotifer	0.426761	0.999945	Upregulated in Nitrogen	-1.20461	0.999995	Downregulated in Nitrogen
Cre13.g571520	0.00981119	0.998387	Upregulated in Cell groups	2.3948	NA	Upregulated in Cell groups (batch by Treatment)	2.72831	NA	Upregulated in Rotifer	3.96058	0.587435	Upregulated in Nitrogen	-1.20309	0.999995	Downregulated in Nitrogen
Cre01.g047001	-0.0864895	0.954968	Downregulated in Cell groups	-0.307269	NA	Downregulated in Cell groups (batch by Treatment)	-0.303455	0.999951	Downregulated in Rotifer	0.919226	0.999945	Upregulated in Nitrogen	-1.20083	0.999995	Downregulated in Nitrogen
Cre02.g141626	0.313592	0.778237	Upregulated in Cell groups	-0.900681	0.706385	Downregulated in Cell groups (batch by Treatment)	-0.871019	0.999951	Downregulated in Rotifer	0.354672	0.999945	Upregulated in Nitrogen	-1.19899	0.999995	Downregulated in Nitrogen
Cre17.g717500	1.48611	0.0166652	Upregulated in Cell groups	-0.185116	0.985383	Downregulated in Cell groups (batch by Treatment)	-0.266792	0.999951	Downregulated in Rotifer	0.958348	0.999945	Upregulated in Nitrogen	-1.19832	0.999995	Downregulated in Nitrogen
Cre10.g437900	0.215778	0.865729	Upregulated in Cell groups	-1.13085	0.630707	Downregulated in Cell groups (batch by Treatment)	-1.11927	0.999951	Downregulated in Rotifer	0.0996471	0.999945	Upregulated in Nitrogen	-1.19676	0.999995	Downregulated in Nitrogen
Cre07.g352800	0.930437	0.171476	Upregulated in Cell groups	-0.519823	0.894773	Downregulated in Cell groups (batch by Treatment)	-0.621048	0.999951	Downregulated in Rotifer	0.601072	0.999945	Upregulated in Nitrogen	-1.19594	0.999995	Downregulated in Nitrogen
Cre04.g213950	0.342952	0.881245	Upregulated in Cell groups	-2.68047	NA	Downregulated in Cell groups (batch by Treatment)	-1.72394	0.999951	Downregulated in Rotifer	-0.507516	0.999945	Downregulated in Nitrogen	-1.19567	0.999995	Downregulated in Nitrogen
Cre12.g559150	1.1506	0.257474	Upregulated in Cell groups	-1.17493	0.782939	Downregulated in Cell groups (batch by Treatment)	-0.681145	0.999951	Downregulated in Rotifer	0.538743	0.999945	Upregulated in Nitrogen	-1.19523	0.999995	Downregulated in Nitrogen
Cre09.g403256	0.181358	0.948214	Upregulated in Cell groups	-0.273638	NA	Downregulated in Cell groups (batch by Treatment)	-0.27777	NA	Downregulated in Rotifer	0.934868	0.999945	Upregulated in Nitrogen	-1.19437	0.999995	Downregulated in Nitrogen
Cre02.g087900	-0.472593	0.645334	Downregulated in Cell groups	-1.24739	0.308824	Downregulated in Cell groups (batch by Treatment)	-1.1562	0.999951	Downregulated in Rotifer	0.0587928	0.999945	Upregulated in Nitrogen	-1.19379	0.999995	Downregulated in Nitrogen
Cre06.g288050	0.256157	0.833769	Upregulated in Cell groups	-1.06228	0.70034	Downregulated in Cell groups (batch by Treatment)	-1.06182	0.999951	Downregulated in Rotifer	0.153837	0.999945	Upregulated in Nitrogen	-1.19267	0.999995	Downregulated in Nitrogen
Cre02.g145000	-0.234273	0.854407	Downregulated in Cell groups	-0.984572	0.776889	Downregulated in Cell groups (batch by Treatment)	-0.945414	0.999951	Downregulated in Rotifer	0.272645	0.999945	Upregulated in Nitrogen	-1.19246	0.999995	Downregulated in Nitrogen
Cre06.g278099	-0.0331863	0.985419	Downregulated in Cell groups	-0.783078	NA	Downregulated in Cell groups (batch by Treatment)	-0.750619	0.999951	Downregulated in Rotifer	0.461642	0.999945	Upregulated in Nitrogen	-1.19246	0.999995	Downregulated in Nitrogen
Cre12.g552700	0.287197	0.831081	Upregulated in Cell groups	-0.0683583	0.996578	Downregulated in Cell groups (batch by Treatment)	-0.0571435	0.999951	Downregulated in Rotifer	1.15462	0.999945	Upregulated in Nitrogen	-1.19114	0.999995	Downregulated in Nitrogen
Cre10.g456100	1.63743	0.0110726	Upregulated in Cell groups	-0.336155	0.952978	Downregulated in Cell groups (batch by Treatment)	-0.446232	0.999951	Downregulated in Rotifer	0.774207	0.999945	Upregulated in Nitrogen	-1.19031	0.999995	Downregulated in Nitrogen
Cre10.g426250	0.603738	0.534896	Upregulated in Cell groups	-1.1973	0.608872	Downregulated in Cell groups (batch by Treatment)	-1.21635	0.999951	Downregulated in Rotifer	-0.000565117	0.999945	Downregulated in Nitrogen	-1.19019	0.999995	Downregulated in Nitrogen
Cre06.g278245	-0.881069	0.354479	Downregulated in Cell groups	0.456135	0.932209	Upregulated in Cell groups (batch by Treatment)	0.394776	0.999951	Upregulated in Rotifer	1.60811	0.999945	Upregulated in Nitrogen	-1.18984	0.999995	Downregulated in Nitrogen
Cre01.g025650	-2.24682	0.0431592	Downregulated in Cell groups	-2.689	0.0420416	Downregulated in Cell groups (batch by Treatment)	-3.1821	0.418783	Downregulated in Rotifer	-1.97512	0.999945	Downregulated in Nitrogen	-1.18981	0.999995	Downregulated in Nitrogen
Cre17.g714300	1.06773	0.565174	Upregulated in Cell groups	0.361775	NA	Upregulated in Cell groups (batch by Treatment)	0.104206	NA	Upregulated in Rotifer	1.31521	0.999945	Upregulated in Nitrogen	-1.18942	0.999995	Downregulated in Nitrogen
Cre10.g419150	0.589775	0.815438	Upregulated in Cell groups	1.70203	NA	Upregulated in Cell groups (batch by Treatment)	1.75283	NA	Upregulated in Rotifer	2.95118	0.999945	Upregulated in Nitrogen	-1.1893	0.999995	Downregulated in Nitrogen
Cre03.g198236	1.42512	0.270508	Upregulated in Cell groups	-2.09665	NA	Downregulated in Cell groups (batch by Treatment)	-1.17641	0.999951	Downregulated in Rotifer	0.0368021	0.999945	Upregulated in Nitrogen	-1.18848	0.999995	Downregulated in Nitrogen
Cre06.g278146	1.41212	0.0723144	Upregulated in Cell groups	-0.894447	NA	Downregulated in Cell groups (batch by Treatment)	-0.821774	0.999951	Downregulated in Rotifer	0.395905	0.999945	Upregulated in Nitrogen	-1.18819	0.999995	Downregulated in Nitrogen
Cre13.g578050	-0.215822	0.935585	Downregulated in Cell groups	-0.60251	NA	Downregulated in Cell groups (batch by Treatment)	-0.609051	NA	Downregulated in Rotifer	0.606031	0.999945	Upregulated in Nitrogen	-1.18802	0.999995	Downregulated in Nitrogen
Cre17.g746247	1.09162	0.118478	Upregulated in Cell groups	-0.254138	0.972196	Downregulated in Cell groups (batch by Treatment)	-0.229173	0.999951	Downregulated in Rotifer	0.984469	0.999945	Upregulated in Nitrogen	-1.1879	0.999995	Downregulated in Nitrogen
Cre17.g746447	1.5869	0.116223	Upregulated in Cell groups	-0.214696	NA	Downregulated in Cell groups (batch by Treatment)	-0.082962	NA	Downregulated in Rotifer	1.12979	0.999945	Upregulated in Nitrogen	-1.18692	0.999995	Downregulated in Nitrogen
Cre17.g747597	-1.31592	0.0862806	Downregulated in Cell groups	-1.21737	0.581126	Downregulated in Cell groups (batch by Treatment)	-1.44025	0.999951	Downregulated in Rotifer	-0.234284	0.999945	Downregulated in Nitrogen	-1.18389	0.999995	Downregulated in Nitrogen
Cre12.g538650	-0.465595	0.762671	Downregulated in Cell groups	0.435612	NA	Upregulated in Cell groups (batch by Treatment)	0.42957	0.999951	Upregulated in Rotifer	1.63893	0.999945	Upregulated in Nitrogen	-1.18161	0.999995	Downregulated in Nitrogen
Cre17.g734677	3.44741	1.77e-05	Upregulated in Cell groups	-1.19185	0.764814	Downregulated in Cell groups (batch by Treatment)	0.0113542	0.999951	Upregulated in Rotifer	1.2238	0.999945	Upregulated in Nitrogen	-1.18085	0.999995	Downregulated in Nitrogen
Cre02.g142426	4.98332	0.00264366	Upregulated in Cell groups	0.0918757	NA	Upregulated in Cell groups (batch by Treatment)	-0.104825	NA	Downregulated in Rotifer	1.11064	0.999945	Upregulated in Nitrogen	-1.17801	0.999995	Downregulated in Nitrogen
Cre12.g538350	-0.342217	0.854412	Downregulated in Cell groups	-0.139118	NA	Downregulated in Cell groups (batch by Treatment)	-0.271855	NA	Downregulated in Rotifer	0.922094	0.999945	Upregulated in Nitrogen	-1.17787	0.999995	Downregulated in Nitrogen
Cre16.g684043	3.93091	0.000144848	Upregulated in Cell groups	-0.308004	NA	Downregulated in Cell groups (batch by Treatment)	-0.293775	NA	Downregulated in Rotifer	0.912773	0.999945	Upregulated in Nitrogen	-1.17677	0.999995	Downregulated in Nitrogen
Cre06.g278261	-0.156822	0.927206	Downregulated in Cell groups	-0.868038	NA	Downregulated in Cell groups (batch by Treatment)	-0.83534	0.999951	Downregulated in Rotifer	0.360953	0.999945	Upregulated in Nitrogen	-1.176	0.999995	Downregulated in Nitrogen
Cre17.g718650	0.544631	0.575824	Upregulated in Cell groups	-0.960518	0.680373	Downregulated in Cell groups (batch by Treatment)	-0.933159	0.999951	Downregulated in Rotifer	0.27108	0.999945	Upregulated in Nitrogen	-1.17597	0.999995	Downregulated in Nitrogen
Cre08.g359600	1.25666	0.137485	Upregulated in Cell groups	0.387895	0.960575	Upregulated in Cell groups (batch by Treatment)	-0.100443	0.999951	Downregulated in Rotifer	1.10249	0.999945	Upregulated in Nitrogen	-1.1756	0.999995	Downregulated in Nitrogen
Cre16.g675200	-0.151071	0.908836	Downregulated in Cell groups	-0.450806	0.952978	Downregulated in Cell groups (batch by Treatment)	-0.454489	0.999951	Downregulated in Rotifer	0.745945	0.999945	Upregulated in Nitrogen	-1.17489	0.999995	Downregulated in Nitrogen
Cre02.g084550	0.0546522	0.968557	Upregulated in Cell groups	-0.377273	0.960575	Downregulated in Cell groups (batch by Treatment)	-0.382623	0.999951	Downregulated in Rotifer	0.816002	0.999945	Upregulated in Nitrogen	-1.17442	0.999995	Downregulated in Nitrogen
Cre14.g613100	0.307668	0.812294	Upregulated in Cell groups	-1.24361	0.657169	Downregulated in Cell groups (batch by Treatment)	-1.22113	0.999951	Downregulated in Rotifer	-0.0252359	0.999945	Downregulated in Nitrogen	-1.17347	0.999995	Downregulated in Nitrogen
Cre17.g726850	0.628074	0.464456	Upregulated in Cell groups	-1.17424	0.308824	Downregulated in Cell groups (batch by Treatment)	-1.10268	0.999951	Downregulated in Rotifer	0.0933368	0.999945	Upregulated in Nitrogen	-1.17206	0.999995	Downregulated in Nitrogen
Cre06.g254917	-0.402831	0.744285	Downregulated in Cell groups	-1.13521	0.660494	Downregulated in Cell groups (batch by Treatment)	-1.11972	0.999951	Downregulated in Rotifer	0.0709631	0.999945	Upregulated in Nitrogen	-1.17169	0.999995	Downregulated in Nitrogen
Cre09.g391753	-3.27173	1.8e-11	Downregulated in Cell groups	-0.803689	0.755446	Downregulated in Cell groups (batch by Treatment)	-1.46913	0.999951	Downregulated in Rotifer	-0.282007	0.999945	Downregulated in Nitrogen	-1.17073	0.999995	Downregulated in Nitrogen
Cre16.g655430	-3.13482	0.000187124	Downregulated in Cell groups	-0.383899	NA	Downregulated in Cell groups (batch by Treatment)	-0.710494	NA	Downregulated in Rotifer	0.475218	0.999945	Upregulated in Nitrogen	-1.16941	0.999995	Downregulated in Nitrogen
Cre07.g339950	-1.3852	0.0565945	Downregulated in Cell groups	-0.989084	0.702626	Downregulated in Cell groups (batch by Treatment)	-1.29735	0.999951	Downregulated in Rotifer	-0.10971	0.999945	Downregulated in Nitrogen	-1.16883	0.999995	Downregulated in Nitrogen
Cre12.g556950	-0.166482	0.940637	Downregulated in Cell groups	-2.22022	NA	Downregulated in Cell groups (batch by Treatment)	-2.2187	NA	Downregulated in Rotifer	-1.02582	0.999945	Downregulated in Nitrogen	-1.1688	0.999995	Downregulated in Nitrogen
Cre09.g403150	-1.48582	0.138141	Downregulated in Cell groups	-1.65196	0.454862	Downregulated in Cell groups (batch by Treatment)	-0.736654	0.999951	Downregulated in Rotifer	0.454954	0.999945	Upregulated in Nitrogen	-1.16877	0.999995	Downregulated in Nitrogen
Cre01.g003050	-0.226002	0.874175	Downregulated in Cell groups	-0.797135	NA	Downregulated in Cell groups (batch by Treatment)	-0.853589	0.999951	Downregulated in Rotifer	0.334421	0.999945	Upregulated in Nitrogen	-1.1683	0.999995	Downregulated in Nitrogen
Cre11.g467765	-1.45615	0.0506938	Downregulated in Cell groups	-0.921006	0.755446	Downregulated in Cell groups (batch by Treatment)	-0.641536	0.999951	Downregulated in Rotifer	0.545589	0.999945	Upregulated in Nitrogen	-1.16757	0.999995	Downregulated in Nitrogen
Cre01.g039550	-0.393929	0.774593	Downregulated in Cell groups	-1.35884	NA	Downregulated in Cell groups (batch by Treatment)	-1.39474	0.999951	Downregulated in Rotifer	-0.209528	0.999945	Downregulated in Nitrogen	-1.16568	0.999995	Downregulated in Nitrogen
Cre09.g402515	-2.27828	0.000426261	Downregulated in Cell groups	-0.92046	0.686414	Downregulated in Cell groups (batch by Treatment)	-1.10984	0.999951	Downregulated in Rotifer	0.0711476	0.999945	Upregulated in Nitrogen	-1.16467	0.999995	Downregulated in Nitrogen
Cre17.g737200	-2.6979	0.0293363	Downregulated in Cell groups	-3.06736	0.0487728	Downregulated in Cell groups (batch by Treatment)	-3.68563	0.334007	Downregulated in Rotifer	-2.50403	0.999945	Downregulated in Nitrogen	-1.16412	0.999995	Downregulated in Nitrogen
Cre07.g355900	-0.0800922	0.949024	Downregulated in Cell groups	-1.00308	0.537932	Downregulated in Cell groups (batch by Treatment)	-1.01354	0.999951	Downregulated in Rotifer	0.172671	0.999945	Upregulated in Nitrogen	-1.16403	0.999995	Downregulated in Nitrogen
Cre13.g592300	0.861066	0.250872	Upregulated in Cell groups	-0.940566	0.555681	Downregulated in Cell groups (batch by Treatment)	-0.926818	0.999951	Downregulated in Rotifer	0.264842	0.999945	Upregulated in Nitrogen	-1.16362	0.999995	Downregulated in Nitrogen
Cre05.g242501	-1.78433	0.558886	Downregulated in Cell groups	-0.850409	NA	Downregulated in Cell groups (batch by Treatment)	-0.568475	NA	Downregulated in Rotifer	0.605241	NA	Upregulated in Nitrogen	-1.16206	0.999995	Downregulated in Nitrogen
Cre12.g535450	0.985684	0.256194	Upregulated in Cell groups	-0.366894	NA	Downregulated in Cell groups (batch by Treatment)	-0.451527	0.999951	Downregulated in Rotifer	0.734368	0.999945	Upregulated in Nitrogen	-1.16112	0.999995	Downregulated in Nitrogen
Cre14.g618979	0.840508	0.371411	Upregulated in Cell groups	-1.55627	0.205546	Downregulated in Cell groups (batch by Treatment)	-1.45284	0.999951	Downregulated in Rotifer	-0.265162	0.999945	Downregulated in Nitrogen	-1.16057	0.999995	Downregulated in Nitrogen
Cre11.g476300	0.164421	0.903479	Upregulated in Cell groups	-0.514789	NA	Downregulated in Cell groups (batch by Treatment)	-0.508311	0.999951	Downregulated in Rotifer	0.67818	0.999945	Upregulated in Nitrogen	-1.16003	0.999995	Downregulated in Nitrogen
Cre10.g463750	-1.00215	0.361886	Downregulated in Cell groups	-0.59859	NA	Downregulated in Cell groups (batch by Treatment)	-0.877399	0.999951	Downregulated in Rotifer	0.299833	0.999945	Upregulated in Nitrogen	-1.15972	0.999995	Downregulated in Nitrogen
Cre06.g269908	-0.220449	0.914181	Downregulated in Cell groups	-1.07195	NA	Downregulated in Cell groups (batch by Treatment)	-0.970212	NA	Downregulated in Rotifer	0.211924	0.999945	Upregulated in Nitrogen	-1.1585	0.999995	Downregulated in Nitrogen
Cre07.g326700	-0.725052	0.695498	Downregulated in Cell groups	-0.918628	NA	Downregulated in Cell groups (batch by Treatment)	-0.694587	NA	Downregulated in Rotifer	0.488528	0.999945	Upregulated in Nitrogen	-1.15595	0.999995	Downregulated in Nitrogen
Cre10.g433650	-1.10025	0.431286	Downregulated in Cell groups	0.177805	NA	Upregulated in Cell groups (batch by Treatment)	0.111707	NA	Upregulated in Rotifer	1.29203	0.999945	Upregulated in Nitrogen	-1.15424	0.999995	Downregulated in Nitrogen
Cre16.g677250	-0.195536	0.872244	Downregulated in Cell groups	-0.997813	0.657169	Downregulated in Cell groups (batch by Treatment)	-1.02995	0.999951	Downregulated in Rotifer	0.143231	0.999945	Upregulated in Nitrogen	-1.15241	0.999995	Downregulated in Nitrogen
Cre17.g710871	2.09998	0.545246	Upregulated in Cell groups	1.37613	NA	Upregulated in Cell groups (batch by Treatment)	0.490406	NA	Upregulated in Rotifer	1.68635	NA	Upregulated in Nitrogen	-1.15217	0.999995	Downregulated in Nitrogen
Cre03.g165550	-0.08888	0.947878	Downregulated in Cell groups	-0.223348	0.980293	Downregulated in Cell groups (batch by Treatment)	-0.225371	0.999951	Downregulated in Rotifer	0.951315	0.999945	Upregulated in Nitrogen	-1.15159	0.999995	Downregulated in Nitrogen
Cre12.g552851	0.794675	0.336302	Upregulated in Cell groups	-0.879201	0.694096	Downregulated in Cell groups (batch by Treatment)	-0.799462	0.999951	Downregulated in Rotifer	0.380206	0.999945	Upregulated in Nitrogen	-1.15146	0.999995	Downregulated in Nitrogen
Cre13.g604800	0.280381	0.850157	Upregulated in Cell groups	-1.05925	NA	Downregulated in Cell groups (batch by Treatment)	-0.932378	0.999951	Downregulated in Rotifer	0.239688	0.999945	Upregulated in Nitrogen	-1.15099	0.999995	Downregulated in Nitrogen
Cre07.g341556	0.330442	0.944709	Upregulated in Cell groups	4.11295	NA	Upregulated in Cell groups (batch by Treatment)	4.10539	NA	Upregulated in Rotifer	5.28022	NA	Upregulated in Nitrogen	-1.15088	0.999995	Downregulated in Nitrogen
Cre18.g748447	-1.09537	0.288519	Downregulated in Cell groups	-1.23707	NA	Downregulated in Cell groups (batch by Treatment)	-1.43427	0.999951	Downregulated in Rotifer	-0.264075	0.999945	Downregulated in Nitrogen	-1.14965	0.999995	Downregulated in Nitrogen
Cre12.g552750	0.770594	0.274374	Upregulated in Cell groups	-0.707351	0.711435	Downregulated in Cell groups (batch by Treatment)	-0.735838	0.999951	Downregulated in Rotifer	0.440362	0.999945	Upregulated in Nitrogen	-1.14932	0.999995	Downregulated in Nitrogen
Cre06.g298400	-0.259121	0.849956	Downregulated in Cell groups	-0.824007	NA	Downregulated in Cell groups (batch by Treatment)	-0.843805	0.999951	Downregulated in Rotifer	0.328249	0.999945	Upregulated in Nitrogen	-1.14908	0.999995	Downregulated in Nitrogen
Cre07.g335550	0.624995	0.51171	Upregulated in Cell groups	-0.896339	0.811407	Downregulated in Cell groups (batch by Treatment)	-0.946939	0.999951	Downregulated in Rotifer	0.228739	0.999945	Upregulated in Nitrogen	-1.14771	0.999995	Downregulated in Nitrogen
Cre04.g217916	2.59463	0.28537	Upregulated in Cell groups	1.55539	NA	Upregulated in Cell groups (batch by Treatment)	0.91113	NA	Upregulated in Rotifer	2.10112	NA	Upregulated in Nitrogen	-1.14585	0.999995	Downregulated in Nitrogen
Cre16.g681100	-1.4928	0.21292	Downregulated in Cell groups	-1.55434	NA	Downregulated in Cell groups (batch by Treatment)	-1.15392	NA	Downregulated in Rotifer	0.00975289	0.999945	Upregulated in Nitrogen	-1.14579	0.999995	Downregulated in Nitrogen
Cre10.g436800	-0.0359461	0.978766	Downregulated in Cell groups	-1.25114	0.358438	Downregulated in Cell groups (batch by Treatment)	-1.25655	0.999951	Downregulated in Rotifer	-0.0854578	0.999945	Downregulated in Nitrogen	-1.1453	0.999995	Downregulated in Nitrogen
Cre10.g435900	-0.388736	0.761267	Downregulated in Cell groups	-0.818687	NA	Downregulated in Cell groups (batch by Treatment)	-0.903698	0.999951	Downregulated in Rotifer	0.258793	0.999945	Upregulated in Nitrogen	-1.14265	0.999995	Downregulated in Nitrogen
Cre06.g292800	-0.415243	0.643863	Downregulated in Cell groups	-0.321966	0.944262	Downregulated in Cell groups (batch by Treatment)	-0.343446	0.999951	Downregulated in Rotifer	0.821274	0.999945	Upregulated in Nitrogen	-1.14254	0.999995	Downregulated in Nitrogen
Cre13.g585050	1.32183	0.071145	Upregulated in Cell groups	0.318452	0.944032	Upregulated in Cell groups (batch by Treatment)	0.216758	0.999951	Upregulated in Rotifer	1.38712	0.999945	Upregulated in Nitrogen	-1.14189	0.999995	Downregulated in Nitrogen
Cre13.g592551	-1.27865	0.200392	Downregulated in Cell groups	-1.64775	0.38687	Downregulated in Cell groups (batch by Treatment)	-1.9517	0.999951	Downregulated in Rotifer	-0.792485	0.999945	Downregulated in Nitrogen	-1.14158	0.999995	Downregulated in Nitrogen
Cre07.g327500	-0.449878	0.670758	Downregulated in Cell groups	-1.20087	0.570385	Downregulated in Cell groups (batch by Treatment)	-1.25744	0.999951	Downregulated in Rotifer	-0.095987	0.999945	Downregulated in Nitrogen	-1.13996	0.999995	Downregulated in Nitrogen
Cre13.g566951	3.95908	0.13901	Upregulated in Cell groups	-0.721494	NA	Downregulated in Cell groups (batch by Treatment)	-1.51959	NA	Downregulated in Rotifer	-0.342214	NA	Downregulated in Nitrogen	-1.13944	0.999995	Downregulated in Nitrogen
Cre17.g745197	0.328106	0.939626	Upregulated in Cell groups	-2.31935	NA	Downregulated in Cell groups (batch by Treatment)	-1.35502	NA	Downregulated in Rotifer	-0.201744	NA	Downregulated in Nitrogen	-1.13944	0.999995	Downregulated in Nitrogen
Cre03.g192750	1.15875	0.716608	Upregulated in Cell groups	-2.1075	NA	Downregulated in Cell groups (batch by Treatment)	-1.29158	NA	Downregulated in Rotifer	-0.128989	NA	Downregulated in Nitrogen	-1.13944	0.999995	Downregulated in Nitrogen
Cre10.g426650	2.18438	0.59433	Upregulated in Cell groups	0.824038	NA	Upregulated in Cell groups (batch by Treatment)	1.73144	NA	Upregulated in Rotifer	2.88313	NA	Upregulated in Nitrogen	-1.13944	0.999995	Downregulated in Nitrogen
Cre13.g576720	0.189831	0.959687	Upregulated in Cell groups	-2.40268	NA	Downregulated in Cell groups (batch by Treatment)	-1.82742	NA	Downregulated in Rotifer	-0.668943	NA	Downregulated in Nitrogen	-1.13907	0.999995	Downregulated in Nitrogen
Cre08.g369550	4.36819	0.184637	Upregulated in Cell groups	0.654363	NA	Upregulated in Cell groups (batch by Treatment)	0.494177	NA	Upregulated in Rotifer	1.67438	NA	Upregulated in Nitrogen	-1.13895	0.999995	Downregulated in Nitrogen
Cre16.g691353	-1.04435	0.313883	Downregulated in Cell groups	-1.72235	0.303942	Downregulated in Cell groups (batch by Treatment)	-1.93834	0.921409	Downregulated in Rotifer	-0.783371	0.999945	Downregulated in Nitrogen	-1.13546	0.999995	Downregulated in Nitrogen
Cre03.g151950	3.27471	1.08e-05	Upregulated in Cell groups	1.23572	0.375601	Upregulated in Cell groups (batch by Treatment)	0.496464	0.999951	Upregulated in Rotifer	1.66328	0.999945	Upregulated in Nitrogen	-1.1342	0.999995	Downregulated in Nitrogen
Cre03.g165200	0.438079	0.767064	Upregulated in Cell groups	-1.17736	NA	Downregulated in Cell groups (batch by Treatment)	-1.26928	0.999951	Downregulated in Rotifer	-0.106633	0.999945	Downregulated in Nitrogen	-1.13377	0.999995	Downregulated in Nitrogen
Cre06.g288600	0.00788948	0.997669	Upregulated in Cell groups	-2.40867	0.0508927	Downregulated in Cell groups (batch by Treatment)	-2.22599	0.265288	Downregulated in Rotifer	-1.07285	0.999945	Downregulated in Nitrogen	-1.13216	0.999995	Downregulated in Nitrogen
Cre16.g681700	0.438305	0.668053	Upregulated in Cell groups	0.0278594	0.99912	Upregulated in Cell groups (batch by Treatment)	-0.0449451	0.999951	Downregulated in Rotifer	1.11415	0.999945	Upregulated in Nitrogen	-1.13189	0.999995	Downregulated in Nitrogen
Cre16.g691100	-0.132039	0.961795	Downregulated in Cell groups	-0.220416	NA	Downregulated in Cell groups (batch by Treatment)	-0.149186	NA	Downregulated in Rotifer	0.996247	0.999945	Upregulated in Nitrogen	-1.13125	0.999995	Downregulated in Nitrogen
Cre04.g214600	-0.205225	0.907521	Downregulated in Cell groups	-0.832596	0.909203	Downregulated in Cell groups (batch by Treatment)	-0.844563	0.999951	Downregulated in Rotifer	0.301879	0.999945	Upregulated in Nitrogen	-1.1294	0.999995	Downregulated in Nitrogen
Cre09.g393250	-0.546958	0.651207	Downregulated in Cell groups	-0.785138	NA	Downregulated in Cell groups (batch by Treatment)	-0.758197	0.999951	Downregulated in Rotifer	0.390476	0.999945	Upregulated in Nitrogen	-1.12865	0.999995	Downregulated in Nitrogen
Cre08.g379850	0.192155	0.906829	Upregulated in Cell groups	-1.65753	0.454862	Downregulated in Cell groups (batch by Treatment)	-1.46424	0.999951	Downregulated in Rotifer	-0.314414	0.999945	Downregulated in Nitrogen	-1.1276	0.999995	Downregulated in Nitrogen
Cre16.g660100	0.914076	0.272777	Upregulated in Cell groups	-0.309441	NA	Downregulated in Cell groups (batch by Treatment)	-0.302738	0.999951	Downregulated in Rotifer	0.850054	0.999945	Upregulated in Nitrogen	-1.1269	0.999995	Downregulated in Nitrogen
Cre06.g262650	-1.77747	0.0560351	Downregulated in Cell groups	-0.907728	NA	Downregulated in Cell groups (batch by Treatment)	-0.87588	NA	Downregulated in Rotifer	0.267069	0.999945	Upregulated in Nitrogen	-1.12657	0.999995	Downregulated in Nitrogen
Cre12.g546877	-0.390095	0.849257	Downregulated in Cell groups	-2.0445	NA	Downregulated in Cell groups (batch by Treatment)	-1.87267	0.999951	Downregulated in Rotifer	-0.729426	0.999945	Downregulated in Nitrogen	-1.12481	0.999995	Downregulated in Nitrogen
Cre08.g374550	0.759458	0.505876	Upregulated in Cell groups	-0.625119	NA	Downregulated in Cell groups (batch by Treatment)	-0.562313	NA	Downregulated in Rotifer	0.590098	0.999945	Upregulated in Nitrogen	-1.12479	0.999995	Downregulated in Nitrogen
Cre09.g397068	0.791127	0.448629	Upregulated in Cell groups	-1.4385	0.537932	Downregulated in Cell groups (batch by Treatment)	-1.40058	0.999951	Downregulated in Rotifer	-0.252328	0.999945	Downregulated in Nitrogen	-1.12386	0.999995	Downregulated in Nitrogen
Cre12.g500200	0.371921	0.727505	Upregulated in Cell groups	-0.876743	0.768219	Downregulated in Cell groups (batch by Treatment)	-0.858053	0.999951	Downregulated in Rotifer	0.292567	0.999945	Upregulated in Nitrogen	-1.12307	0.999995	Downregulated in Nitrogen
Cre11.g467757	0.844527	0.2627	Upregulated in Cell groups	-0.647424	0.834124	Downregulated in Cell groups (batch by Treatment)	-0.77365	0.999951	Downregulated in Rotifer	0.378004	0.999945	Upregulated in Nitrogen	-1.12288	0.999995	Downregulated in Nitrogen
Cre02.g102300	-1.06056	0.709239	Downregulated in Cell groups	0.332394	NA	Upregulated in Cell groups (batch by Treatment)	0.749531	NA	Upregulated in Rotifer	1.877	NA	Upregulated in Nitrogen	-1.1222	0.999995	Downregulated in Nitrogen
Cre17.g697600	-0.0590377	0.970639	Downregulated in Cell groups	-1.10864	NA	Downregulated in Cell groups (batch by Treatment)	-1.07573	0.999951	Downregulated in Rotifer	0.0665187	0.999945	Upregulated in Nitrogen	-1.1213	0.999995	Downregulated in Nitrogen
Cre04.g221950	-0.337376	0.846128	Downregulated in Cell groups	-2.06371	NA	Downregulated in Cell groups (batch by Treatment)	-2.03857	0.890968	Downregulated in Rotifer	-0.897303	0.999945	Downregulated in Nitrogen	-1.12076	0.999995	Downregulated in Nitrogen
Cre10.g465750	-1.51979	0.0640526	Downregulated in Cell groups	-1.26265	NA	Downregulated in Cell groups (batch by Treatment)	-1.4154	0.999951	Downregulated in Rotifer	-0.277364	0.999945	Downregulated in Nitrogen	-1.11909	0.999995	Downregulated in Nitrogen
Cre05.g239350	-1.5174	0.0661839	Downregulated in Cell groups	-1.25696	0.501893	Downregulated in Cell groups (batch by Treatment)	-0.995993	0.999951	Downregulated in Rotifer	0.140429	0.999945	Upregulated in Nitrogen	-1.1189	0.999995	Downregulated in Nitrogen
Cre04.g218600	0.0710525	0.970804	Upregulated in Cell groups	-1.39801	NA	Downregulated in Cell groups (batch by Treatment)	-1.39473	0.999951	Downregulated in Rotifer	-0.256824	0.999945	Downregulated in Nitrogen	-1.11729	0.999995	Downregulated in Nitrogen
Cre01.g009575	-0.770167	0.753173	Downregulated in Cell groups	-1.13688	NA	Downregulated in Cell groups (batch by Treatment)	-1.26549	NA	Downregulated in Rotifer	-0.134903	0.999945	Downregulated in Nitrogen	-1.11727	0.999995	Downregulated in Nitrogen
Cre13.g582692	0.932704	0.613596	Upregulated in Cell groups	-1.70875	NA	Downregulated in Cell groups (batch by Treatment)	-0.961824	NA	Downregulated in Rotifer	0.177116	0.999945	Upregulated in Nitrogen	-1.11715	0.999995	Downregulated in Nitrogen
Cre12.g532327	-0.413649	0.819727	Downregulated in Cell groups	-1.7379	NA	Downregulated in Cell groups (batch by Treatment)	-1.63189	NA	Downregulated in Rotifer	-0.494173	0.999945	Downregulated in Nitrogen	-1.11664	0.999995	Downregulated in Nitrogen
Cre01.g001400	-0.867366	0.565858	Downregulated in Cell groups	-2.77155	0.0230534	Downregulated in Cell groups (batch by Treatment)	-2.67666	0.354254	Downregulated in Rotifer	-1.54061	0.999945	Downregulated in Nitrogen	-1.11613	0.999995	Downregulated in Nitrogen
Cre09.g407900	-0.412852	0.784356	Downregulated in Cell groups	-1.75122	NA	Downregulated in Cell groups (batch by Treatment)	-1.75133	0.999951	Downregulated in Rotifer	-0.613193	0.999945	Downregulated in Nitrogen	-1.1157	0.999995	Downregulated in Nitrogen
Cre01.g034600	0.0529026	0.978766	Upregulated in Cell groups	-2.21523	0.149782	Downregulated in Cell groups (batch by Treatment)	-1.87564	0.902303	Downregulated in Rotifer	-0.739649	0.999945	Downregulated in Nitrogen	-1.11493	0.999995	Downregulated in Nitrogen
Cre03.g145967	0.148411	0.897914	Upregulated in Cell groups	-1.02185	0.453956	Downregulated in Cell groups (batch by Treatment)	-1.03532	0.999951	Downregulated in Rotifer	0.104936	0.999945	Upregulated in Nitrogen	-1.11368	0.999995	Downregulated in Nitrogen
Cre04.g217000	0.622147	0.635247	Upregulated in Cell groups	-1.92252	0.232463	Downregulated in Cell groups (batch by Treatment)	-1.72915	0.999951	Downregulated in Rotifer	-0.59094	0.999945	Downregulated in Nitrogen	-1.11351	0.999995	Downregulated in Nitrogen
Cre13.g585026	2.64885	0.181522	Upregulated in Cell groups	1.72811	NA	Upregulated in Cell groups (batch by Treatment)	1.30531	NA	Upregulated in Rotifer	2.46408	0.999945	Upregulated in Nitrogen	-1.11263	0.999995	Downregulated in Nitrogen
Cre17.g730550	0.104239	0.956339	Upregulated in Cell groups	-0.46162	NA	Downregulated in Cell groups (batch by Treatment)	-0.465619	NA	Downregulated in Rotifer	0.666696	0.999945	Upregulated in Nitrogen	-1.11207	0.999995	Downregulated in Nitrogen
Cre12.g554200	-1.78011	0.270114	Downregulated in Cell groups	-1.20206	NA	Downregulated in Cell groups (batch by Treatment)	-0.852245	NA	Downregulated in Rotifer	0.269661	0.999945	Upregulated in Nitrogen	-1.11186	0.999995	Downregulated in Nitrogen
Cre01.g026150	-0.156492	0.938437	Downregulated in Cell groups	-1.58103	NA	Downregulated in Cell groups (batch by Treatment)	-1.58572	NA	Downregulated in Rotifer	-0.4528	0.999945	Downregulated in Nitrogen	-1.11167	0.999995	Downregulated in Nitrogen
Cre14.g629840	-0.576646	0.532715	Downregulated in Cell groups	-1.16653	0.427155	Downregulated in Cell groups (batch by Treatment)	-1.16503	0.999951	Downregulated in Rotifer	-0.0334335	0.999945	Downregulated in Nitrogen	-1.11123	0.999995	Downregulated in Nitrogen
Cre01.g022283	0.0642396	0.972252	Upregulated in Cell groups	-0.793021	NA	Downregulated in Cell groups (batch by Treatment)	-0.812509	NA	Downregulated in Rotifer	0.327198	0.999945	Upregulated in Nitrogen	-1.11093	0.999995	Downregulated in Nitrogen
Cre02.g147600	-0.446231	0.733484	Downregulated in Cell groups	-1.78781	0.175417	Downregulated in Cell groups (batch by Treatment)	-1.83482	0.695848	Downregulated in Rotifer	-0.700722	0.999945	Downregulated in Nitrogen	-1.11039	0.999995	Downregulated in Nitrogen
Cre06.g281500	0.186919	0.908248	Upregulated in Cell groups	-1.6624	NA	Downregulated in Cell groups (batch by Treatment)	-1.64536	0.999951	Downregulated in Rotifer	-0.510513	0.999945	Downregulated in Nitrogen	-1.11036	0.999995	Downregulated in Nitrogen
Cre12.g522750	0.149086	0.949529	Upregulated in Cell groups	1.40515	NA	Upregulated in Cell groups (batch by Treatment)	1.36269	NA	Upregulated in Rotifer	2.50392	0.999945	Upregulated in Nitrogen	-1.11018	0.999995	Downregulated in Nitrogen
Cre17.g708450	-0.113023	0.949915	Downregulated in Cell groups	-1.53796	0.570726	Downregulated in Cell groups (batch by Treatment)	-1.47792	0.999951	Downregulated in Rotifer	-0.350009	0.999945	Downregulated in Nitrogen	-1.10875	0.999995	Downregulated in Nitrogen
Cre13.g584700	-1.08103	0.246279	Downregulated in Cell groups	-0.548338	NA	Downregulated in Cell groups (batch by Treatment)	-0.69623	0.999951	Downregulated in Rotifer	0.433649	0.999945	Upregulated in Nitrogen	-1.10812	0.999995	Downregulated in Nitrogen
Cre12.g557503	0.532694	0.669739	Upregulated in Cell groups	-1.26697	NA	Downregulated in Cell groups (batch by Treatment)	-1.03454	0.999951	Downregulated in Rotifer	0.0964835	0.999945	Upregulated in Nitrogen	-1.108	0.999995	Downregulated in Nitrogen
Cre08.g358524	2.60209	0.0634171	Upregulated in Cell groups	1.0632	NA	Upregulated in Cell groups (batch by Treatment)	1.16326	NA	Upregulated in Rotifer	2.30477	0.999945	Upregulated in Nitrogen	-1.1079	0.999995	Downregulated in Nitrogen
Cre01.g045400	-0.646211	0.763602	Downregulated in Cell groups	-1.54387	NA	Downregulated in Cell groups (batch by Treatment)	-1.65732	NA	Downregulated in Rotifer	-0.532982	0.999945	Downregulated in Nitrogen	-1.10647	0.999995	Downregulated in Nitrogen
Cre09.g410100	-2.42963	0.00486962	Downregulated in Cell groups	0.721224	0.83948	Upregulated in Cell groups (batch by Treatment)	0.684676	0.999951	Upregulated in Rotifer	1.80677	0.999945	Upregulated in Nitrogen	-1.10617	0.999995	Downregulated in Nitrogen
Cre07.g324500	-0.475762	0.778905	Downregulated in Cell groups	-2.70992	0.0013845	Downregulated in Cell groups (batch by Treatment)	-2.67899	0.0708657	Downregulated in Rotifer	-1.55214	0.999945	Downregulated in Nitrogen	-1.10514	0.999995	Downregulated in Nitrogen
Cre03.g211633	-0.185474	0.923918	Downregulated in Cell groups	0.501538	NA	Upregulated in Cell groups (batch by Treatment)	0.545006	NA	Upregulated in Rotifer	1.67361	0.999945	Upregulated in Nitrogen	-1.10396	0.999995	Downregulated in Nitrogen
Cre07.g347250	0.541192	0.524231	Upregulated in Cell groups	-0.45131	0.930351	Downregulated in Cell groups (batch by Treatment)	-0.449124	0.999951	Downregulated in Rotifer	0.678709	0.999945	Upregulated in Nitrogen	-1.10268	0.999995	Downregulated in Nitrogen
Cre09.g401551	0.161901	0.957054	Upregulated in Cell groups	-1.86409	NA	Downregulated in Cell groups (batch by Treatment)	-1.475	NA	Downregulated in Rotifer	-0.354223	0.999945	Downregulated in Nitrogen	-1.10244	0.999995	Downregulated in Nitrogen
Cre17.g733000	-0.265017	0.918072	Downregulated in Cell groups	-1.27594	NA	Downregulated in Cell groups (batch by Treatment)	-1.26668	NA	Downregulated in Rotifer	-0.144714	0.999945	Downregulated in Nitrogen	-1.10087	0.999995	Downregulated in Nitrogen
Cre08.g365103	-4.96035	NA	Downregulated in Cell groups	-3.1495	0.870757	Downregulated in Cell groups (batch by Treatment)	-4.7514	0.999951	Downregulated in Rotifer	-3.63455	0.999945	Downregulated in Nitrogen	-1.10019	0.999995	Downregulated in Nitrogen
Cre17.g729301	0.55484	0.536162	Upregulated in Cell groups	-0.630613	0.903917	Downregulated in Cell groups (batch by Treatment)	-0.634676	0.999951	Downregulated in Rotifer	0.488597	0.999945	Upregulated in Nitrogen	-1.09946	0.999995	Downregulated in Nitrogen
Cre12.g504400	0.173034	0.929411	Upregulated in Cell groups	-0.264066	NA	Downregulated in Cell groups (batch by Treatment)	-0.237742	NA	Downregulated in Rotifer	0.883308	0.999945	Upregulated in Nitrogen	-1.09942	0.999995	Downregulated in Nitrogen
Cre17.g715450	3.24706	0.00840067	Upregulated in Cell groups	-1.10586	NA	Downregulated in Cell groups (batch by Treatment)	-1.65521	NA	Downregulated in Rotifer	-0.522802	0.999945	Downregulated in Nitrogen	-1.09877	0.999995	Downregulated in Nitrogen
Cre12.g540051	-1.03623	0.425335	Downregulated in Cell groups	-0.614113	NA	Downregulated in Cell groups (batch by Treatment)	-0.884683	NA	Downregulated in Rotifer	0.233419	0.999945	Upregulated in Nitrogen	-1.098	0.999995	Downregulated in Nitrogen
Cre17.g728864	-0.0460641	0.971761	Downregulated in Cell groups	-0.88546	0.790609	Downregulated in Cell groups (batch by Treatment)	-0.88562	0.999951	Downregulated in Rotifer	0.234085	0.999945	Upregulated in Nitrogen	-1.09681	0.999995	Downregulated in Nitrogen
Cre01.g034451	0.393717	0.743797	Upregulated in Cell groups	-0.829015	0.870268	Downregulated in Cell groups (batch by Treatment)	-0.728778	0.999951	Downregulated in Rotifer	0.386428	0.999945	Upregulated in Nitrogen	-1.09342	0.999995	Downregulated in Nitrogen
Cre14.g620250	-0.617437	0.710978	Downregulated in Cell groups	-1.52907	NA	Downregulated in Cell groups (batch by Treatment)	-1.62493	0.999951	Downregulated in Rotifer	-0.513449	0.999945	Downregulated in Nitrogen	-1.09341	0.999995	Downregulated in Nitrogen
Cre01.g035200	0.876618	0.520184	Upregulated in Cell groups	-1.22959	NA	Downregulated in Cell groups (batch by Treatment)	-0.963039	NA	Downregulated in Rotifer	0.157521	0.999945	Upregulated in Nitrogen	-1.0932	0.999995	Downregulated in Nitrogen
Cre06.g286850	-0.36576	0.811744	Downregulated in Cell groups	-0.421292	0.972155	Downregulated in Cell groups (batch by Treatment)	-0.637727	0.999951	Downregulated in Rotifer	0.472657	0.999945	Upregulated in Nitrogen	-1.09301	0.999995	Downregulated in Nitrogen
Cre11.g467601	-6.72865	NA	Downregulated in Cell groups	-5.8551	0.451799	Downregulated in Cell groups (batch by Treatment)	-6.88142	0.999951	Downregulated in Rotifer	-5.77338	0.171553	Downregulated in Nitrogen	-1.09267	0.999995	Downregulated in Nitrogen
Cre13.g562450	0.641662	0.41771	Upregulated in Cell groups	-0.828079	0.608872	Downregulated in Cell groups (batch by Treatment)	-0.808177	0.999951	Downregulated in Rotifer	0.311412	0.999945	Upregulated in Nitrogen	-1.09185	0.999995	Downregulated in Nitrogen
Cre04.g223375	-2.77152	2.66e-05	Downregulated in Cell groups	0.277708	0.981641	Upregulated in Cell groups (batch by Treatment)	0.131702	0.999951	Upregulated in Rotifer	1.24347	0.999945	Upregulated in Nitrogen	-1.09176	0.999995	Downregulated in Nitrogen
Cre17.g732350	-0.195522	0.907008	Downregulated in Cell groups	-1.93184	0.154716	Downregulated in Cell groups (batch by Treatment)	-1.79395	0.856733	Downregulated in Rotifer	-0.681788	0.999945	Downregulated in Nitrogen	-1.09145	0.999995	Downregulated in Nitrogen
Cre07.g318950	-0.755776	0.459045	Downregulated in Cell groups	-1.33674	0.482699	Downregulated in Cell groups (batch by Treatment)	-1.4819	0.999951	Downregulated in Rotifer	-0.372027	0.999945	Downregulated in Nitrogen	-1.09133	0.999995	Downregulated in Nitrogen
Cre10.g459550	-0.711746	0.588513	Downregulated in Cell groups	-1.68077	0.522049	Downregulated in Cell groups (batch by Treatment)	-1.80358	0.999951	Downregulated in Rotifer	-0.694057	0.999945	Downregulated in Nitrogen	-1.09066	0.999995	Downregulated in Nitrogen
Cre04.g227850	0.388937	0.69808	Upregulated in Cell groups	-0.729149	0.852685	Downregulated in Cell groups (batch by Treatment)	-0.677009	0.999951	Downregulated in Rotifer	0.438046	0.999945	Upregulated in Nitrogen	-1.09063	0.999995	Downregulated in Nitrogen
Cre01.g000300	0.376877	0.665183	Upregulated in Cell groups	-0.464189	0.87608	Downregulated in Cell groups (batch by Treatment)	-0.442956	0.999951	Downregulated in Rotifer	0.671178	0.999945	Upregulated in Nitrogen	-1.08818	0.999995	Downregulated in Nitrogen
Cre10.g435200	-0.499728	0.563735	Downregulated in Cell groups	-0.709445	0.783126	Downregulated in Cell groups (batch by Treatment)	-0.778993	0.999951	Downregulated in Rotifer	0.329018	0.999945	Upregulated in Nitrogen	-1.08758	0.999995	Downregulated in Nitrogen
Cre17.g708038	0.26817	0.846523	Upregulated in Cell groups	-0.164618	NA	Downregulated in Cell groups (batch by Treatment)	-0.170396	0.999951	Downregulated in Rotifer	0.939592	0.999945	Upregulated in Nitrogen	-1.08601	0.999995	Downregulated in Nitrogen
Cre07.g332025	2.60604	0.0699115	Upregulated in Cell groups	-1.13509	NA	Downregulated in Cell groups (batch by Treatment)	-0.947893	NA	Downregulated in Rotifer	0.174784	0.999945	Upregulated in Nitrogen	-1.08473	0.999995	Downregulated in Nitrogen
Cre17.g731591	-1.23487	0.38677	Downregulated in Cell groups	-1.52396	NA	Downregulated in Cell groups (batch by Treatment)	-1.71003	NA	Downregulated in Rotifer	-0.609014	0.999945	Downregulated in Nitrogen	-1.08422	0.999995	Downregulated in Nitrogen
Cre05.g247350	0.516888	0.653103	Upregulated in Cell groups	-1.04878	NA	Downregulated in Cell groups (batch by Treatment)	-1.13435	0.999951	Downregulated in Rotifer	-0.0222217	0.999945	Downregulated in Nitrogen	-1.08372	0.999995	Downregulated in Nitrogen
Cre02.g113900	-2.95789	0.108726	Downregulated in Cell groups	-2.19241	NA	Downregulated in Cell groups (batch by Treatment)	-2.92789	NA	Downregulated in Rotifer	-1.82905	0.999945	Downregulated in Nitrogen	-1.08323	0.999995	Downregulated in Nitrogen
Cre12.g504302	0.332734	0.831147	Upregulated in Cell groups	-1.30288	NA	Downregulated in Cell groups (batch by Treatment)	-1.19089	0.999951	Downregulated in Rotifer	-0.0860415	0.999945	Downregulated in Nitrogen	-1.08319	0.999995	Downregulated in Nitrogen
Cre02.g079351	-0.0251942	0.98919	Downregulated in Cell groups	-0.981645	NA	Downregulated in Cell groups (batch by Treatment)	-0.90969	0.999951	Downregulated in Rotifer	0.20023	0.999945	Upregulated in Nitrogen	-1.08303	0.999995	Downregulated in Nitrogen
Cre01.g012126	-4.05211	NA	Downregulated in Cell groups	-4.06779	NA	Downregulated in Cell groups (batch by Treatment)	-4.77631	0.535244	Downregulated in Rotifer	-3.67727	0.999945	Downregulated in Nitrogen	-1.08284	0.999995	Downregulated in Nitrogen
Cre07.g342100	-0.551965	0.669746	Downregulated in Cell groups	-0.78965	NA	Downregulated in Cell groups (batch by Treatment)	-0.714607	NA	Downregulated in Rotifer	0.39337	0.999945	Upregulated in Nitrogen	-1.08246	0.999995	Downregulated in Nitrogen
Cre06.g278136	0.192156	0.902149	Upregulated in Cell groups	-0.49221	NA	Downregulated in Cell groups (batch by Treatment)	-0.428092	0.999951	Downregulated in Rotifer	0.680923	0.999945	Upregulated in Nitrogen	-1.08201	0.999995	Downregulated in Nitrogen
Cre14.g609450	-0.94472	0.32268	Downregulated in Cell groups	0.152334	0.992985	Upregulated in Cell groups (batch by Treatment)	0.261316	0.999951	Upregulated in Rotifer	1.36465	0.999945	Upregulated in Nitrogen	-1.08171	0.999995	Downregulated in Nitrogen
Cre10.g425850	1.31029	0.0641739	Upregulated in Cell groups	-0.984621	0.686414	Downregulated in Cell groups (batch by Treatment)	-0.800905	0.999951	Downregulated in Rotifer	0.3056	0.999945	Upregulated in Nitrogen	-1.08149	0.999995	Downregulated in Nitrogen
Cre11.g481050	0.341952	0.862716	Upregulated in Cell groups	0.945062	NA	Upregulated in Cell groups (batch by Treatment)	0.950382	NA	Upregulated in Rotifer	2.05326	0.999945	Upregulated in Nitrogen	-1.08063	0.999995	Downregulated in Nitrogen
Cre16.g657200	-5.2144	NA	Downregulated in Cell groups	-4.91752	0.372419	Downregulated in Cell groups (batch by Treatment)	-6.06316	0.0708657	Downregulated in Rotifer	-4.96726	0.251894	Downregulated in Nitrogen	-1.07971	0.999995	Downregulated in Nitrogen
Cre02.g111029	4.67711	0.00138488	Upregulated in Cell groups	-1.60079	NA	Downregulated in Cell groups (batch by Treatment)	-0.538066	NA	Downregulated in Rotifer	0.573641	0.999945	Upregulated in Nitrogen	-1.07964	0.999995	Downregulated in Nitrogen
Cre11.g475550	-1.19056	0.249441	Downregulated in Cell groups	-0.107895	NA	Downregulated in Cell groups (batch by Treatment)	0.0714546	0.999951	Upregulated in Rotifer	1.16645	0.999945	Upregulated in Nitrogen	-1.07759	0.999995	Downregulated in Nitrogen
Cre01.g003000	0.00221219	0.999216	Upregulated in Cell groups	-2.10667	NA	Downregulated in Cell groups (batch by Treatment)	-2.00685	NA	Downregulated in Rotifer	-0.908628	0.999945	Downregulated in Nitrogen	-1.07711	0.999995	Downregulated in Nitrogen
Cre16.g687100	3.20876	5.37e-07	Upregulated in Cell groups	-0.286074	NA	Downregulated in Cell groups (batch by Treatment)	-0.418167	0.999951	Downregulated in Rotifer	0.690074	0.999945	Upregulated in Nitrogen	-1.07636	0.999995	Downregulated in Nitrogen
Cre01.g030400	-0.421169	0.876095	Downregulated in Cell groups	-2.24529	NA	Downregulated in Cell groups (batch by Treatment)	-2.28284	NA	Downregulated in Rotifer	-1.1841	0.999945	Downregulated in Nitrogen	-1.0758	0.999995	Downregulated in Nitrogen
Cre03.g159950	0.0943201	0.936116	Upregulated in Cell groups	-0.899338	0.611629	Downregulated in Cell groups (batch by Treatment)	-0.90948	0.999951	Downregulated in Rotifer	0.19115	0.999945	Upregulated in Nitrogen	-1.07556	0.999995	Downregulated in Nitrogen
Cre02.g109750	-2.35596	2.71e-06	Downregulated in Cell groups	-1.0749	0.220003	Downregulated in Cell groups (batch by Treatment)	-0.987092	0.999951	Downregulated in Rotifer	0.105891	0.999945	Upregulated in Nitrogen	-1.07511	0.999995	Downregulated in Nitrogen
Cre06.g251550	1.58108	0.288531	Upregulated in Cell groups	-0.0136356	NA	Downregulated in Cell groups (batch by Treatment)	0.396258	NA	Upregulated in Rotifer	1.49275	0.999945	Upregulated in Nitrogen	-1.07477	0.999995	Downregulated in Nitrogen
Cre02.g091950	0.247539	0.846144	Upregulated in Cell groups	-0.421216	0.952978	Downregulated in Cell groups (batch by Treatment)	-0.349198	0.999951	Downregulated in Rotifer	0.751326	0.999945	Upregulated in Nitrogen	-1.07235	0.999995	Downregulated in Nitrogen
Cre17.g737376	1.23707	0.529818	Upregulated in Cell groups	0.0238181	NA	Upregulated in Cell groups (batch by Treatment)	0.201825	NA	Upregulated in Rotifer	1.30678	0.999945	Upregulated in Nitrogen	-1.07228	0.999995	Downregulated in Nitrogen
Cre17.g711050	0.0859511	0.957348	Upregulated in Cell groups	-0.816939	NA	Downregulated in Cell groups (batch by Treatment)	-0.813687	NA	Downregulated in Rotifer	0.28128	0.999945	Upregulated in Nitrogen	-1.07211	0.999995	Downregulated in Nitrogen
Cre02.g079100	0.876521	0.331241	Upregulated in Cell groups	-0.566507	NA	Downregulated in Cell groups (batch by Treatment)	-0.631368	0.999951	Downregulated in Rotifer	0.470215	0.999945	Upregulated in Nitrogen	-1.07198	0.999995	Downregulated in Nitrogen
Cre43.g760547	1.68519	0.0690488	Upregulated in Cell groups	-1.72853	NA	Downregulated in Cell groups (batch by Treatment)	-1.97383	0.999951	Downregulated in Rotifer	-0.873331	0.999945	Downregulated in Nitrogen	-1.07145	0.999995	Downregulated in Nitrogen
Cre14.g617100	0.815361	0.272434	Upregulated in Cell groups	-0.547166	0.911698	Downregulated in Cell groups (batch by Treatment)	-0.537881	0.999951	Downregulated in Rotifer	0.557174	0.999945	Upregulated in Nitrogen	-1.07136	0.999995	Downregulated in Nitrogen
Cre05.g238343	-1.8604	0.0740364	Downregulated in Cell groups	-0.583932	NA	Downregulated in Cell groups (batch by Treatment)	-0.484861	NA	Downregulated in Rotifer	0.599815	0.999945	Upregulated in Nitrogen	-1.07066	0.999995	Downregulated in Nitrogen
Cre13.g588736	0.384311	0.760544	Upregulated in Cell groups	0.00513313	NA	Upregulated in Cell groups (batch by Treatment)	-0.0421452	0.999951	Downregulated in Rotifer	1.05342	0.999945	Upregulated in Nitrogen	-1.07033	0.999995	Downregulated in Nitrogen
Cre09.g390800	0.428923	0.762413	Upregulated in Cell groups	0.470638	0.960385	Upregulated in Cell groups (batch by Treatment)	0.45197	0.999951	Upregulated in Rotifer	1.54426	0.999945	Upregulated in Nitrogen	-1.07018	0.999995	Downregulated in Nitrogen
Cre09.g410200	-0.208167	0.851183	Downregulated in Cell groups	-0.892228	0.686548	Downregulated in Cell groups (batch by Treatment)	-0.91856	0.999951	Downregulated in Rotifer	0.173216	0.999945	Upregulated in Nitrogen	-1.06963	0.999995	Downregulated in Nitrogen
Cre05.g243451	-1.00529	0.131329	Downregulated in Cell groups	-0.507863	0.918651	Downregulated in Cell groups (batch by Treatment)	-0.502957	0.999951	Downregulated in Rotifer	0.58907	0.999945	Upregulated in Nitrogen	-1.06847	0.999995	Downregulated in Nitrogen
Cre03.g187800	3.13154	0.237505	Upregulated in Cell groups	0.0946004	NA	Upregulated in Cell groups (batch by Treatment)	-0.251426	NA	Downregulated in Rotifer	0.86083	NA	Upregulated in Nitrogen	-1.06835	0.999995	Downregulated in Nitrogen
Cre12.g484600	0.709235	0.372021	Upregulated in Cell groups	-0.310422	0.96309	Downregulated in Cell groups (batch by Treatment)	-0.405078	0.999951	Downregulated in Rotifer	0.690376	0.999945	Upregulated in Nitrogen	-1.06821	0.999995	Downregulated in Nitrogen
Cre04.g221500	-0.02536	0.990477	Downregulated in Cell groups	-0.950956	NA	Downregulated in Cell groups (batch by Treatment)	-0.943943	NA	Downregulated in Rotifer	0.152877	0.999945	Upregulated in Nitrogen	-1.06746	0.999995	Downregulated in Nitrogen
Cre01.g035650	-0.410258	0.680441	Downregulated in Cell groups	-1.3689	0.122611	Downregulated in Cell groups (batch by Treatment)	-1.36211	0.918311	Downregulated in Rotifer	-0.271912	0.999945	Downregulated in Nitrogen	-1.06721	0.999995	Downregulated in Nitrogen
Cre03.g173650	2.1175	0.0365	Upregulated in Cell groups	0.452273	NA	Upregulated in Cell groups (batch by Treatment)	0.180741	NA	Upregulated in Rotifer	1.28012	0.999945	Upregulated in Nitrogen	-1.0669	0.999995	Downregulated in Nitrogen
Cre01.g038900	-0.475125	0.740274	Downregulated in Cell groups	-0.817163	0.916492	Downregulated in Cell groups (batch by Treatment)	-0.974223	0.999951	Downregulated in Rotifer	0.109887	0.999945	Upregulated in Nitrogen	-1.06685	0.999995	Downregulated in Nitrogen
Cre02.g095104	0.00174252	0.999101	Upregulated in Cell groups	-0.910238	0.619932	Downregulated in Cell groups (batch by Treatment)	-0.910862	0.999951	Downregulated in Rotifer	0.178883	0.999945	Upregulated in Nitrogen	-1.06631	0.999995	Downregulated in Nitrogen
Cre04.g220050	-0.81876	0.592565	Downregulated in Cell groups	-2.13976	NA	Downregulated in Cell groups (batch by Treatment)	-2.26683	0.966909	Downregulated in Rotifer	-1.18024	0.999945	Downregulated in Nitrogen	-1.06568	0.999995	Downregulated in Nitrogen
Cre11.g478450	0.569778	0.819727	Upregulated in Cell groups	-1.302	NA	Downregulated in Cell groups (batch by Treatment)	-0.964527	NA	Downregulated in Rotifer	0.134997	0.999945	Upregulated in Nitrogen	-1.06548	0.999995	Downregulated in Nitrogen
Cre01.g060712	2.12342	0.112766	Upregulated in Cell groups	1.1134	NA	Upregulated in Cell groups (batch by Treatment)	0.598812	NA	Upregulated in Rotifer	1.69907	0.999945	Upregulated in Nitrogen	-1.06534	0.999995	Downregulated in Nitrogen
Cre10.g456650	0.0968705	0.956989	Upregulated in Cell groups	-0.112895	NA	Downregulated in Cell groups (batch by Treatment)	-0.109924	NA	Downregulated in Rotifer	0.978079	0.999945	Upregulated in Nitrogen	-1.06441	0.999995	Downregulated in Nitrogen
Cre16.g674700	-0.386821	0.667019	Downregulated in Cell groups	-0.799289	0.699086	Downregulated in Cell groups (batch by Treatment)	-0.852731	0.999951	Downregulated in Rotifer	0.232856	0.999945	Upregulated in Nitrogen	-1.06395	0.999995	Downregulated in Nitrogen
Cre02.g141701	0.0379653	0.979797	Upregulated in Cell groups	-1.50152	0.284264	Downregulated in Cell groups (batch by Treatment)	-1.50566	0.921409	Downregulated in Rotifer	-0.416227	0.999945	Downregulated in Nitrogen	-1.06347	0.999995	Downregulated in Nitrogen
Cre01.g024200	0.483971	0.785157	Upregulated in Cell groups	-0.122524	NA	Downregulated in Cell groups (batch by Treatment)	-0.0255658	NA	Downregulated in Rotifer	1.05456	0.999945	Upregulated in Nitrogen	-1.0625	0.999995	Downregulated in Nitrogen
Cre10.g439450	0.0962241	0.939828	Upregulated in Cell groups	-0.472443	0.918651	Downregulated in Cell groups (batch by Treatment)	-0.42956	0.999951	Downregulated in Rotifer	0.657864	0.999945	Upregulated in Nitrogen	-1.06156	0.999995	Downregulated in Nitrogen
Cre05.g234642	1.40064	0.15306	Upregulated in Cell groups	-1.69136	NA	Downregulated in Cell groups (batch by Treatment)	-1.38294	0.999951	Downregulated in Rotifer	-0.293781	0.999945	Downregulated in Nitrogen	-1.06151	0.999995	Downregulated in Nitrogen
Cre17.g698850	0.293891	0.879915	Upregulated in Cell groups	-2.02289	NA	Downregulated in Cell groups (batch by Treatment)	-1.95952	NA	Downregulated in Rotifer	-0.873255	0.999945	Downregulated in Nitrogen	-1.06073	0.999995	Downregulated in Nitrogen
Cre16.g687060	2.70068	0.00222775	Upregulated in Cell groups	-0.0685481	NA	Downregulated in Cell groups (batch by Treatment)	-0.170448	0.999951	Downregulated in Rotifer	0.923672	0.999945	Upregulated in Nitrogen	-1.0602	0.999995	Downregulated in Nitrogen
Cre07.g322250	-1.19735	0.12759	Downregulated in Cell groups	-0.443869	0.96031	Downregulated in Cell groups (batch by Treatment)	-0.218368	0.999951	Downregulated in Rotifer	0.861948	0.999945	Upregulated in Nitrogen	-1.05779	0.999995	Downregulated in Nitrogen
Cre05.g243358	0.182936	0.935973	Upregulated in Cell groups	0.331002	NA	Upregulated in Cell groups (batch by Treatment)	0.326399	NA	Upregulated in Rotifer	1.40734	0.999945	Upregulated in Nitrogen	-1.05772	0.999995	Downregulated in Nitrogen
Cre02.g076600	0.0140453	0.992121	Upregulated in Cell groups	-1.04544	0.681098	Downregulated in Cell groups (batch by Treatment)	-1.03247	0.999951	Downregulated in Rotifer	0.0470857	0.999945	Upregulated in Nitrogen	-1.05736	0.999995	Downregulated in Nitrogen
Cre16.g654050	-0.380961	0.76697	Downregulated in Cell groups	-0.415175	NA	Downregulated in Cell groups (batch by Treatment)	-0.317943	0.999951	Downregulated in Rotifer	0.765785	0.999945	Upregulated in Nitrogen	-1.05733	0.999995	Downregulated in Nitrogen
Cre16.g670650	2.10163	0.0111381	Upregulated in Cell groups	-1.40664	NA	Downregulated in Cell groups (batch by Treatment)	-0.788945	0.999951	Downregulated in Rotifer	0.295825	0.999945	Upregulated in Nitrogen	-1.05674	0.999995	Downregulated in Nitrogen
Cre20.g751797	-0.0985129	0.968557	Downregulated in Cell groups	-0.822907	NA	Downregulated in Cell groups (batch by Treatment)	-0.835061	NA	Downregulated in Rotifer	0.251043	0.999945	Upregulated in Nitrogen	-1.05647	0.999995	Downregulated in Nitrogen
Cre12.g556905	-1.82453	0.333085	Downregulated in Cell groups	-2.29014	NA	Downregulated in Cell groups (batch by Treatment)	-1.77207	NA	Downregulated in Rotifer	-0.700799	0.999945	Downregulated in Nitrogen	-1.05597	0.999995	Downregulated in Nitrogen
Cre16.g682138	0.692283	0.70865	Upregulated in Cell groups	-1.32792	NA	Downregulated in Cell groups (batch by Treatment)	-1.14355	NA	Downregulated in Rotifer	-0.0651203	0.999945	Downregulated in Nitrogen	-1.05496	0.999995	Downregulated in Nitrogen
Cre10.g428900	0.41357	0.723958	Upregulated in Cell groups	-0.192443	NA	Downregulated in Cell groups (batch by Treatment)	-0.298362	0.999951	Downregulated in Rotifer	0.784069	0.999945	Upregulated in Nitrogen	-1.0542	0.999995	Downregulated in Nitrogen
Cre16.g652250	-3.27767	1.01e-10	Downregulated in Cell groups	0.345494	0.960385	Upregulated in Cell groups (batch by Treatment)	-0.110754	0.999951	Downregulated in Rotifer	0.959721	0.999945	Upregulated in Nitrogen	-1.05381	0.999995	Downregulated in Nitrogen
Cre11.g467563	2.97808	0.00685195	Upregulated in Cell groups	0.298999	NA	Upregulated in Cell groups (batch by Treatment)	-0.458743	NA	Downregulated in Rotifer	0.62656	0.999945	Upregulated in Nitrogen	-1.05282	0.999995	Downregulated in Nitrogen
Cre06.g278108	-0.389728	0.757761	Downregulated in Cell groups	0.476434	0.940933	Upregulated in Cell groups (batch by Treatment)	0.459995	0.999951	Upregulated in Rotifer	1.53682	0.999945	Upregulated in Nitrogen	-1.05234	0.999995	Downregulated in Nitrogen
Cre02.g095151	2.26926	0.000811136	Upregulated in Cell groups	-0.330096	0.96309	Downregulated in Cell groups (batch by Treatment)	-0.579708	0.999951	Downregulated in Rotifer	0.504185	0.999945	Upregulated in Nitrogen	-1.05161	0.999995	Downregulated in Nitrogen
Cre10.g424700	-0.630712	0.576134	Downregulated in Cell groups	-1.5497	0.398292	Downregulated in Cell groups (batch by Treatment)	-1.65261	0.999951	Downregulated in Rotifer	-0.581317	0.999945	Downregulated in Nitrogen	-1.05063	0.999995	Downregulated in Nitrogen
Cre12.g500550	-1.1408	0.183363	Downregulated in Cell groups	-1.59534	0.120969	Downregulated in Cell groups (batch by Treatment)	-1.79549	0.913024	Downregulated in Rotifer	-0.726339	0.999945	Downregulated in Nitrogen	-1.05061	0.999995	Downregulated in Nitrogen
Cre12.g560500	-1.14664	0.565543	Downregulated in Cell groups	-1.63308	NA	Downregulated in Cell groups (batch by Treatment)	-1.68952	NA	Downregulated in Rotifer	-0.623832	0.999945	Downregulated in Nitrogen	-1.04954	0.999995	Downregulated in Nitrogen
Cre16.g685949	-2.85546	0.321232	Downregulated in Cell groups	1.25561	NA	Upregulated in Cell groups (batch by Treatment)	1.65031	NA	Upregulated in Rotifer	2.72382	NA	Upregulated in Nitrogen	-1.04831	0.999995	Downregulated in Nitrogen
Cre01.g017900	-0.159236	0.897901	Downregulated in Cell groups	-0.504843	NA	Downregulated in Cell groups (batch by Treatment)	-0.508665	0.999951	Downregulated in Rotifer	0.561704	0.999945	Upregulated in Nitrogen	-1.04745	0.999995	Downregulated in Nitrogen
Cre06.g254700	1.38353	0.121489	Upregulated in Cell groups	-1.41857	NA	Downregulated in Cell groups (batch by Treatment)	-1.20194	0.999951	Downregulated in Rotifer	-0.126774	0.999945	Downregulated in Nitrogen	-1.0462	0.999995	Downregulated in Nitrogen
Cre11.g482750	1.54904	0.0394091	Upregulated in Cell groups	0.486591	0.918651	Upregulated in Cell groups (batch by Treatment)	0.546015	0.999951	Upregulated in Rotifer	1.61815	0.999945	Upregulated in Nitrogen	-1.04459	0.999995	Downregulated in Nitrogen
Cre16.g686641	0.8854	0.777288	Upregulated in Cell groups	3.77749	NA	Upregulated in Cell groups (batch by Treatment)	3.59135	NA	Upregulated in Rotifer	4.68862	0.999945	Upregulated in Nitrogen	-1.04452	0.999995	Downregulated in Nitrogen
Cre03.g171200	-0.0797351	0.959406	Downregulated in Cell groups	-0.655789	NA	Downregulated in Cell groups (batch by Treatment)	-0.63353	0.999951	Downregulated in Rotifer	0.433755	0.999945	Upregulated in Nitrogen	-1.04446	0.999995	Downregulated in Nitrogen
Cre15.g636450	0.665926	0.41647	Upregulated in Cell groups	-0.654012	0.830346	Downregulated in Cell groups (batch by Treatment)	-0.624352	0.999951	Downregulated in Rotifer	0.448244	0.999945	Upregulated in Nitrogen	-1.04434	0.999995	Downregulated in Nitrogen
Cre01.g055457	0.610751	0.625625	Upregulated in Cell groups	-1.29504	NA	Downregulated in Cell groups (batch by Treatment)	-1.14165	0.999951	Downregulated in Rotifer	-0.0739532	0.999945	Downregulated in Nitrogen	-1.04382	0.999995	Downregulated in Nitrogen
Cre12.g510000	-1.74862	0.0563382	Downregulated in Cell groups	-1.73641	0.361484	Downregulated in Cell groups (batch by Treatment)	-1.76706	0.999951	Downregulated in Rotifer	-0.706992	0.999945	Downregulated in Nitrogen	-1.04363	0.999995	Downregulated in Nitrogen
Cre16.g685900	0.645185	0.404977	Upregulated in Cell groups	-0.606455	0.848282	Downregulated in Cell groups (batch by Treatment)	-0.710793	0.999951	Downregulated in Rotifer	0.360646	0.999945	Upregulated in Nitrogen	-1.0435	0.999995	Downregulated in Nitrogen
Cre12.g548250	1.04344	0.246272	Upregulated in Cell groups	-0.454752	NA	Downregulated in Cell groups (batch by Treatment)	-0.642765	0.999951	Downregulated in Rotifer	0.428239	0.999945	Upregulated in Nitrogen	-1.04156	0.999995	Downregulated in Nitrogen
Cre10.g420600	-0.197519	0.85697	Downregulated in Cell groups	-0.855787	0.717608	Downregulated in Cell groups (batch by Treatment)	-0.85974	0.999951	Downregulated in Rotifer	0.203573	0.999945	Upregulated in Nitrogen	-1.04128	0.999995	Downregulated in Nitrogen
Cre17.g722550	-0.595476	0.424632	Downregulated in Cell groups	-0.630056	0.818293	Downregulated in Cell groups (batch by Treatment)	-0.649727	0.999951	Downregulated in Rotifer	0.412914	0.999945	Upregulated in Nitrogen	-1.04081	0.999995	Downregulated in Nitrogen
Cre07.g323650	0.324326	0.850136	Upregulated in Cell groups	0.455582	NA	Upregulated in Cell groups (batch by Treatment)	0.497549	NA	Upregulated in Rotifer	1.55818	0.999945	Upregulated in Nitrogen	-1.04056	0.999995	Downregulated in Nitrogen
Cre06.g296950	-0.279014	0.910063	Downregulated in Cell groups	0.129869	NA	Upregulated in Cell groups (batch by Treatment)	-0.0184348	NA	Downregulated in Rotifer	1.03583	0.999945	Upregulated in Nitrogen	-1.04052	0.999995	Downregulated in Nitrogen
Cre03.g174450	2.05815	5.33e-06	Upregulated in Cell groups	-0.322104	0.956358	Downregulated in Cell groups (batch by Treatment)	-0.457265	0.999951	Downregulated in Rotifer	0.611604	0.999945	Upregulated in Nitrogen	-1.03987	0.999995	Downregulated in Nitrogen
Cre03.g167051	0.963293	0.208629	Upregulated in Cell groups	-0.767997	0.811407	Downregulated in Cell groups (batch by Treatment)	-0.829063	0.999951	Downregulated in Rotifer	0.239736	0.999945	Upregulated in Nitrogen	-1.03924	0.999995	Downregulated in Nitrogen
Cre17.g698683	1.65592	0.392693	Upregulated in Cell groups	-0.740212	NA	Downregulated in Cell groups (batch by Treatment)	-0.735711	NA	Downregulated in Rotifer	0.334123	NA	Upregulated in Nitrogen	-1.03862	0.999995	Downregulated in Nitrogen
Cre14.g623850	-0.334804	0.819626	Downregulated in Cell groups	-1.10182	NA	Downregulated in Cell groups (batch by Treatment)	-1.14043	0.999951	Downregulated in Rotifer	-0.0826982	0.999945	Downregulated in Nitrogen	-1.03812	0.999995	Downregulated in Nitrogen
Cre01.g048650	-0.468449	0.576134	Downregulated in Cell groups	-1.16812	0.118964	Downregulated in Cell groups (batch by Treatment)	-1.20134	0.999951	Downregulated in Rotifer	-0.14252	0.999945	Downregulated in Nitrogen	-1.03674	0.999995	Downregulated in Nitrogen
Cre12.g545700	-0.560211	0.65405	Downregulated in Cell groups	-1.0115	NA	Downregulated in Cell groups (batch by Treatment)	-1.12916	0.999951	Downregulated in Rotifer	-0.0731027	0.999945	Downregulated in Nitrogen	-1.03624	0.999995	Downregulated in Nitrogen
Cre10.g425600	-1.31079	0.601327	Downregulated in Cell groups	0.385632	NA	Upregulated in Cell groups (batch by Treatment)	-0.202098	NA	Downregulated in Rotifer	0.849998	NA	Upregulated in Nitrogen	-1.03564	0.999995	Downregulated in Nitrogen
Cre12.g490850	0.589929	0.460061	Upregulated in Cell groups	-0.913328	0.585283	Downregulated in Cell groups (batch by Treatment)	-0.889365	0.999951	Downregulated in Rotifer	0.173346	0.999945	Upregulated in Nitrogen	-1.03562	0.999995	Downregulated in Nitrogen
Cre07.g313250	0.8535	0.175833	Upregulated in Cell groups	-0.531857	0.828543	Downregulated in Cell groups (batch by Treatment)	-0.606273	0.999951	Downregulated in Rotifer	0.457095	0.999945	Upregulated in Nitrogen	-1.03553	0.999995	Downregulated in Nitrogen
Cre03.g193250	0.197623	0.866813	Upregulated in Cell groups	-0.985368	0.686414	Downregulated in Cell groups (batch by Treatment)	-0.975862	0.999951	Downregulated in Rotifer	0.081361	0.999945	Upregulated in Nitrogen	-1.03484	0.999995	Downregulated in Nitrogen
Cre09.g389319	-1.81874	0.000221957	Downregulated in Cell groups	-0.925326	0.447749	Downregulated in Cell groups (batch by Treatment)	-1.06887	0.999951	Downregulated in Rotifer	-0.0154814	0.999945	Downregulated in Nitrogen	-1.03451	0.999995	Downregulated in Nitrogen
Cre09.g400441	0.318992	0.775257	Upregulated in Cell groups	-0.685491	NA	Downregulated in Cell groups (batch by Treatment)	-0.720874	0.999951	Downregulated in Rotifer	0.33883	0.999945	Upregulated in Nitrogen	-1.03288	0.999995	Downregulated in Nitrogen
Cre03.g199050	-0.212888	0.909664	Downregulated in Cell groups	-0.8981	0.91253	Downregulated in Cell groups (batch by Treatment)	-0.899789	0.999951	Downregulated in Rotifer	0.148588	0.999945	Upregulated in Nitrogen	-1.03161	0.999995	Downregulated in Nitrogen
Cre11.g468200	0.700123	0.484869	Upregulated in Cell groups	0.63215	0.827759	Upregulated in Cell groups (batch by Treatment)	0.570222	0.999951	Upregulated in Rotifer	1.62757	0.999945	Upregulated in Nitrogen	-1.03102	0.999995	Downregulated in Nitrogen
Cre12.g500000	0.362105	0.821373	Upregulated in Cell groups	-0.623986	NA	Downregulated in Cell groups (batch by Treatment)	-0.624996	NA	Downregulated in Rotifer	0.436219	0.999945	Upregulated in Nitrogen	-1.031	0.999995	Downregulated in Nitrogen
Cre12.g491450	-0.827442	0.237452	Downregulated in Cell groups	-0.399113	0.944032	Downregulated in Cell groups (batch by Treatment)	-0.370379	0.999951	Downregulated in Rotifer	0.683575	0.999945	Upregulated in Nitrogen	-1.0308	0.999995	Downregulated in Nitrogen
Cre12.g491100	-1.20104	0.455644	Downregulated in Cell groups	-0.219651	NA	Downregulated in Cell groups (batch by Treatment)	-0.710338	NA	Downregulated in Rotifer	0.334597	0.999945	Upregulated in Nitrogen	-1.02912	0.999995	Downregulated in Nitrogen
Cre12.g558850	-0.0193823	0.987637	Downregulated in Cell groups	-0.862482	0.75898	Downregulated in Cell groups (batch by Treatment)	-0.863996	0.999951	Downregulated in Rotifer	0.188147	0.999945	Upregulated in Nitrogen	-1.02827	0.999995	Downregulated in Nitrogen
Cre08.g381800	0.0708762	0.953968	Upregulated in Cell groups	-0.835705	0.701065	Downregulated in Cell groups (batch by Treatment)	-0.813283	0.999951	Downregulated in Rotifer	0.236603	0.999945	Upregulated in Nitrogen	-1.02775	0.999995	Downregulated in Nitrogen
Cre11.g475800	-1.49415	0.381739	Downregulated in Cell groups	-1.82476	NA	Downregulated in Cell groups (batch by Treatment)	-1.64489	NA	Downregulated in Rotifer	-0.597447	0.999945	Downregulated in Nitrogen	-1.02764	0.999995	Downregulated in Nitrogen
Cre16.g662600	1.68439	0.0386508	Upregulated in Cell groups	0.0936348	NA	Upregulated in Cell groups (batch by Treatment)	-0.152638	0.999951	Downregulated in Rotifer	0.905931	0.999945	Upregulated in Nitrogen	-1.02759	0.999995	Downregulated in Nitrogen
Cre11.g467564	-0.128206	0.936306	Downregulated in Cell groups	-0.934551	NA	Downregulated in Cell groups (batch by Treatment)	-0.93039	0.999951	Downregulated in Rotifer	0.117106	0.999945	Upregulated in Nitrogen	-1.02667	0.999995	Downregulated in Nitrogen
Cre06.g301650	0.470181	0.600168	Upregulated in Cell groups	-0.892556	0.717608	Downregulated in Cell groups (batch by Treatment)	-0.939777	0.999951	Downregulated in Rotifer	0.112843	0.999945	Upregulated in Nitrogen	-1.02594	0.999995	Downregulated in Nitrogen
Cre08.g377600	0.172641	0.881797	Upregulated in Cell groups	-0.617217	0.894773	Downregulated in Cell groups (batch by Treatment)	-0.610199	0.999951	Downregulated in Rotifer	0.437163	0.999945	Upregulated in Nitrogen	-1.02543	0.999995	Downregulated in Nitrogen
Cre13.g569400	3.55392	3.13e-09	Upregulated in Cell groups	-0.0430572	0.99912	Downregulated in Cell groups (batch by Treatment)	0.442571	0.999951	Upregulated in Rotifer	1.49781	0.999945	Upregulated in Nitrogen	-1.02541	0.999995	Downregulated in Nitrogen
Cre07.g339400	-0.0242811	0.987962	Downregulated in Cell groups	-1.46278	NA	Downregulated in Cell groups (batch by Treatment)	-1.4656	0.999951	Downregulated in Rotifer	-0.418962	0.999945	Downregulated in Nitrogen	-1.02484	0.999995	Downregulated in Nitrogen
Cre14.g622951	0.167913	0.957857	Upregulated in Cell groups	0.552472	NA	Upregulated in Cell groups (batch by Treatment)	0.505435	NA	Upregulated in Rotifer	1.54214	NA	Upregulated in Nitrogen	-1.02459	0.999995	Downregulated in Nitrogen
Cre12.g500715	-2.37523	0.00221977	Downregulated in Cell groups	0.0224472	NA	Upregulated in Cell groups (batch by Treatment)	-0.439804	0.999951	Downregulated in Rotifer	0.604924	0.999945	Upregulated in Nitrogen	-1.02444	0.999995	Downregulated in Nitrogen
Cre26.g756597	0.180121	0.860381	Upregulated in Cell groups	-0.426403	0.918651	Downregulated in Cell groups (batch by Treatment)	-0.455718	0.999951	Downregulated in Rotifer	0.594781	0.999945	Upregulated in Nitrogen	-1.02431	0.999995	Downregulated in Nitrogen
Cre03.g173132	3.61377	2.85e-16	Upregulated in Cell groups	-0.0157947	0.999805	Downregulated in Cell groups (batch by Treatment)	0.177615	0.999951	Upregulated in Rotifer	1.23215	0.999945	Upregulated in Nitrogen	-1.0231	0.999995	Downregulated in Nitrogen
Cre03.g192150	0.288672	0.897159	Upregulated in Cell groups	-1.29184	NA	Downregulated in Cell groups (batch by Treatment)	-1.21889	NA	Downregulated in Rotifer	-0.175501	0.999945	Downregulated in Nitrogen	-1.02288	0.999995	Downregulated in Nitrogen
Cre05.g242950	-1.00499	0.371411	Downregulated in Cell groups	-0.344033	NA	Downregulated in Cell groups (batch by Treatment)	-0.497732	NA	Downregulated in Rotifer	0.540424	0.999945	Upregulated in Nitrogen	-1.02114	0.999995	Downregulated in Nitrogen
Cre13.g579200	0.759069	0.270107	Upregulated in Cell groups	-0.413718	0.916331	Downregulated in Cell groups (batch by Treatment)	-0.412827	0.999951	Downregulated in Rotifer	0.635533	0.999945	Upregulated in Nitrogen	-1.02085	0.999995	Downregulated in Nitrogen
Cre16.g647550	0.594734	0.542891	Upregulated in Cell groups	-0.944276	NA	Downregulated in Cell groups (batch by Treatment)	-0.975211	0.999951	Downregulated in Rotifer	0.0724631	0.999945	Upregulated in Nitrogen	-1.01939	0.999995	Downregulated in Nitrogen
Cre16.g687630	-1.14805	0.566277	Downregulated in Cell groups	-1.70455	NA	Downregulated in Cell groups (batch by Treatment)	-1.98741	NA	Downregulated in Rotifer	-0.951904	0.999945	Downregulated in Nitrogen	-1.01913	0.999995	Downregulated in Nitrogen
Cre16.g683400	0.95838	0.15213	Upregulated in Cell groups	-0.667948	0.83948	Downregulated in Cell groups (batch by Treatment)	-0.548131	0.999951	Downregulated in Rotifer	0.494086	0.999945	Upregulated in Nitrogen	-1.01703	0.999995	Downregulated in Nitrogen
Cre06.g277050	0.407153	0.655493	Upregulated in Cell groups	-1.18502	0.219494	Downregulated in Cell groups (batch by Treatment)	-1.17502	0.999951	Downregulated in Rotifer	-0.132742	0.999945	Downregulated in Nitrogen	-1.01646	0.999995	Downregulated in Nitrogen
Cre12.g483600	-0.690566	0.42209	Downregulated in Cell groups	-0.163377	0.991805	Downregulated in Cell groups (batch by Treatment)	-0.193997	0.999951	Downregulated in Rotifer	0.842967	0.999945	Upregulated in Nitrogen	-1.01568	0.999995	Downregulated in Nitrogen
Cre07.g322500	0.803615	0.389976	Upregulated in Cell groups	0.0743647	NA	Upregulated in Cell groups (batch by Treatment)	7.15e-05	0.999951	Upregulated in Rotifer	1.04361	0.999945	Upregulated in Nitrogen	-1.0155	0.999995	Downregulated in Nitrogen
Cre09.g395954	-1.65015	0.0784654	Downregulated in Cell groups	-0.920606	NA	Downregulated in Cell groups (batch by Treatment)	-0.842157	NA	Downregulated in Rotifer	0.189687	0.999945	Upregulated in Nitrogen	-1.01481	0.999995	Downregulated in Nitrogen
Cre07.g327333	0.337967	0.906768	Upregulated in Cell groups	-0.687259	NA	Downregulated in Cell groups (batch by Treatment)	-0.478262	NA	Downregulated in Rotifer	0.551238	0.999945	Upregulated in Nitrogen	-1.01452	0.999995	Downregulated in Nitrogen
Cre09.g406650	0.827632	0.357754	Upregulated in Cell groups	-0.574625	0.932209	Downregulated in Cell groups (batch by Treatment)	-0.375555	0.999951	Downregulated in Rotifer	0.662474	0.999945	Upregulated in Nitrogen	-1.01425	0.999995	Downregulated in Nitrogen
Cre08.g358700	0.827645	0.440082	Upregulated in Cell groups	0.0379937	NA	Upregulated in Cell groups (batch by Treatment)	-0.0107268	NA	Downregulated in Rotifer	1.02979	0.999945	Upregulated in Nitrogen	-1.01382	0.999995	Downregulated in Nitrogen
Cre08.g371751	1.0149	0.139152	Upregulated in Cell groups	-0.417355	0.936366	Downregulated in Cell groups (batch by Treatment)	-0.455703	0.999951	Downregulated in Rotifer	0.586511	0.999945	Upregulated in Nitrogen	-1.01354	0.999995	Downregulated in Nitrogen
Cre10.g462000	-1.88624	0.00121627	Downregulated in Cell groups	-0.600277	0.918651	Downregulated in Cell groups (batch by Treatment)	-0.951373	0.999951	Downregulated in Rotifer	0.0806324	0.999945	Upregulated in Nitrogen	-1.01306	0.999995	Downregulated in Nitrogen
Cre03.g210513	0.739669	0.258381	Upregulated in Cell groups	-0.600655	0.807157	Downregulated in Cell groups (batch by Treatment)	-0.577895	0.999951	Downregulated in Rotifer	0.460993	0.999945	Upregulated in Nitrogen	-1.01267	0.999995	Downregulated in Nitrogen
Cre03.g146327	-0.357123	0.854724	Downregulated in Cell groups	-1.28008	NA	Downregulated in Cell groups (batch by Treatment)	-1.29797	NA	Downregulated in Rotifer	-0.263596	0.999945	Downregulated in Nitrogen	-1.01265	0.999995	Downregulated in Nitrogen
Cre07.g328700	-0.0130954	0.993967	Downregulated in Cell groups	-1.29067	0.63111	Downregulated in Cell groups (batch by Treatment)	-1.24235	0.999951	Downregulated in Rotifer	-0.209802	0.999945	Downregulated in Nitrogen	-1.01204	0.999995	Downregulated in Nitrogen
Cre07.g355800	-0.339808	0.763088	Downregulated in Cell groups	-0.715786	0.874166	Downregulated in Cell groups (batch by Treatment)	-0.671591	0.999951	Downregulated in Rotifer	0.360067	0.999945	Upregulated in Nitrogen	-1.01148	0.999995	Downregulated in Nitrogen
Cre06.g255950	0.37778	0.70071	Upregulated in Cell groups	-1.15872	0.398292	Downregulated in Cell groups (batch by Treatment)	-1.11604	0.999951	Downregulated in Rotifer	-0.079593	0.999945	Downregulated in Nitrogen	-1.01058	0.999995	Downregulated in Nitrogen
Cre07.g333150	1.01458	0.145915	Upregulated in Cell groups	0.179882	0.983108	Upregulated in Cell groups (batch by Treatment)	0.103304	0.999951	Upregulated in Rotifer	1.13901	0.999945	Upregulated in Nitrogen	-1.01037	0.999995	Downregulated in Nitrogen
Cre08.g361750	-1.40922	0.0728008	Downregulated in Cell groups	0.455172	0.921702	Upregulated in Cell groups (batch by Treatment)	0.386568	0.999951	Upregulated in Rotifer	1.41555	0.999945	Upregulated in Nitrogen	-1.01017	0.999995	Downregulated in Nitrogen
Cre01.g036300	-0.0747574	0.963171	Downregulated in Cell groups	-1.30408	NA	Downregulated in Cell groups (batch by Treatment)	-1.29391	0.999951	Downregulated in Rotifer	-0.261574	0.999945	Downregulated in Nitrogen	-1.00926	0.999995	Downregulated in Nitrogen
Cre09.g399910	-0.731985	0.430922	Downregulated in Cell groups	-0.975134	NA	Downregulated in Cell groups (batch by Treatment)	-1.08487	0.999951	Downregulated in Rotifer	-0.054562	0.999945	Downregulated in Nitrogen	-1.0085	0.999995	Downregulated in Nitrogen
Cre07.g312850	-0.777383	0.342372	Downregulated in Cell groups	-1.07165	0.52184	Downregulated in Cell groups (batch by Treatment)	-1.16782	0.999951	Downregulated in Rotifer	-0.140494	0.999945	Downregulated in Nitrogen	-1.00807	0.999995	Downregulated in Nitrogen
Cre17.g705600	-0.708838	0.598708	Downregulated in Cell groups	-0.918145	NA	Downregulated in Cell groups (batch by Treatment)	-0.968174	NA	Downregulated in Rotifer	0.0599284	0.999945	Upregulated in Nitrogen	-1.00783	0.999995	Downregulated in Nitrogen
Cre07.g343567	-0.120246	0.957133	Downregulated in Cell groups	0.183292	NA	Upregulated in Cell groups (batch by Treatment)	0.226918	NA	Upregulated in Rotifer	1.26421	0.999945	Upregulated in Nitrogen	-1.00761	0.999995	Downregulated in Nitrogen
Cre02.g108750	0.646944	0.695985	Upregulated in Cell groups	-1.59467	NA	Downregulated in Cell groups (batch by Treatment)	-1.10744	0.999951	Downregulated in Rotifer	-0.0726597	0.999945	Downregulated in Nitrogen	-1.00705	0.999995	Downregulated in Nitrogen
Cre12.g489000	0.930488	0.596121	Upregulated in Cell groups	-3.04737	0.0577053	Downregulated in Cell groups (batch by Treatment)	-1.89364	0.999951	Downregulated in Rotifer	-0.863099	0.999945	Downregulated in Nitrogen	-1.00637	0.999995	Downregulated in Nitrogen
Cre06.g270150	-0.486571	0.78479	Downregulated in Cell groups	-2.25003	0.308942	Downregulated in Cell groups (batch by Treatment)	-2.02886	0.999951	Downregulated in Rotifer	-1.00313	0.999945	Downregulated in Nitrogen	-1.00608	0.999995	Downregulated in Nitrogen
Cre03.g144707	-1.18463	0.0548736	Downregulated in Cell groups	-0.978976	0.528103	Downregulated in Cell groups (batch by Treatment)	-1.08367	0.999951	Downregulated in Rotifer	-0.0587709	0.999945	Downregulated in Nitrogen	-1.00492	0.999995	Downregulated in Nitrogen
Cre07.g322176	0.39643	0.642838	Upregulated in Cell groups	-1.03703	0.311407	Downregulated in Cell groups (batch by Treatment)	-1.02361	0.999951	Downregulated in Rotifer	0.00588481	0.999945	Upregulated in Nitrogen	-1.00407	0.999995	Downregulated in Nitrogen
Cre12.g517925	0.118402	0.963609	Upregulated in Cell groups	-1.29462	NA	Downregulated in Cell groups (batch by Treatment)	-1.17543	NA	Downregulated in Rotifer	-0.153644	0.999945	Downregulated in Nitrogen	-1.00301	0.999995	Downregulated in Nitrogen
Cre06.g259750	-1.02008	0.408422	Downregulated in Cell groups	-2.21692	0.0724362	Downregulated in Cell groups (batch by Treatment)	-2.30382	0.652414	Downregulated in Rotifer	-1.282	0.999945	Downregulated in Nitrogen	-1.0029	0.999995	Downregulated in Nitrogen
Cre10.g442850	-0.0727006	0.950111	Downregulated in Cell groups	-0.848879	0.686548	Downregulated in Cell groups (batch by Treatment)	-0.842326	0.999951	Downregulated in Rotifer	0.184203	0.999945	Upregulated in Nitrogen	-1.00278	0.999995	Downregulated in Nitrogen
Cre01.g062172	-0.909769	0.540599	Downregulated in Cell groups	0.0933665	NA	Upregulated in Cell groups (batch by Treatment)	0.252101	NA	Upregulated in Rotifer	1.27555	0.999945	Upregulated in Nitrogen	-1.0025	0.999995	Downregulated in Nitrogen
Cre10.g455400	0.615446	0.584261	Upregulated in Cell groups	-0.484512	NA	Downregulated in Cell groups (batch by Treatment)	-0.620194	0.999951	Downregulated in Rotifer	0.411784	0.999945	Upregulated in Nitrogen	-1.00241	0.999995	Downregulated in Nitrogen
Cre07.g352400	-0.586675	0.57337	Downregulated in Cell groups	-0.887682	0.821632	Downregulated in Cell groups (batch by Treatment)	-1.05319	0.999951	Downregulated in Rotifer	-0.0322206	0.999945	Downregulated in Nitrogen	-1.00185	0.999995	Downregulated in Nitrogen
Cre08.g375400	1.37945	0.0461243	Upregulated in Cell groups	-0.174564	0.991517	Downregulated in Cell groups (batch by Treatment)	-0.182269	0.999951	Downregulated in Rotifer	0.843809	0.999945	Upregulated in Nitrogen	-1.00174	0.999995	Downregulated in Nitrogen
Cre10.g463250	-0.225387	0.930099	Downregulated in Cell groups	-1.67726	NA	Downregulated in Cell groups (batch by Treatment)	-1.32591	NA	Downregulated in Rotifer	-0.308799	0.999945	Downregulated in Nitrogen	-1.00036	0.999995	Downregulated in Nitrogen
Cre03.g168350	-0.157334	0.885944	Downregulated in Cell groups	-0.390876	0.951402	Downregulated in Cell groups (batch by Treatment)	-0.387357	0.999951	Downregulated in Rotifer	0.636543	0.999945	Upregulated in Nitrogen	-0.999395	0.999995	Downregulated in Nitrogen
Cre01.g033300	3.52429	0.000713147	Upregulated in Cell groups	-2.219	NA	Downregulated in Cell groups (batch by Treatment)	-1.0608	0.999951	Downregulated in Rotifer	-0.0297733	0.999945	Downregulated in Nitrogen	-0.999042	0.999995	Downregulated in Nitrogen
Cre16.g659667	-7.85474	7.98e-09	Downregulated in Cell groups	-2.3499	0.2127	Downregulated in Cell groups (batch by Treatment)	-2.41818	0.999951	Downregulated in Rotifer	-1.40467	0.999945	Downregulated in Nitrogen	-0.999019	0.999995	Downregulated in Nitrogen
Cre10.g456500	-0.0131448	0.992674	Downregulated in Cell groups	-1.34704	0.275451	Downregulated in Cell groups (batch by Treatment)	-1.31106	0.999951	Downregulated in Rotifer	-0.288001	0.999945	Downregulated in Nitrogen	-0.998072	0.999995	Downregulated in Nitrogen
Cre12.g554150	-0.236039	0.947682	Downregulated in Cell groups	2.78141	NA	Upregulated in Cell groups (batch by Treatment)	2.60775	NA	Upregulated in Rotifer	3.59694	NA	Upregulated in Nitrogen	-0.997042	0.999995	Downregulated in Nitrogen
Cre17.g717700	-1.17667	0.478847	Downregulated in Cell groups	-2.38158	NA	Downregulated in Cell groups (batch by Treatment)	-2.52753	NA	Downregulated in Rotifer	-1.51193	0.999945	Downregulated in Nitrogen	-0.996837	0.999995	Downregulated in Nitrogen
Cre12.g537371	-0.982406	0.142268	Downregulated in Cell groups	-0.518623	0.88469	Downregulated in Cell groups (batch by Treatment)	-0.647176	0.999951	Downregulated in Rotifer	0.368693	0.999945	Upregulated in Nitrogen	-0.996821	0.999995	Downregulated in Nitrogen
Cre01.g052200	0.661319	0.316904	Upregulated in Cell groups	-0.51256	0.865967	Downregulated in Cell groups (batch by Treatment)	-0.561358	0.999951	Downregulated in Rotifer	0.461292	0.999945	Upregulated in Nitrogen	-0.996555	0.999995	Downregulated in Nitrogen
Cre06.g257950	-0.126531	0.902016	Downregulated in Cell groups	-0.747331	0.657169	Downregulated in Cell groups (batch by Treatment)	-0.753461	0.999951	Downregulated in Rotifer	0.267977	0.999945	Upregulated in Nitrogen	-0.996553	0.999995	Downregulated in Nitrogen
Cre10.g429800	1.05791	0.26282	Upregulated in Cell groups	-0.388332	NA	Downregulated in Cell groups (batch by Treatment)	-0.291806	0.999951	Downregulated in Rotifer	0.734303	0.999945	Upregulated in Nitrogen	-0.99615	0.999995	Downregulated in Nitrogen
Cre06.g291900	0.302468	0.785901	Upregulated in Cell groups	-0.557388	0.918651	Downregulated in Cell groups (batch by Treatment)	-0.507963	0.999951	Downregulated in Rotifer	0.508349	0.999945	Upregulated in Nitrogen	-0.994562	0.999995	Downregulated in Nitrogen
Cre06.g260000	0.465896	NA	Upregulated in Cell groups	-3.36816	0.0230534	Downregulated in Cell groups (batch by Treatment)	-2.33208	0.701578	Downregulated in Rotifer	-1.31814	0.999945	Downregulated in Nitrogen	-0.990872	0.999995	Downregulated in Nitrogen
Cre02.g089200	0.255346	0.803548	Upregulated in Cell groups	-0.885249	0.727162	Downregulated in Cell groups (batch by Treatment)	-0.882507	0.999951	Downregulated in Rotifer	0.132754	0.999945	Upregulated in Nitrogen	-0.990795	0.999995	Downregulated in Nitrogen
Cre08.g360801	1.11017	0.126675	Upregulated in Cell groups	-0.839358	0.810308	Downregulated in Cell groups (batch by Treatment)	-0.668613	0.999951	Downregulated in Rotifer	0.34425	0.999945	Upregulated in Nitrogen	-0.98834	0.999995	Downregulated in Nitrogen
Cre08.g365950	0.409121	0.694421	Upregulated in Cell groups	-1.02763	0.657821	Downregulated in Cell groups (batch by Treatment)	-0.857056	0.999951	Downregulated in Rotifer	0.154776	0.999945	Upregulated in Nitrogen	-0.988036	0.999995	Downregulated in Nitrogen
Cre10.g424350	0.0539152	0.971185	Upregulated in Cell groups	-1.34802	0.52184	Downregulated in Cell groups (batch by Treatment)	-1.32538	0.999951	Downregulated in Rotifer	-0.31648	0.999945	Downregulated in Nitrogen	-0.987113	0.999995	Downregulated in Nitrogen
Cre12.g516900	0.364574	0.808285	Upregulated in Cell groups	-0.192669	NA	Downregulated in Cell groups (batch by Treatment)	-0.0531375	NA	Downregulated in Rotifer	0.957893	0.999945	Upregulated in Nitrogen	-0.986898	0.999995	Downregulated in Nitrogen
Cre12.g517451	-0.714392	0.459045	Downregulated in Cell groups	-1.37469	0.361484	Downregulated in Cell groups (batch by Treatment)	-1.45355	0.999951	Downregulated in Rotifer	-0.447275	0.999945	Downregulated in Nitrogen	-0.986881	0.999995	Downregulated in Nitrogen
Cre06.g278167	0.407682	0.734574	Upregulated in Cell groups	-0.918816	NA	Downregulated in Cell groups (batch by Treatment)	-0.985207	0.999951	Downregulated in Rotifer	0.0290244	0.999945	Upregulated in Nitrogen	-0.985983	0.999995	Downregulated in Nitrogen
Cre02.g082300	0.730019	0.261008	Upregulated in Cell groups	-0.839277	0.525187	Downregulated in Cell groups (batch by Treatment)	-0.840614	0.999951	Downregulated in Rotifer	0.171449	0.999945	Upregulated in Nitrogen	-0.985572	0.999995	Downregulated in Nitrogen
Cre14.g626800	0.369408	0.802994	Upregulated in Cell groups	0.150826	NA	Upregulated in Cell groups (batch by Treatment)	0.119309	NA	Upregulated in Rotifer	1.13296	0.999945	Upregulated in Nitrogen	-0.984812	0.999995	Downregulated in Nitrogen
Cre08.g361150	0.297138	0.824731	Upregulated in Cell groups	0.18561	NA	Upregulated in Cell groups (batch by Treatment)	0.185381	0.999951	Upregulated in Rotifer	1.19264	0.999945	Upregulated in Nitrogen	-0.984627	0.999995	Downregulated in Nitrogen
Cre12.g523340	-0.772945	0.696212	Downregulated in Cell groups	-1.04624	NA	Downregulated in Cell groups (batch by Treatment)	-1.15983	NA	Downregulated in Rotifer	-0.160768	0.999945	Downregulated in Nitrogen	-0.98462	0.999995	Downregulated in Nitrogen
Cre09.g396050	-0.0964999	0.959687	Downregulated in Cell groups	-2.08091	NA	Downregulated in Cell groups (batch by Treatment)	-2.00818	0.94121	Downregulated in Rotifer	-1.00122	0.999945	Downregulated in Nitrogen	-0.984471	0.999995	Downregulated in Nitrogen
Cre12.g522800	-0.741313	0.433294	Downregulated in Cell groups	-0.277977	0.97949	Downregulated in Cell groups (batch by Treatment)	-0.385477	0.999951	Downregulated in Rotifer	0.61717	0.999945	Upregulated in Nitrogen	-0.984419	0.999995	Downregulated in Nitrogen
Cre12.g523400	0.178384	0.93772	Upregulated in Cell groups	-0.242245	NA	Downregulated in Cell groups (batch by Treatment)	-0.2161	NA	Downregulated in Rotifer	0.790977	0.999945	Upregulated in Nitrogen	-0.984007	0.999995	Downregulated in Nitrogen
Cre02.g087850	-2.00871	0.000462064	Downregulated in Cell groups	0.0421892	0.998588	Upregulated in Cell groups (batch by Treatment)	0.28975	0.999951	Upregulated in Rotifer	1.29369	0.999945	Upregulated in Nitrogen	-0.983329	0.999995	Downregulated in Nitrogen
Cre04.g221450	2.07056	0.00960508	Upregulated in Cell groups	-1.26	0.686548	Downregulated in Cell groups (batch by Treatment)	-0.485689	0.999951	Downregulated in Rotifer	0.523794	0.999945	Upregulated in Nitrogen	-0.982941	0.999995	Downregulated in Nitrogen
Cre07.g344500	1.43226	0.0365541	Upregulated in Cell groups	-0.108998	0.992985	Downregulated in Cell groups (batch by Treatment)	0.128595	0.999951	Upregulated in Rotifer	1.1379	0.999945	Upregulated in Nitrogen	-0.982797	0.999995	Downregulated in Nitrogen
Cre13.g576740	-0.509333	0.785157	Downregulated in Cell groups	-1.37108	NA	Downregulated in Cell groups (batch by Treatment)	-1.42729	NA	Downregulated in Rotifer	-0.420368	0.999945	Downregulated in Nitrogen	-0.982793	0.999995	Downregulated in Nitrogen
Cre06.g310550	0.550997	0.856243	Upregulated in Cell groups	2.55951	NA	Upregulated in Cell groups (batch by Treatment)	2.08955	NA	Upregulated in Rotifer	3.12477	0.999945	Upregulated in Nitrogen	-0.982526	0.999995	Downregulated in Nitrogen
Cre09.g401663	1.06503	0.140865	Upregulated in Cell groups	-0.715996	0.820952	Downregulated in Cell groups (batch by Treatment)	-0.747809	0.999951	Downregulated in Rotifer	0.263926	0.999945	Upregulated in Nitrogen	-0.981855	0.999995	Downregulated in Nitrogen
Cre04.g229850	-0.46136	0.712188	Downregulated in Cell groups	-0.882219	NA	Downregulated in Cell groups (batch by Treatment)	-0.738981	0.999951	Downregulated in Rotifer	0.26804	0.999945	Upregulated in Nitrogen	-0.981585	0.999995	Downregulated in Nitrogen
Cre01.g039350	-0.527738	0.560624	Downregulated in Cell groups	-1.26549	0.251378	Downregulated in Cell groups (batch by Treatment)	-1.33876	0.999951	Downregulated in Rotifer	-0.33683	0.999945	Downregulated in Nitrogen	-0.980467	0.999995	Downregulated in Nitrogen
Cre09.g396450	0.11574	0.910957	Upregulated in Cell groups	-0.753072	0.657169	Downregulated in Cell groups (batch by Treatment)	-0.746029	0.999951	Downregulated in Rotifer	0.258454	0.999945	Upregulated in Nitrogen	-0.980255	0.999995	Downregulated in Nitrogen
Cre04.g224947	0.202494	0.861403	Upregulated in Cell groups	0.00190389	0.999805	Upregulated in Cell groups (batch by Treatment)	0.00181737	0.999951	Upregulated in Rotifer	1.00715	0.999945	Upregulated in Nitrogen	-0.980112	0.999995	Downregulated in Nitrogen
Cre12.g485950	-0.415672	0.740274	Downregulated in Cell groups	-1.60149	NA	Downregulated in Cell groups (batch by Treatment)	-1.61401	0.999951	Downregulated in Rotifer	-0.610994	0.999945	Downregulated in Nitrogen	-0.979889	0.999995	Downregulated in Nitrogen
Cre10.g418600	-1.73962	0.00313803	Downregulated in Cell groups	-0.262808	0.96408	Downregulated in Cell groups (batch by Treatment)	-0.175967	0.999951	Downregulated in Rotifer	0.821648	0.999945	Upregulated in Nitrogen	-0.97925	0.999995	Downregulated in Nitrogen
Cre02.g102200	1.84462	0.00414981	Upregulated in Cell groups	0.347082	0.956358	Upregulated in Cell groups (batch by Treatment)	0.468831	0.999951	Upregulated in Rotifer	1.47596	0.999945	Upregulated in Nitrogen	-0.978858	0.999995	Downregulated in Nitrogen
Cre12.g488800	-1.49063	0.0547047	Downregulated in Cell groups	-1.59542	0.0879741	Downregulated in Cell groups (batch by Treatment)	-1.24637	0.999951	Downregulated in Rotifer	-0.249172	0.999945	Downregulated in Nitrogen	-0.978026	0.999995	Downregulated in Nitrogen
Cre16.g657550	0.44656	0.590048	Upregulated in Cell groups	-0.45742	0.918651	Downregulated in Cell groups (batch by Treatment)	-0.41609	0.999951	Downregulated in Rotifer	0.582988	0.999945	Upregulated in Nitrogen	-0.975791	0.999995	Downregulated in Nitrogen
Cre17.g724873	-0.718431	0.669981	Downregulated in Cell groups	-0.640406	NA	Downregulated in Cell groups (batch by Treatment)	-0.788159	NA	Downregulated in Rotifer	0.208333	0.999945	Upregulated in Nitrogen	-0.975247	0.999995	Downregulated in Nitrogen
Cre12.g546300	0.368177	0.73418	Upregulated in Cell groups	-0.508164	0.941068	Downregulated in Cell groups (batch by Treatment)	-0.426876	0.999951	Downregulated in Rotifer	0.573796	0.999945	Upregulated in Nitrogen	-0.975085	0.999995	Downregulated in Nitrogen
Cre01.g004800	-0.352414	0.745254	Downregulated in Cell groups	-1.19254	0.450098	Downregulated in Cell groups (batch by Treatment)	-1.22849	0.999951	Downregulated in Rotifer	-0.229008	0.999945	Downregulated in Nitrogen	-0.974584	0.999995	Downregulated in Nitrogen
Cre09.g408464	0.270111	0.787823	Upregulated in Cell groups	-1.10464	0.348101	Downregulated in Cell groups (batch by Treatment)	-1.10595	0.999951	Downregulated in Rotifer	-0.105765	0.999945	Downregulated in Nitrogen	-0.974085	0.999995	Downregulated in Nitrogen
Cre01.g047265	-0.317755	0.70817	Downregulated in Cell groups	-0.798301	0.630707	Downregulated in Cell groups (batch by Treatment)	-0.815312	0.999951	Downregulated in Rotifer	0.181972	0.999945	Upregulated in Nitrogen	-0.974021	0.999995	Downregulated in Nitrogen
Cre14.g632650	0.49516	0.818145	Upregulated in Cell groups	-1.36818	NA	Downregulated in Cell groups (batch by Treatment)	-1.45298	NA	Downregulated in Rotifer	-0.447765	0.999945	Downregulated in Nitrogen	-0.973769	0.999995	Downregulated in Nitrogen
Cre01.g055400	0.996316	0.0899627	Upregulated in Cell groups	-0.266188	0.956563	Downregulated in Cell groups (batch by Treatment)	-0.298179	0.999951	Downregulated in Rotifer	0.703179	0.999945	Upregulated in Nitrogen	-0.973591	0.999995	Downregulated in Nitrogen
Cre06.g270750	0.277509	0.777435	Upregulated in Cell groups	-0.492895	0.918651	Downregulated in Cell groups (batch by Treatment)	-0.482513	0.999951	Downregulated in Rotifer	0.513153	0.999945	Upregulated in Nitrogen	-0.973048	0.999995	Downregulated in Nitrogen
Cre08.g377050	0.282137	0.874175	Upregulated in Cell groups	-0.515933	NA	Downregulated in Cell groups (batch by Treatment)	-0.55577	NA	Downregulated in Rotifer	0.444233	0.999945	Upregulated in Nitrogen	-0.972521	0.999995	Downregulated in Nitrogen
Cre02.g117813	0.376634	0.702101	Upregulated in Cell groups	-1.02069	0.585283	Downregulated in Cell groups (batch by Treatment)	-0.919922	0.999951	Downregulated in Rotifer	0.0741427	0.999945	Upregulated in Nitrogen	-0.970567	0.999995	Downregulated in Nitrogen
Cre08.g363400	-0.132934	0.899106	Downregulated in Cell groups	-0.701121	0.795859	Downregulated in Cell groups (batch by Treatment)	-0.703066	0.999951	Downregulated in Rotifer	0.290973	0.999945	Upregulated in Nitrogen	-0.970131	0.999995	Downregulated in Nitrogen
Cre01.g012350	0.762737	0.244917	Upregulated in Cell groups	-0.887793	0.457737	Downregulated in Cell groups (batch by Treatment)	-0.877403	0.999951	Downregulated in Rotifer	0.119018	0.999945	Upregulated in Nitrogen	-0.969347	0.999995	Downregulated in Nitrogen
Cre01.g001501	0.883922	0.239844	Upregulated in Cell groups	-0.725269	0.874472	Downregulated in Cell groups (batch by Treatment)	-0.73615	0.999951	Downregulated in Rotifer	0.260192	0.999945	Upregulated in Nitrogen	-0.968554	0.999995	Downregulated in Nitrogen
Cre01.g020223	-0.601435	0.512424	Downregulated in Cell groups	0.11153	0.992985	Upregulated in Cell groups (batch by Treatment)	0.180816	0.999951	Upregulated in Rotifer	1.17311	0.999945	Upregulated in Nitrogen	-0.968322	0.999995	Downregulated in Nitrogen
Cre07.g336650	0.493563	0.769049	Upregulated in Cell groups	-0.85717	NA	Downregulated in Cell groups (batch by Treatment)	-0.677752	0.999951	Downregulated in Rotifer	0.310212	0.999945	Upregulated in Nitrogen	-0.967446	0.999995	Downregulated in Nitrogen
Cre02.g086500	0.651974	0.357561	Upregulated in Cell groups	-0.190033	0.97949	Downregulated in Cell groups (batch by Treatment)	-0.22365	0.999951	Downregulated in Rotifer	0.769794	0.999945	Upregulated in Nitrogen	-0.967263	0.999995	Downregulated in Nitrogen
Cre09.g387150	0.508567	0.529093	Upregulated in Cell groups	-0.675155	0.811407	Downregulated in Cell groups (batch by Treatment)	-0.618931	0.999951	Downregulated in Rotifer	0.37435	0.999945	Upregulated in Nitrogen	-0.966732	0.999995	Downregulated in Nitrogen
Cre08.g359100	0.317116	0.749175	Upregulated in Cell groups	-0.671008	0.874166	Downregulated in Cell groups (batch by Treatment)	-0.71334	0.999951	Downregulated in Rotifer	0.27839	0.999945	Upregulated in Nitrogen	-0.966704	0.999995	Downregulated in Nitrogen
Cre02.g110650	-0.281415	0.852938	Downregulated in Cell groups	-1.89785	0.101744	Downregulated in Cell groups (batch by Treatment)	-1.87189	0.561292	Downregulated in Rotifer	-0.884765	0.999945	Downregulated in Nitrogen	-0.96667	0.999995	Downregulated in Nitrogen
Cre02.g095077	-0.00178857	0.999101	Downregulated in Cell groups	-1.2394	0.191704	Downregulated in Cell groups (batch by Treatment)	-1.21148	0.999951	Downregulated in Rotifer	-0.220864	0.999945	Downregulated in Nitrogen	-0.966497	0.999995	Downregulated in Nitrogen
Cre10.g433250	3.46084	1.38e-06	Upregulated in Cell groups	-1.4265	0.613202	Downregulated in Cell groups (batch by Treatment)	-0.701568	0.999951	Downregulated in Rotifer	0.295291	0.999945	Upregulated in Nitrogen	-0.966292	0.999995	Downregulated in Nitrogen
Cre17.g710254	0.0510462	0.97199	Upregulated in Cell groups	-0.63844	0.918651	Downregulated in Cell groups (batch by Treatment)	-0.645828	0.999951	Downregulated in Rotifer	0.340338	0.999945	Upregulated in Nitrogen	-0.965566	0.999995	Downregulated in Nitrogen
Cre12.g511650	-1.24653	0.193062	Downregulated in Cell groups	-1.6099	0.361484	Downregulated in Cell groups (batch by Treatment)	-1.88628	0.999951	Downregulated in Rotifer	-0.903729	0.999945	Downregulated in Nitrogen	-0.964684	0.999995	Downregulated in Nitrogen
Cre08.g364151	0.767815	0.427938	Upregulated in Cell groups	-1.36605	0.410668	Downregulated in Cell groups (batch by Treatment)	-1.06189	0.999951	Downregulated in Rotifer	-0.0734532	0.999945	Downregulated in Nitrogen	-0.964675	0.999995	Downregulated in Nitrogen
Cre14.g621800	0.358415	0.808252	Upregulated in Cell groups	0.272054	NA	Upregulated in Cell groups (batch by Treatment)	0.276603	NA	Upregulated in Rotifer	1.26349	0.999945	Upregulated in Nitrogen	-0.96451	0.999995	Downregulated in Nitrogen
Cre17.g697624	0.318134	0.743697	Upregulated in Cell groups	-0.77044	0.827759	Downregulated in Cell groups (batch by Treatment)	-0.780012	0.999951	Downregulated in Rotifer	0.209228	0.999945	Upregulated in Nitrogen	-0.964315	0.999995	Downregulated in Nitrogen
Cre03.g181450	-1.30797	0.328198	Downregulated in Cell groups	-2.02422	0.503216	Downregulated in Cell groups (batch by Treatment)	-2.29547	0.999951	Downregulated in Rotifer	-1.3143	0.999945	Downregulated in Nitrogen	-0.963897	0.999995	Downregulated in Nitrogen
Cre07.g329250	0.936612	0.489723	Upregulated in Cell groups	-0.631784	NA	Downregulated in Cell groups (batch by Treatment)	-0.75224	NA	Downregulated in Rotifer	0.242895	0.999945	Upregulated in Nitrogen	-0.96352	0.999995	Downregulated in Nitrogen
Cre17.g714200	-2.51664	0.0124893	Downregulated in Cell groups	-2.20313	0.130218	Downregulated in Cell groups (batch by Treatment)	-2.41533	0.999951	Downregulated in Rotifer	-1.43783	0.999945	Downregulated in Nitrogen	-0.962942	0.999995	Downregulated in Nitrogen
Cre12.g489002	1.29095	0.0316117	Upregulated in Cell groups	-0.631755	0.865967	Downregulated in Cell groups (batch by Treatment)	-0.505215	0.999951	Downregulated in Rotifer	0.484612	0.999945	Upregulated in Nitrogen	-0.962349	0.999995	Downregulated in Nitrogen
Cre10.g422450	-0.293348	0.7992	Downregulated in Cell groups	-0.977407	0.720255	Downregulated in Cell groups (batch by Treatment)	-1.01097	0.999951	Downregulated in Rotifer	-0.0290749	0.999945	Downregulated in Nitrogen	-0.961648	0.999995	Downregulated in Nitrogen
Cre12.g500700	-1.99421	0.00979649	Downregulated in Cell groups	-0.863752	NA	Downregulated in Cell groups (batch by Treatment)	-1.35203	0.999951	Downregulated in Rotifer	-0.372288	0.999945	Downregulated in Nitrogen	-0.960762	0.999995	Downregulated in Nitrogen
Cre13.g591200	0.510512	0.646864	Upregulated in Cell groups	-0.434847	NA	Downregulated in Cell groups (batch by Treatment)	-0.511233	0.999951	Downregulated in Rotifer	0.474334	0.999945	Upregulated in Nitrogen	-0.96036	0.999995	Downregulated in Nitrogen
Cre08.g361400	1.07286	0.296923	Upregulated in Cell groups	-1.52206	0.508231	Downregulated in Cell groups (batch by Treatment)	-0.879007	0.999951	Downregulated in Rotifer	0.106012	0.999945	Upregulated in Nitrogen	-0.960192	0.999995	Downregulated in Nitrogen
Cre10.g447650	2.11864	0.167715	Upregulated in Cell groups	-0.959116	NA	Downregulated in Cell groups (batch by Treatment)	0.22858	NA	Upregulated in Rotifer	1.21301	0.999945	Upregulated in Nitrogen	-0.957683	0.999995	Downregulated in Nitrogen
Cre10.g444100	0.967311	0.27766	Upregulated in Cell groups	-0.713807	0.918651	Downregulated in Cell groups (batch by Treatment)	-0.498149	0.999951	Downregulated in Rotifer	0.483011	0.999945	Upregulated in Nitrogen	-0.957267	0.999995	Downregulated in Nitrogen
Cre14.g613850	0.562347	0.455371	Upregulated in Cell groups	-0.879865	0.592588	Downregulated in Cell groups (batch by Treatment)	-0.835298	0.999951	Downregulated in Rotifer	0.147364	0.999945	Upregulated in Nitrogen	-0.957037	0.999995	Downregulated in Nitrogen
Cre02.g109100	0.472112	0.619373	Upregulated in Cell groups	-0.778242	0.811407	Downregulated in Cell groups (batch by Treatment)	-0.803576	0.999951	Downregulated in Rotifer	0.181433	0.999945	Upregulated in Nitrogen	-0.956432	0.999995	Downregulated in Nitrogen
Cre14.g626000	2.19382	0.000425925	Upregulated in Cell groups	0.4389	0.932209	Upregulated in Cell groups (batch by Treatment)	0.200458	0.999951	Upregulated in Rotifer	1.18704	0.999945	Upregulated in Nitrogen	-0.956046	0.999995	Downregulated in Nitrogen
Cre03.g166650	-0.257899	0.805699	Downregulated in Cell groups	-1.04284	0.555681	Downregulated in Cell groups (batch by Treatment)	-1.0043	0.999951	Downregulated in Rotifer	-0.0252871	0.999945	Downregulated in Nitrogen	-0.955876	0.999995	Downregulated in Nitrogen
Cre09.g400219	0.136043	0.939743	Upregulated in Cell groups	0.0500774	NA	Upregulated in Cell groups (batch by Treatment)	0.0211456	NA	Upregulated in Rotifer	1.00401	0.999945	Upregulated in Nitrogen	-0.955427	0.999995	Downregulated in Nitrogen
Cre03.g195500	-0.977715	0.138618	Downregulated in Cell groups	-0.887725	0.64735	Downregulated in Cell groups (batch by Treatment)	-0.986947	0.999951	Downregulated in Rotifer	-0.0119807	0.999945	Downregulated in Nitrogen	-0.955254	0.999995	Downregulated in Nitrogen
Cre17.g737300	-1.72854	0.138755	Downregulated in Cell groups	-2.33957	0.1441	Downregulated in Cell groups (batch by Treatment)	-2.6285	0.701578	Downregulated in Rotifer	-1.65731	0.999945	Downregulated in Nitrogen	-0.955042	0.999995	Downregulated in Nitrogen
Cre06.g251716	-1.1125	0.0518411	Downregulated in Cell groups	-0.699659	0.790609	Downregulated in Cell groups (batch by Treatment)	-0.690584	0.999951	Downregulated in Rotifer	0.28619	0.999945	Upregulated in Nitrogen	-0.954096	0.999995	Downregulated in Nitrogen
Cre01.g048900	-0.325174	0.795998	Downregulated in Cell groups	-0.479056	NA	Downregulated in Cell groups (batch by Treatment)	-0.458133	0.999951	Downregulated in Rotifer	0.522616	0.999945	Upregulated in Nitrogen	-0.954078	0.999995	Downregulated in Nitrogen
Cre07.g338700	0.616309	0.475539	Upregulated in Cell groups	-0.488149	0.940398	Downregulated in Cell groups (batch by Treatment)	-0.472367	0.999951	Downregulated in Rotifer	0.508891	0.999945	Upregulated in Nitrogen	-0.953521	0.999995	Downregulated in Nitrogen
Cre01.g010832	0.0626122	0.98019	Upregulated in Cell groups	-2.25139	NA	Downregulated in Cell groups (batch by Treatment)	-1.79043	0.999951	Downregulated in Rotifer	-0.816931	0.999945	Downregulated in Nitrogen	-0.95285	0.999995	Downregulated in Nitrogen
Cre09.g391100	0.983812	0.154136	Upregulated in Cell groups	-0.132656	0.992985	Downregulated in Cell groups (batch by Treatment)	-0.152828	0.999951	Downregulated in Rotifer	0.82422	0.999945	Upregulated in Nitrogen	-0.952629	0.999995	Downregulated in Nitrogen
Cre16.g662450	0.918851	0.320978	Upregulated in Cell groups	0.0868344	NA	Upregulated in Cell groups (batch by Treatment)	0.0514046	0.999951	Upregulated in Rotifer	1.03016	0.999945	Upregulated in Nitrogen	-0.952001	0.999995	Downregulated in Nitrogen
Cre13.g572500	-1.71413	0.00644869	Downregulated in Cell groups	0.124657	0.992985	Upregulated in Cell groups (batch by Treatment)	-0.0422494	0.999951	Downregulated in Rotifer	0.931702	0.999945	Upregulated in Nitrogen	-0.951935	0.999995	Downregulated in Nitrogen
Cre08.g364931	-3.76644	NA	Downregulated in Cell groups	-4.17128	0.585912	Downregulated in Cell groups (batch by Treatment)	-4.76035	0.32683	Downregulated in Rotifer	-3.79215	0.793874	Downregulated in Nitrogen	-0.951551	0.999995	Downregulated in Nitrogen
Cre12.g499601	-2.48219	0.000289286	Downregulated in Cell groups	0.631464	0.86891	Upregulated in Cell groups (batch by Treatment)	1.13995	0.999951	Upregulated in Rotifer	2.11129	0.999945	Upregulated in Nitrogen	-0.951408	0.999995	Downregulated in Nitrogen
Cre07.g333100	1.03981	0.611218	Upregulated in Cell groups	2.68484	NA	Upregulated in Cell groups (batch by Treatment)	2.36636	NA	Upregulated in Rotifer	3.35561	0.999945	Upregulated in Nitrogen	-0.951237	0.999995	Downregulated in Nitrogen
Cre08.g368850	1.19234	0.522349	Upregulated in Cell groups	-2.76418	0.429217	Downregulated in Cell groups (batch by Treatment)	-0.924831	0.999951	Downregulated in Rotifer	0.0481158	0.999945	Upregulated in Nitrogen	-0.950804	0.999995	Downregulated in Nitrogen
Cre02.g082950	-0.321786	0.808836	Downregulated in Cell groups	-0.858161	NA	Downregulated in Cell groups (batch by Treatment)	-0.890714	NA	Downregulated in Rotifer	0.0811339	0.999945	Upregulated in Nitrogen	-0.950013	0.999995	Downregulated in Nitrogen
Cre13.g562650	-0.48687	0.509967	Downregulated in Cell groups	-0.521382	0.871739	Downregulated in Cell groups (batch by Treatment)	-0.493942	0.999951	Downregulated in Rotifer	0.479285	0.999945	Upregulated in Nitrogen	-0.949694	0.999995	Downregulated in Nitrogen
Cre17.g733900	0.978449	0.350616	Upregulated in Cell groups	0.55951	NA	Upregulated in Cell groups (batch by Treatment)	0.328076	0.999951	Upregulated in Rotifer	1.30794	0.999945	Upregulated in Nitrogen	-0.949651	0.999995	Downregulated in Nitrogen
Cre12.g492500	0.380841	0.643452	Upregulated in Cell groups	-0.455795	0.916492	Downregulated in Cell groups (batch by Treatment)	-0.425913	0.999951	Downregulated in Rotifer	0.546854	0.999945	Upregulated in Nitrogen	-0.949061	0.999995	Downregulated in Nitrogen
Cre17.g705850	-0.985558	0.429025	Downregulated in Cell groups	-2.12336	NA	Downregulated in Cell groups (batch by Treatment)	-2.18513	0.803999	Downregulated in Rotifer	-1.21712	0.999945	Downregulated in Nitrogen	-0.94872	0.999995	Downregulated in Nitrogen
Cre06.g278147	0.255945	0.815438	Upregulated in Cell groups	-0.929196	0.702626	Downregulated in Cell groups (batch by Treatment)	-0.956746	0.999951	Downregulated in Rotifer	0.0192753	0.999945	Upregulated in Nitrogen	-0.948549	0.999995	Downregulated in Nitrogen
Cre15.g636100	1.01804	0.0873032	Upregulated in Cell groups	-0.225691	0.972201	Downregulated in Cell groups (batch by Treatment)	-0.302532	0.999951	Downregulated in Rotifer	0.673236	0.999945	Upregulated in Nitrogen	-0.948303	0.999995	Downregulated in Nitrogen
Cre12.g521600	0.443447	0.622962	Upregulated in Cell groups	-0.09251	0.992985	Downregulated in Cell groups (batch by Treatment)	-0.128011	0.999951	Downregulated in Rotifer	0.843622	0.999945	Upregulated in Nitrogen	-0.94752	0.999995	Downregulated in Nitrogen
Cre10.g444150	1.29095	0.0332546	Upregulated in Cell groups	0.0359402	0.998936	Upregulated in Cell groups (batch by Treatment)	0.159704	0.999951	Upregulated in Rotifer	1.13277	0.999945	Upregulated in Nitrogen	-0.947296	0.999995	Downregulated in Nitrogen
Cre08.g358530	-0.705884	0.377849	Downregulated in Cell groups	-0.730359	0.87608	Downregulated in Cell groups (batch by Treatment)	-0.79064	0.999951	Downregulated in Rotifer	0.17826	0.999945	Upregulated in Nitrogen	-0.946891	0.999995	Downregulated in Nitrogen
Cre04.g228850	-1.64672	0.00786999	Downregulated in Cell groups	-0.94071	0.702626	Downregulated in Cell groups (batch by Treatment)	-1.20657	0.999951	Downregulated in Rotifer	-0.241464	0.999945	Downregulated in Nitrogen	-0.946769	0.999995	Downregulated in Nitrogen
Cre10.g432250	-0.807596	0.517803	Downregulated in Cell groups	-1.43404	0.676151	Downregulated in Cell groups (batch by Treatment)	-1.61911	0.999951	Downregulated in Rotifer	-0.654316	0.999945	Downregulated in Nitrogen	-0.946695	0.999995	Downregulated in Nitrogen
Cre03.g172600	0.0785192	0.948758	Upregulated in Cell groups	-0.722511	0.827759	Downregulated in Cell groups (batch by Treatment)	-0.732899	0.999951	Downregulated in Rotifer	0.240047	0.999945	Upregulated in Nitrogen	-0.946566	0.999995	Downregulated in Nitrogen
Cre03.g201300	-0.395122	0.646864	Downregulated in Cell groups	-0.811061	0.678254	Downregulated in Cell groups (batch by Treatment)	-0.854676	0.999951	Downregulated in Rotifer	0.112838	0.999945	Upregulated in Nitrogen	-0.946548	0.999995	Downregulated in Nitrogen
Cre16.g671050	0.31537	0.831432	Upregulated in Cell groups	-1.62589	NA	Downregulated in Cell groups (batch by Treatment)	-1.62708	0.999951	Downregulated in Rotifer	-0.654646	0.999945	Downregulated in Nitrogen	-0.945809	0.999995	Downregulated in Nitrogen
Cre08.g379600	0.709756	0.805984	Upregulated in Cell groups	-3.81418	NA	Downregulated in Cell groups (batch by Treatment)	-1.66957	0.999951	Downregulated in Rotifer	-0.7018	0.999945	Downregulated in Nitrogen	-0.944347	0.999995	Downregulated in Nitrogen
Cre06.g299800	-0.448569	0.548533	Downregulated in Cell groups	-0.292005	0.951402	Downregulated in Cell groups (batch by Treatment)	-0.291675	0.999951	Downregulated in Rotifer	0.674869	0.999945	Upregulated in Nitrogen	-0.943794	0.999995	Downregulated in Nitrogen
Cre16.g651650	0.482273	0.578546	Upregulated in Cell groups	-0.212853	0.979625	Downregulated in Cell groups (batch by Treatment)	-0.201651	0.999951	Downregulated in Rotifer	0.764431	0.999945	Upregulated in Nitrogen	-0.942957	0.999995	Downregulated in Nitrogen
Cre03.g145947	-0.322944	0.801635	Downregulated in Cell groups	-0.302562	NA	Downregulated in Cell groups (batch by Treatment)	-0.339374	0.999951	Downregulated in Rotifer	0.625906	0.999945	Upregulated in Nitrogen	-0.942753	0.999995	Downregulated in Nitrogen
Cre02.g076625	-1.38344	0.719881	Downregulated in Cell groups	-1.13218	NA	Downregulated in Cell groups (batch by Treatment)	-1.61408	NA	Downregulated in Rotifer	-0.662818	NA	Downregulated in Nitrogen	-0.942701	0.999995	Downregulated in Nitrogen
Cre02.g075350	-0.791142	0.676395	Downregulated in Cell groups	-2.20094	NA	Downregulated in Cell groups (batch by Treatment)	-2.12402	0.999951	Downregulated in Rotifer	-1.16399	0.999945	Downregulated in Nitrogen	-0.942617	0.999995	Downregulated in Nitrogen
Cre13.g569450	3.77836	5.57e-07	Upregulated in Cell groups	-1.082	0.863217	Downregulated in Cell groups (batch by Treatment)	0.203014	0.999951	Upregulated in Rotifer	1.17607	0.999945	Upregulated in Nitrogen	-0.94238	0.999995	Downregulated in Nitrogen
Cre13.g583861	-0.818465	0.78067	Downregulated in Cell groups	-1.70845	NA	Downregulated in Cell groups (batch by Treatment)	-1.47082	NA	Downregulated in Rotifer	-0.515646	NA	Downregulated in Nitrogen	-0.942141	0.999995	Downregulated in Nitrogen
Cre12.g486478	-1.00738	0.816539	Downregulated in Cell groups	0.0419928	NA	Upregulated in Cell groups (batch by Treatment)	-0.162845	NA	Downregulated in Rotifer	0.779774	NA	Upregulated in Nitrogen	-0.941663	0.999995	Downregulated in Nitrogen
Cre15.g639400	1.05306	0.0781151	Upregulated in Cell groups	-0.324172	0.960278	Downregulated in Cell groups (batch by Treatment)	-0.428836	0.999951	Downregulated in Rotifer	0.54044	0.999945	Upregulated in Nitrogen	-0.941558	0.999995	Downregulated in Nitrogen
Cre01.g016450	-2.87573	0.210081	Downregulated in Cell groups	-2.77165	NA	Downregulated in Cell groups (batch by Treatment)	-3.11898	NA	Downregulated in Rotifer	-2.16743	0.999945	Downregulated in Nitrogen	-0.940826	0.999995	Downregulated in Nitrogen
Cre12.g529751	-1.26883	0.774674	Downregulated in Cell groups	0.713775	NA	Upregulated in Cell groups (batch by Treatment)	0.827576	NA	Upregulated in Rotifer	1.7602	NA	Upregulated in Nitrogen	-0.940826	0.999995	Downregulated in Nitrogen
Cre03.g207825	0.13609	0.919694	Upregulated in Cell groups	-1.02259	NA	Downregulated in Cell groups (batch by Treatment)	-1.01856	0.999951	Downregulated in Rotifer	-0.0549739	0.999945	Downregulated in Nitrogen	-0.940609	0.999995	Downregulated in Nitrogen
Cre02.g089700	2.3965	0.00590078	Upregulated in Cell groups	-0.213224	NA	Downregulated in Cell groups (batch by Treatment)	0.0388382	NA	Upregulated in Rotifer	1.00953	0.999945	Upregulated in Nitrogen	-0.940401	0.999995	Downregulated in Nitrogen
Cre10.g426102	-1.23268	0.704192	Downregulated in Cell groups	-1.32383	NA	Downregulated in Cell groups (batch by Treatment)	-0.882398	NA	Downregulated in Rotifer	0.07616	NA	Upregulated in Nitrogen	-0.940136	0.999995	Downregulated in Nitrogen
Cre02.g115450	-0.461687	0.638722	Downregulated in Cell groups	-1.49087	0.0338141	Downregulated in Cell groups (batch by Treatment)	-1.49669	0.695848	Downregulated in Rotifer	-0.534922	0.999945	Downregulated in Nitrogen	-0.939401	0.999995	Downregulated in Nitrogen
Cre03.g164750	-0.850356	0.178285	Downregulated in Cell groups	-0.0740266	0.992985	Downregulated in Cell groups (batch by Treatment)	-0.0369689	0.999951	Downregulated in Rotifer	0.92407	0.999945	Upregulated in Nitrogen	-0.938522	0.999995	Downregulated in Nitrogen
Cre06.g291150	0.318704	0.764536	Upregulated in Cell groups	-0.710803	NA	Downregulated in Cell groups (batch by Treatment)	-0.739356	0.999951	Downregulated in Rotifer	0.225503	0.999945	Upregulated in Nitrogen	-0.938471	0.999995	Downregulated in Nitrogen
Cre16.g651950	-0.782641	0.77361	Downregulated in Cell groups	1.39153	NA	Upregulated in Cell groups (batch by Treatment)	1.53452	NA	Upregulated in Rotifer	2.48346	NA	Upregulated in Nitrogen	-0.937474	0.999995	Downregulated in Nitrogen
Cre12.g560750	1.32907	0.49684	Upregulated in Cell groups	-1.08829	NA	Downregulated in Cell groups (batch by Treatment)	-1.59306	NA	Downregulated in Rotifer	-0.627391	0.999945	Downregulated in Nitrogen	-0.937399	0.999995	Downregulated in Nitrogen
Cre13.g565311	0.949619	0.441199	Upregulated in Cell groups	-0.851834	NA	Downregulated in Cell groups (batch by Treatment)	-0.431681	0.999951	Downregulated in Rotifer	0.527599	0.999945	Upregulated in Nitrogen	-0.937085	0.999995	Downregulated in Nitrogen
Cre14.g619850	-0.78655	0.488999	Downregulated in Cell groups	-1.40161	0.608872	Downregulated in Cell groups (batch by Treatment)	-1.57763	0.999951	Downregulated in Rotifer	-0.622407	0.999945	Downregulated in Nitrogen	-0.936491	0.999995	Downregulated in Nitrogen
Cre13.g585200	2.69622	0.564082	Upregulated in Cell groups	0.731966	NA	Upregulated in Cell groups (batch by Treatment)	-1.53225	NA	Downregulated in Rotifer	-0.564919	NA	Downregulated in Nitrogen	-0.935374	0.999995	Downregulated in Nitrogen
Cre12.g555600	0.0465998	0.994446	Upregulated in Cell groups	-1.24645	NA	Downregulated in Cell groups (batch by Treatment)	-1.25832	NA	Downregulated in Rotifer	-0.306011	NA	Downregulated in Nitrogen	-0.935374	0.999995	Downregulated in Nitrogen
Cre05.g234643	1.84639	NA	Upregulated in Cell groups	1.62895	NA	Upregulated in Cell groups (batch by Treatment)	0.508618	NA	Upregulated in Rotifer	1.48232	NA	Upregulated in Nitrogen	-0.935374	0.999995	Downregulated in Nitrogen
Cre16.g672454	0.415107	NA	Upregulated in Cell groups	0.705479	NA	Upregulated in Cell groups (batch by Treatment)	0.71529	NA	Upregulated in Rotifer	1.66916	NA	Upregulated in Nitrogen	-0.935374	0.999995	Downregulated in Nitrogen
Cre03.g161950	0.948015	0.620412	Upregulated in Cell groups	1.02672	NA	Upregulated in Cell groups (batch by Treatment)	0.912405	NA	Upregulated in Rotifer	1.87078	0.999945	Upregulated in Nitrogen	-0.934422	0.999995	Downregulated in Nitrogen
Cre07.g349800	-0.307052	0.856928	Downregulated in Cell groups	-1.19961	NA	Downregulated in Cell groups (batch by Treatment)	-1.24118	0.999951	Downregulated in Rotifer	-0.288651	0.999945	Downregulated in Nitrogen	-0.934023	0.999995	Downregulated in Nitrogen
Cre11.g467604	-0.124535	0.934728	Downregulated in Cell groups	-0.347103	NA	Downregulated in Cell groups (batch by Treatment)	-0.311948	0.999951	Downregulated in Rotifer	0.645627	0.999945	Upregulated in Nitrogen	-0.933996	0.999995	Downregulated in Nitrogen
Cre17.g716301	-0.903866	0.672053	Downregulated in Cell groups	-2.31119	NA	Downregulated in Cell groups (batch by Treatment)	-2.26922	NA	Downregulated in Rotifer	-1.3163	0.999945	Downregulated in Nitrogen	-0.93394	0.999995	Downregulated in Nitrogen
Cre01.g010150	-1.6238	0.304819	Downregulated in Cell groups	-2.44365	NA	Downregulated in Cell groups (batch by Treatment)	-2.63861	NA	Downregulated in Rotifer	-1.68855	0.999945	Downregulated in Nitrogen	-0.933705	0.999995	Downregulated in Nitrogen
Cre02.g146750	1.35	0.0874282	Upregulated in Cell groups	-1.16821	0.686414	Downregulated in Cell groups (batch by Treatment)	-0.942477	0.999951	Downregulated in Rotifer	0.0211479	0.999945	Upregulated in Nitrogen	-0.933656	0.999995	Downregulated in Nitrogen
Cre02.g075676	-0.36986	0.945753	Downregulated in Cell groups	-0.911843	NA	Downregulated in Cell groups (batch by Treatment)	-0.87597	NA	Downregulated in Rotifer	0.0757683	NA	Upregulated in Nitrogen	-0.933406	0.999995	Downregulated in Nitrogen
Cre12.g552450	-0.0206392	NA	Downregulated in Cell groups	-0.404603	NA	Downregulated in Cell groups (batch by Treatment)	-0.351762	NA	Downregulated in Rotifer	0.608126	NA	Upregulated in Nitrogen	-0.933406	0.999995	Downregulated in Nitrogen
Cre02.g109366	-0.627886	NA	Downregulated in Cell groups	0.697654	NA	Upregulated in Cell groups (batch by Treatment)	0.71529	NA	Upregulated in Rotifer	1.66545	NA	Upregulated in Nitrogen	-0.933406	0.999995	Downregulated in Nitrogen
Cre10.g420050	-0.627886	NA	Downregulated in Cell groups	0.697654	NA	Upregulated in Cell groups (batch by Treatment)	0.71529	NA	Upregulated in Rotifer	1.66545	NA	Upregulated in Nitrogen	-0.933406	0.999995	Downregulated in Nitrogen
Cre14.g625100	-1.30565	0.477574	Downregulated in Cell groups	0.415189	NA	Upregulated in Cell groups (batch by Treatment)	0.384483	NA	Upregulated in Rotifer	1.33357	0.999945	Upregulated in Nitrogen	-0.932734	0.999995	Downregulated in Nitrogen
Cre02.g142306	1.24801	0.0590624	Upregulated in Cell groups	-0.0539435	0.997434	Downregulated in Cell groups (batch by Treatment)	-0.14012	0.999951	Downregulated in Rotifer	0.818187	0.999945	Upregulated in Nitrogen	-0.932616	0.999995	Downregulated in Nitrogen
Cre17.g716451	-0.406913	0.874199	Downregulated in Cell groups	-2.20584	NA	Downregulated in Cell groups (batch by Treatment)	-2.20947	NA	Downregulated in Rotifer	-1.25843	0.999945	Downregulated in Nitrogen	-0.932086	0.999995	Downregulated in Nitrogen
Cre02.g109716	-1.41511	NA	Downregulated in Cell groups	1.97439	NA	Upregulated in Cell groups (batch by Treatment)	NA	NA		3.05741	NA	Upregulated in Nitrogen	-0.931913	0.999995	Downregulated in Nitrogen
Cre09.g387097	0.943503	0.749275	Upregulated in Cell groups	1.56877	NA	Upregulated in Cell groups (batch by Treatment)	0.806553	NA	Upregulated in Rotifer	1.78071	NA	Upregulated in Nitrogen	-0.931392	0.999995	Downregulated in Nitrogen
Cre17.g711550	1.02465	0.237197	Upregulated in Cell groups	-1.47691	0.23855	Downregulated in Cell groups (batch by Treatment)	-1.07572	0.999951	Downregulated in Rotifer	-0.119266	0.999945	Downregulated in Nitrogen	-0.931059	0.999995	Downregulated in Nitrogen
Cre07.g330350	0.00382919	0.998088	Upregulated in Cell groups	-0.809123	0.776889	Downregulated in Cell groups (batch by Treatment)	-0.813018	0.999951	Downregulated in Rotifer	0.143247	0.999945	Upregulated in Nitrogen	-0.930754	0.999995	Downregulated in Nitrogen
Cre51.g761597	-0.22541	0.968874	Downregulated in Cell groups	-2.60863	NA	Downregulated in Cell groups (batch by Treatment)	-1.78186	NA	Downregulated in Rotifer	-0.819904	NA	Downregulated in Nitrogen	-0.930685	0.999995	Downregulated in Nitrogen
Cre07.g326833	-2.04384	NA	Downregulated in Cell groups	-0.927756	NA	Downregulated in Cell groups (batch by Treatment)	-0.351762	NA	Downregulated in Rotifer	0.605648	NA	Upregulated in Nitrogen	-0.930685	0.999995	Downregulated in Nitrogen
Cre16.g695600	-0.283118	0.869188	Downregulated in Cell groups	-0.476495	NA	Downregulated in Cell groups (batch by Treatment)	-0.543283	NA	Downregulated in Rotifer	0.404278	0.999945	Upregulated in Nitrogen	-0.92939	0.999995	Downregulated in Nitrogen
Cre13.g564750	1.5952	0.00362338	Upregulated in Cell groups	-0.0299336	0.99912	Downregulated in Cell groups (batch by Treatment)	-0.104542	0.999951	Downregulated in Rotifer	0.853147	0.999945	Upregulated in Nitrogen	-0.92921	0.999995	Downregulated in Nitrogen
Cre12.g495050	0.678557	0.835008	Upregulated in Cell groups	1.67713	NA	Upregulated in Cell groups (batch by Treatment)	1.65664	NA	Upregulated in Rotifer	2.61248	NA	Upregulated in Nitrogen	-0.928912	0.999995	Downregulated in Nitrogen
Cre10.g456420	0.996026	0.818916	Upregulated in Cell groups	1.82782	NA	Upregulated in Cell groups (batch by Treatment)	1.53988	NA	Upregulated in Rotifer	2.52427	NA	Upregulated in Nitrogen	-0.928902	0.999995	Downregulated in Nitrogen
Cre14.g629960	0.781532	0.325145	Upregulated in Cell groups	-0.29107	0.972201	Downregulated in Cell groups (batch by Treatment)	-0.215855	0.999951	Downregulated in Rotifer	0.740089	0.999945	Upregulated in Nitrogen	-0.928806	0.999995	Downregulated in Nitrogen
Cre12.g508200	0.299175	0.741624	Upregulated in Cell groups	-0.721078	0.769528	Downregulated in Cell groups (batch by Treatment)	-0.739055	0.999951	Downregulated in Rotifer	0.215845	0.999945	Upregulated in Nitrogen	-0.928276	0.999995	Downregulated in Nitrogen
Cre16.g689759	-0.997442	0.719978	Downregulated in Cell groups	-2.08718	NA	Downregulated in Cell groups (batch by Treatment)	-2.22798	NA	Downregulated in Rotifer	-1.28184	NA	Downregulated in Nitrogen	-0.928168	0.999995	Downregulated in Nitrogen
Cre02.g079926	0.936176	0.519576	Upregulated in Cell groups	0.0394288	NA	Upregulated in Cell groups (batch by Treatment)	0.183894	NA	Upregulated in Rotifer	1.13346	0.999945	Upregulated in Nitrogen	-0.928107	0.999995	Downregulated in Nitrogen
Cre03.g174650	-0.628504	0.870733	Downregulated in Cell groups	0.175728	NA	Upregulated in Cell groups (batch by Treatment)	0.125261	NA	Upregulated in Rotifer	1.07312	NA	Upregulated in Nitrogen	-0.927431	0.999995	Downregulated in Nitrogen
Cre06.g285500	-0.422274	0.663867	Downregulated in Cell groups	-0.572442	0.921767	Downregulated in Cell groups (batch by Treatment)	-0.634313	0.999951	Downregulated in Rotifer	0.314337	0.999945	Upregulated in Nitrogen	-0.92703	0.999995	Downregulated in Nitrogen
Cre01.g011350	-0.454658	0.861403	Downregulated in Cell groups	-2.12911	NA	Downregulated in Cell groups (batch by Treatment)	-2.06351	NA	Downregulated in Rotifer	-1.11765	0.999945	Downregulated in Nitrogen	-0.926978	0.999995	Downregulated in Nitrogen
Cre03.g180500	0.383854	0.747663	Upregulated in Cell groups	-0.402608	NA	Downregulated in Cell groups (batch by Treatment)	-0.342104	0.999951	Downregulated in Rotifer	0.605896	0.999945	Upregulated in Nitrogen	-0.925783	0.999995	Downregulated in Nitrogen
Cre01.g025750	-1.38128	0.445788	Downregulated in Cell groups	0.105607	NA	Upregulated in Cell groups (batch by Treatment)	-0.534529	NA	Downregulated in Rotifer	0.406246	0.999945	Upregulated in Nitrogen	-0.925344	0.999995	Downregulated in Nitrogen
Cre12.g556650	0.711661	0.624954	Upregulated in Cell groups	-0.579539	NA	Downregulated in Cell groups (batch by Treatment)	-0.522654	NA	Downregulated in Rotifer	0.427967	0.999945	Upregulated in Nitrogen	-0.925331	0.999995	Downregulated in Nitrogen
Cre16.g652750	-0.660962	0.315731	Downregulated in Cell groups	-0.766725	0.686178	Downregulated in Cell groups (batch by Treatment)	-0.830995	0.999951	Downregulated in Rotifer	0.116648	0.999945	Upregulated in Nitrogen	-0.925201	0.999995	Downregulated in Nitrogen
Cre16.g677738	1.37601	0.67702	Upregulated in Cell groups	1.59571	NA	Upregulated in Cell groups (batch by Treatment)	1.08528	NA	Upregulated in Rotifer	2.05796	NA	Upregulated in Nitrogen	-0.924903	0.999995	Downregulated in Nitrogen
Cre05.g240251	1.46274	0.37394	Upregulated in Cell groups	-0.531581	NA	Downregulated in Cell groups (batch by Treatment)	-0.773817	NA	Downregulated in Rotifer	0.183514	0.999945	Upregulated in Nitrogen	-0.924711	0.999995	Downregulated in Nitrogen
Cre19.g751197	0.31331	0.713048	Upregulated in Cell groups	-0.889783	0.498921	Downregulated in Cell groups (batch by Treatment)	-0.885928	0.999951	Downregulated in Rotifer	0.0626029	0.999945	Upregulated in Nitrogen	-0.924555	0.999995	Downregulated in Nitrogen
Cre12.g541100	-1.43487	0.106954	Downregulated in Cell groups	-1.48281	0.4928	Downregulated in Cell groups (batch by Treatment)	-1.44615	0.999951	Downregulated in Rotifer	-0.504814	0.999945	Downregulated in Nitrogen	-0.924435	0.999995	Downregulated in Nitrogen
Cre11.g467627	0.496746	0.842274	Upregulated in Cell groups	-0.724138	NA	Downregulated in Cell groups (batch by Treatment)	-0.442625	NA	Downregulated in Rotifer	0.498596	0.999945	Upregulated in Nitrogen	-0.924266	0.999995	Downregulated in Nitrogen
Cre16.g649950	-0.350274	0.887394	Downregulated in Cell groups	-0.0633769	NA	Downregulated in Cell groups (batch by Treatment)	-0.135918	NA	Downregulated in Rotifer	0.806546	0.999945	Upregulated in Nitrogen	-0.923478	0.999995	Downregulated in Nitrogen
Cre09.g411400	-0.296783	0.954996	Downregulated in Cell groups	3.68783	NA	Upregulated in Cell groups (batch by Treatment)	3.69473	NA	Upregulated in Rotifer	4.64241	NA	Upregulated in Nitrogen	-0.923411	0.999995	Downregulated in Nitrogen
Cre12.g521900	0.761431	0.458324	Upregulated in Cell groups	-0.68821	0.906789	Downregulated in Cell groups (batch by Treatment)	-0.527864	0.999951	Downregulated in Rotifer	0.425912	0.999945	Upregulated in Nitrogen	-0.923353	0.999995	Downregulated in Nitrogen
Cre06.g287500	0.328505	0.768503	Upregulated in Cell groups	-0.208153	0.989327	Downregulated in Cell groups (batch by Treatment)	-0.220021	0.999951	Downregulated in Rotifer	0.725764	0.999945	Upregulated in Nitrogen	-0.92265	0.999995	Downregulated in Nitrogen
Cre07.g348350	-0.154954	0.889008	Downregulated in Cell groups	-1.00858	0.518616	Downregulated in Cell groups (batch by Treatment)	-0.986491	0.999951	Downregulated in Rotifer	-0.0379355	0.999945	Downregulated in Nitrogen	-0.922616	0.999995	Downregulated in Nitrogen
Cre04.g211850	0.592474	0.649216	Upregulated in Cell groups	0.14137	NA	Upregulated in Cell groups (batch by Treatment)	0.279144	NA	Upregulated in Rotifer	1.22443	0.999945	Upregulated in Nitrogen	-0.921773	0.999995	Downregulated in Nitrogen
Cre16.g694550	-2.33745	NA	Downregulated in Cell groups	-3.87222	0.494931	Downregulated in Cell groups (batch by Treatment)	-3.8086	0.354254	Downregulated in Rotifer	-2.87033	0.999945	Downregulated in Nitrogen	-0.921435	0.999995	Downregulated in Nitrogen
[truncated: 14,934 more rows]

## Sheet: SourceDataFigS3
mean clump size	ALGAE	%cells in clumps	Replicate	Treatment	Strain	Day
[truncated: 36 more rows]

## Sheet: SourceDataFigS2
chemo	day	clone	rotifer_ml	chlamy_ml
[truncated: 146 more rows]
